# Supplementary material for: Absence of Batf3 reveals a new dimension of cell state heterogeneity within conventional dendritic cells
Source: iScience. 2021 Apr 15;24(5):102402. doi: 10.1016/j.isci.2021.102402 (PMC8105636; doi:10.1016/j.isci.2021.102402)
Supplement: Document S2. Tables S1–S8 [file mmc2.xlsx]

## Sheet: Table S1
Table S1: Differential expressed genes between wildtype and Batf3-/- for each cluster. Related to Fig. 2B, Fig. 5D, Fig. 5H.
Dataset: GSE149544
Cluster	Gene	p_val	avg_logFC	pct.1	pct.2	p_val_adj
0	Batf3	0	1.00838	0.655	0.012	0
1	Batf3	1.06194e-287	1.31549	0.759	0.079	1.88505e-283
2	Batf3	7.71323e-265	0.854816	0.639	0.01	1.36918e-260
3	Batf3	1.34963e-185	0.635512	0.477	0.002	2.39572e-181
4	Ehf	6.35e-43	-0.475466	0.025	0.452	1.13e-38
4	Gbp2b	7.22e-40	-0.362295	0.016	0.355	1.28e-35
4	Nav2	2.26e-25	-0.302631	0.052	0.484	4.01e-21
4	Mcemp1	6.26e-24	-0.545701	0.101	0.645	1.11e-19
4	Batf3	1.01e-18	1.19765	0.925	0.032	1.8e-14
4	Naaa	4.04e-18	1.48242	0.986	0.71	7.17e-14
4	Ms4a4c	9.5e-18	-0.525732	0.153	0.71	1.69e-13
4	Cybb	1.22e-15	-0.550077	0.168	0.71	2.16e-11
4	Tmem176b	1.6e-14	-0.821986	0.249	0.774	2.85e-10
4	Hpgd	4.43e-14	-0.685389	0.145	0.581	7.86e-10
4	Serpinb2	6.44e-14	-0.507532	0.164	0.645	1.14e-09
4	BC028528	6.63e-14	0.917407	0.902	0.419	1.18e-09
4	Ncf2	8.54e-14	-0.663819	0.332	0.839	1.52e-09
4	Gcsam	1.6e-12	0.718797	0.73	0	2.84e-08
4	Cd209a	4.55e-12	-0.63099	0.094	0.452	8.08e-08
4	Pdia5	7.47e-11	0.653408	0.804	0.258	1.33e-06
4	Fcer1g	1.52e-10	-0.746582	0.546	0.935	2.69e-06
4	Ltb	2.27e-10	-0.75047	0.378	0.839	4.03e-06
4	Fxyd5	1.15e-09	0.630055	0.935	0.645	2.04e-05
4	Dbn1	2.45e-09	0.539443	0.602	0	4.34e-05
4	Spint1	5.21e-09	-0.506129	0.396	0.839	9.26e-05
4	Mycl	1.13e-08	0.597749	0.824	0.452	0.000201189
4	Fgr	1.56e-08	-0.34848	0.252	0.677	0.000276459
4	Lmna	2.78e-08	-0.409144	0.125	0.452	0.000492779
4	Ttc39b	2.84e-08	-0.486824	0.313	0.71	0.000504293
4	Dock4	5.14e-08	-0.322101	0.186	0.548	0.00091199
4	Trappc5	9.61e-08	-0.400256	0.492	0.839	0.00170526
4	Ms4a6c	9.9e-08	-0.555205	0.43	0.806	0.00175648
4	Rasgrp3	1.89e-07	0.498039	0.698	0.226	0.00335061
4	Lims1	2.55e-07	0.529959	0.838	0.516	0.00453324
4	Slc9a9	2.79e-07	0.443453	0.574	0.097	0.00495976
4	Bcl2a1b	3.62e-07	-0.571699	0.71	1	0.00642005
4	Snx22	4.21e-07	0.476326	0.741	0.29	0.00747278
4	Tmem176a	5.39e-07	-0.631159	0.21	0.548	0.00956034
4	Flt3	8.75e-07	0.469983	0.887	0.548	0.0155255
4	Nedd4	8.75e-07	0.527292	0.808	0.484	0.0155341
4	Cd37	1.28e-06	-0.468197	0.583	0.839	0.0227254
4	Elmo1	2.7e-06	-0.465858	0.667	0.935	0.0478775
5	Batf3	3.33e-213	1.03863	0.777	0.01	5.92e-209
6	Batf3	1.06e-270	1.34698	0.981	0.008	1.88e-266
6	Naaa	1.13e-222	1.65096	0.986	0.722	2e-218
6	Gcsam	7.88e-201	0.691273	0.806	0.003	1.4e-196
6	Xcr1	1.31e-187	1.20873	0.946	0.344	2.32e-183
6	BC028528	6.5e-169	0.839923	0.93	0.363	1.15e-164
6	Fcer1g	5.81e-161	-0.960359	0.63	0.996	1.03e-156
6	Cd36	3.02e-153	0.572202	0.739	0.062	5.36e-149
6	Ms4a4c	1.95e-152	-0.823354	0.266	0.871	3.46e-148
6	Rasgrp3	8.84e-148	0.537472	0.696	0.037	1.57e-143
6	Ifitm3	4.93e-141	-1.28273	0.713	0.981	8.75e-137
6	Ms4a6c	5.64e-140	-0.873806	0.71	0.972	1e-135
6	Pdia5	8.46e-136	0.607847	0.823	0.242	1.5e-131
6	Ifi205	5.85e-134	0.722965	0.955	0.692	1.04e-129
6	Dbn1	6.33e-133	0.455413	0.646	0.033	1.12e-128
6	Gpr141b	8.56e-131	0.565378	0.738	0.12	1.52e-126
6	Txndc15	1.92e-122	0.55063	0.951	0.646	3.41e-118
6	Cadm1	2.46e-122	0.793606	0.72	0.133	4.37e-118
6	Snx22	6.91e-121	0.499519	0.744	0.147	1.23e-116
6	Pbx1	9.24e-121	0.557683	0.819	0.257	1.64e-116
6	Cd209a	4.17e-112	-0.782149	0.1	0.652	7.41e-108
6	Tubb2a	1.44e-111	0.754297	0.882	0.484	2.56e-107
6	Ncf2	1.62e-107	-0.635228	0.332	0.81	2.88e-103
6	Mcemp1	6.47e-107	-0.61527	0.099	0.624	1.15e-102
6	Ifitm6	7.3e-107	-0.678481	0.271	0.781	1.3e-102
6	Cd86	1.26e-103	0.52613	0.92	0.554	2.24e-99
6	Plpp1	5.1e-99	0.398898	0.58	0.076	9.06e-95
6	Tmem176b	1.24e-97	-0.788332	0.255	0.74	2.2e-93
6	Rtl8b	2.58e-96	0.445043	0.567	0.069	4.58e-92
6	Gatm	3.56e-96	0.531059	0.895	0.486	6.32e-92
6	Cybb	7.93e-92	-0.587496	0.176	0.677	1.41e-87
6	S100a10	1.82e-90	-0.822022	0.537	0.893	3.23e-86
6	P2ry14	2.31e-89	0.586772	0.887	0.461	4.1e-85
6	Pglyrp1	4.21e-88	-0.517841	0.197	0.669	7.47e-84
6	Tmem176a	2.81e-87	-0.666664	0.21	0.685	4.99e-83
6	Agpat3	3.52e-87	0.41328	0.785	0.323	6.25e-83
6	Rtl8a	4.92e-87	0.428741	0.65	0.175	8.74e-83
6	Cd1d1	1.09e-84	0.430101	0.728	0.242	1.93e-80
6	Mycl	1.69e-84	0.503244	0.847	0.475	3e-80
6	Sept3	2.61e-83	0.396964	0.504	0.055	4.64e-79
6	Anpep	5.31e-82	0.348898	0.601	0.131	9.43e-78
6	Tgfbi	3.28e-81	0.603453	0.748	0.326	5.83e-77
6	Pou2f2	2.91e-77	-0.514599	0.374	0.79	5.16e-73
6	Cd8a	2.08e-76	0.778379	0.853	0.508	3.7e-72
6	Cd37	1.3e-75	-0.501303	0.558	0.86	2.3e-71
6	Wfdc17	1.76e-75	-0.467104	0.103	0.524	3.12e-71
6	Ms4a6b	1.91e-75	-0.506661	0.388	0.769	3.39e-71
6	Apol7c	7.15e-75	1.0052	0.524	0.095	1.27e-70
6	Nedd4	2.65e-74	0.454479	0.868	0.531	4.71e-70
6	2310040G24Rik	3.95e-70	0.366239	0.738	0.32	7.01e-66
6	Bex6	4.8e-70	-0.383046	0.215	0.649	8.52e-66
6	Cd81	6.17e-69	0.588326	0.799	0.369	1.1e-64
6	Ttc39a	8.22e-69	0.311148	0.524	0.109	1.46e-64
6	Lima1	2.52e-68	0.282592	0.407	0.03	4.47e-64
6	Gm3336	1.65e-67	0.268771	0.447	0.058	2.94e-63
6	Klrd1	3.87e-67	-0.533722	0.299	0.686	6.88e-63
6	Ltb	5.34e-67	-0.654843	0.271	0.682	9.48e-63
6	Cenpv	2.21e-66	0.348499	0.642	0.227	3.93e-62
6	Fgr	1.26e-65	-0.353567	0.238	0.653	2.24e-61
6	Nek6	3.53e-64	0.314591	0.65	0.235	6.26e-60
6	Dynlt1a	6.88e-63	0.310266	0.595	0.194	1.22e-58
6	Trim35	3.8e-62	0.557361	0.812	0.472	6.75e-58
6	Actn1	5.62e-62	0.348521	0.498	0.113	9.98e-58
6	Mndal	5.71e-62	-0.531379	0.516	0.836	1.01e-57
6	Plin2	1.87e-61	0.387782	0.856	0.525	3.32e-57
6	Sdad1	9.23e-61	0.426679	0.843	0.541	1.64e-56
6	S100a4	3.62e-59	-0.628483	0.344	0.733	6.42e-55
6	Arsb	1.62e-56	0.362653	0.773	0.444	2.87e-52
6	Dnase1l3	4.86e-56	0.735957	0.821	0.497	8.62e-52
6	Tnfrsf13b	9.78e-55	-0.324413	0.176	0.534	1.74e-50
6	Tlr3	1.72e-53	0.374662	0.754	0.398	3.05e-49
6	Adam19	1.06e-51	0.316571	0.737	0.381	1.89e-47
6	Tlr11	1.36e-51	0.271879	0.56	0.188	2.41e-47
6	Lims1	3.83e-51	0.369338	0.856	0.574	6.79e-47
6	Trpm2	2.03e-50	0.319838	0.665	0.296	3.6e-46
6	Ccr5	2.07e-50	-0.282651	0.144	0.488	3.67e-46
6	Ptpro	3.09e-49	-0.250563	0.1	0.426	5.48e-45
6	Slc8b1	3.14e-49	0.345273	0.826	0.547	5.57e-45
6	Arl5c	7.3e-49	-0.409752	0.306	0.63	1.3e-44
6	H2-Q6	7.14e-47	0.38251	0.749	0.433	1.27e-42
6	Ccnd2	2.07e-46	-0.334696	0.1	0.414	3.67e-42
6	Il2rg	1.09e-45	-0.304711	0.208	0.539	1.94e-41
6	Casp1	2.35e-45	-0.296098	0.348	0.648	4.17e-41
6	Strbp	2.82e-45	0.307438	0.811	0.514	5e-41
6	Arl4c	7.07e-45	-0.326585	0.376	0.704	1.26e-40
6	Gng12	4.84e-44	0.273196	0.641	0.311	8.59e-40
6	Arhgap18	2.89e-42	0.303269	0.704	0.393	5.13e-38
6	Hacd2	8.73e-42	0.271911	0.738	0.453	1.55e-37
6	Hpgd	1.29e-41	-0.390714	0.169	0.464	2.29e-37
6	Serpinb2	1.81e-41	-0.282343	0.262	0.575	3.21e-37
6	Ddit4	6.52e-41	-0.254724	0.077	0.349	1.16e-36
6	Lipa	3.58e-40	0.297199	0.738	0.447	6.36e-36
6	Tmem173	7.59e-38	-0.261771	0.327	0.622	1.35e-33
6	2310031A07Rik	2.65e-37	0.254322	0.443	0.144	4.7e-33
6	Cxcl16	1.03e-35	0.261797	0.561	0.25	1.84e-31
6	Arhgap9	1.1e-35	-0.254498	0.463	0.741	1.96e-31
6	Foxp1	1.11e-33	-0.292965	0.457	0.718	1.97e-29
6	Hmgn3	2.98e-33	0.258766	0.604	0.312	5.29e-29
6	Tubb6	3.09e-33	0.26418	0.576	0.3	5.48e-29
6	Mindy3	3.11e-33	0.250974	0.704	0.433	5.52e-29
6	Siglecg	3.26e-32	-0.254354	0.453	0.726	5.78e-28
6	Ccr2	5.71e-30	-0.340611	0.438	0.717	1.01e-25
7	Batf3	5.27e-141	0.92511	0.786	0.007	9.36e-137
8	Batf3	2.88e-86	0.910015	0.635	0.026	5.12e-82
9	Batf3	3.9e-33	1.24705	0.316	0.028	6.92e-29
9	Cst3	1.48e-20	0.573837	0.754	0.487	2.64e-16
10	Batf3	4.58e-79	0.963863	0.757	0.012	8.13e-75
10	Ifi204	9.32e-22	-0.360218	0.025	0.355	1.65e-17
11	Batf3	1e-48	0.959911	0.676	0.016	1.78e-44
12	Gm37422	3.26e-15	-0.673885	0.127	0.677	5.78e-11
12	Batf3	1.1e-12	1.31979	0.815	0.065	1.96e-08
12	Fabp5	3.29e-09	-1.3403	0.36	0.806	5.84e-05
12	Pycard	6.38e-09	-0.640728	0.213	0.645	0.000113171
12	Pde7a	7.44e-09	-0.533578	0.221	0.677	0.000132035
12	Ndrg1	4.27e-08	-0.545463	0.145	0.516	0.000758259
12	Spire1	5.3e-08	-0.389075	0.096	0.419	0.000941496
12	9530059O14Rik	9.31e-08	-0.473886	0.104	0.419	0.00165185
12	Pold1	1.7e-07	-0.274933	0.074	0.355	0.00301158
12	Ebpl	8.27e-07	-0.328498	0.069	0.323	0.0146837
12	Kcna2	1.7e-06	-0.463905	0.117	0.419	0.0301582
12	Mcemp1	2.65e-06	-0.459581	0.124	0.419	0.0470402
13	Batf3	1.76e-11	0.552785	0.274	0.007	3.12e-07
14
15	Naaa	2.63e-06	0.748046	0.628	0.25	0.0466267
16	Batf3	8.84e-23	1.39165	0.914	0	1.57e-18
16	Pbx1	7.16e-07	0.64503	0.759	0.441	0.0127116
17
18
19

## Sheet: Table S2
Table S2: Genes used for gene set enrichment analysis related to Fig. 2D, Fig. 2G and Fig. 6H.
Source: PMID 22797772	Source: PMID 22797772	Source: PMID 22797772	Source: PMID 22797772	Source: PMID 31668803	Source: PMID 31668803	Source: PMID 31668803	Source: PMID 31825848	Source: PMID 28428369
core DC signature	pDC signature	cDC1 signature (CD8+ DCs)	CD8- DCs signature	cDC2A	cDC2B	Siglech DCs	tDCs	DC5 TF
Adam19	1190002A17Rik	1700009J07Rik	Apobec1	Abcb1a	Abca1	Akr7a5	Tcf4	Atf5
Amica1	1700024P16Rik	5430435G22Rik	Atrnl1	AC171680.3	Abca9	Aldh2	Irf8	Bcl11a
Anpep	2210020M01Rik	A530099J19Rik	Clec4a1	Arap2	Abcc3	Bcl3	Siglech	Crem
Ap1s3	2610018G03Rik	Aif1	Clec4a3	Arhgap6	Abcd2	Bmp2b	Ly6c1	Cux2
Ass1	4930572J05Rik	Alms1	Clec4b1	Aspm	AC137969.1	Bst2	Irf4	Elk3
Bcl11a	A130050O07Rik	Cd36	Ddx58	Birc5	Ace	Cd209c	Cx3cr1	Elk4
Bri3bp	Abca5	Dbn1	Ddx60	Bmp2	Adcy4	Cd24c	Cd14	Ets1
Btla	Ablim1	Fam149a	Dscam	Casc5	Adgre4	Cd300c	Csf1r	Foxj3
Cbfa2t3	Angptl7	Fgd6	Emr1	Cass4	Aldh3b1	Cd37	Flt3	Hivep1
Ccr7	Ap1m2	Fzd1	Emr4	Ccna2	Arap1	Cd8c	Cd8a	Hivep2
Ciita	Arhgap24	Gpr33	Gm9705	Ccnb1	Arhgef10l	Chil5	Sirpa	Ikzf3
Cnn2	Asph	Hepacam2	Gm9733	Ccnb2	Axl	Flt3	Cd4	Irf4
Dpp4	Blnk	Htr7	Itgam	Ccr6	C1qa	Fscn1	Cd2	Irf7
Fgl2	Cacna1d	Ifi205	Man1a	Cd7	C1qb	Gpr171	Bst2	Kdm5d
Flt3	Card6	Igf2r	Scn3a	Cdc20	C1qc	Gpx4	Bcl11a	Mef2d
Gpr114	Cdc14b	Ipcef1	Sirpa	Cdca3	C5ar1	Idh2	Runx2	Mybl2
Gpr132	Cdh1	Itga1	Sirpb1a	Cdh17	Capg	Klra17	Spib	Nfkbid
Gpr68	Clec4g	Itgae	Sirpb1a	Cdhr3	Ccl2	Klrd1		Phtf1
Gpr82	Cmah	Leprel1	Sirpb1b	Cdk1	Ccr2	Lag3		Plxna4
H2-Aa	Dnajc13	Met	Sirpb1b	Cdkn3	Ccr5	Ly6l		Ppard
H2-Ab1	Duxbl	Ppap2a	St8sia6	Cenpe	Cd14	Matk		Runx2
H2-DMb2	Duxbl	Sh3pxd2b		Cenpf	Cd6	Mthfs		Runx3
H2-Eb1	Ear14	Slc22a21		Cep55	Cd81	Pepd		Scml4
H2-Eb2	Efcab4b	Snx22		Chn2	Cfh	Prdx2		Sfpq
H2-Q6	Erbb3	Tlr3		Ckap2	Clec10a	Ptov1		Skil
Haao	Eya1	Tmeff1		Ctnnd2	Clec12a	Smim14		Sox4
Hmgn3	Fads3	Ttc39a		Cyp2s1	Clec4a3	Snx18		Spib
Jak2	Fam169b	Xcr1		Dmrtb1	Clec4e	Sox4		Stat4
Kit	Fggy			Dtx1	Clec5a	St8s4		Tcf4
Klri1	Fggy			Egr3	Clu	Tcf4		Usf2
Kmo	Fggy			Fbxo5	Csf1r	Tifa		Vdr
Napsa	Fggy			Foxr1	Csf2rb2	Tspan13		Zbtb43
P2ry10	Figf			Frmd5	Csf3r	Tuba1t		Zc3hav1
Pstpip1	Gcom1			Gp2	Cx3cr1			Zfat
Pvrl1	Gimap1			Hmmr	Cxcl9			Zfp605
Rab30	Gimap9			Ifitm1	Cyp4f18			Zfp791
Runx3	Gm10790			Immp2l	Dab2			Zfx
Sept6	Gm10838			Kif11	Dok2			Zhx2
Slamf7	Gm12253			Kif22	Dok3
Spint2	Gm14207			Klrb1f	Dram1
Tbc1d8	Gm6498			Mxd3	Emilin1
Traf1	Gpr174			Ncald	Emp1
Zbtb46	Gria3			Noxred1	Eng
	Grm8			Nusap1	Ephx1
	Hs3st1			Pcyt1b	Ets2
	Hsd11b1			Pglyrp1	F10
	Igf1r			Phc1	Fam20c
	Ikzf2			Ppp1r14a	Fcgr1
	Ikzf3			Prc1	Fcgr2b
	Il17rb			Rasal1	Fcgr3
	Itsn1			Rcn3	Fgd4
	Klk1			RP23-21F2.5	Firre
	Klk1b21			RP24-247B20.1	Galc
	Klra17			Rrm2	Gda
	Ldhb			Ryr3	Gdf3
	Lynx1			Scel	Gpnmb
	Maged1			Scn3a	Gsr
	Mcart6			Sept1	Gstm1
	Mctp2			Ska1	Hip1
	Mgst2			Slc6a12	Hk3
	Obscn			Spc24	Hmox1
	Obscn			Spc25	Hpgd
	Olfr164			Tbx21	Ifi204
	Olfr165			Tespa1	Ifi205
	Olfr166			Tnfsf8	Igf1r
	P2ry12			Tpx2	Il1a
	Pacsin1			Tspan2	Il1rap
	Paqr5			Ube2c	Il1rn
	Pdzd4			Unc119	Inpp5j
	Peli2				Ip6k3
	Pkig				Irak3
	Plod2				Kcnd1
	Pnck				Kcnj2
	Ppm1e				Kctd14
	Ppm1l				Klra2
	Prkca				Ldlrad3
	Prrg4				Lgals3bp
	Rpgrip1				Lilr4b
	Scrn1				Lilrb4a
	Sit1				Lpl
	Slc39a14				Lrp1
	Slco4a1				Ly6a
	Srl				Ly6i
	St3gal6				Lyz2
	Tmem163				Mafb
	Upb1				Man1c1
	Wfs1				Mcub
	Xkrx				Mertk
	Ysk4				Mgl2
	Zc3h12b				Mlkl
	Zcchc24				Mmp14
	Zfp521				Mrc1
	Zfp658				Ms4a4a
					Ms4a6d
					Ms4a7
					Msr1
					Mtus1
					Myo1e
					Myo7a
					Nckap5l
					Nr1h3
					Nrp2
					Nupr1
					Ocstamp
					Osm
					P2rx7
					P2ry12
					P2ry13
					P2ry14
					Padi2
					Pdlim1
					Pilra
					Pla2g15
					Pla2g2d
					Pld3
					Plxdc2
					Plxna1
					Ppt2
					Prg3
					Psap
					Ptgir
					Ptgs1
					Rab3il1
					Rai14
					Rasa3
					Retsat
					RP24-233B16.6
					RP24-482L4.2
					RP24-482L4.3
					Rxra
					Sdc4
					Sell
					Sepp1
					Serpinb8
					Sgk1
					Slc11a1
					Slc12a7
					Slc1a2
					Snx18
					Snx33
					Spic
					Spon1
					Sptbn1
					Sqrdl
					Stard8
					Tbxas1
					Thbs1
					Tle6
					Tlr12
					Tlr8
					Tmem119
					Tnfrsf21
					Tspan32
					Vcam1
					Xdh

## Sheet: Table S3
Table S3: Differential expressed genes between clusters. Related to Fig. 2, Fig. 3, Fig. 5 and Fig. 6.
Dataset: GSE149544
Gene	p_val	avg_logFC	pct.1	pct.2	p_val_adj	cluster	Gene
Ffar2	0	0.802883	0.904	0.502	0	0	Ffar2
Ppp1r14a	0	0.739325	0.808	0.431	0	0	Ppp1r14a
Dtx1	0	0.706159	0.648	0.246	0	0	Dtx1
Mdh2	0	0.700451	0.985	0.869	0	0	Mdh2
S100a11	0	0.677836	0.985	0.911	0	0	S100a11
Asb2	0	0.655636	0.891	0.611	0	0	Asb2
Ifitm6	0	0.603245	0.854	0.534	0	0	Ifitm6
Rgs2	0	0.579674	0.99	0.857	0	0	Rgs2
Cyp4f16	0	0.575745	0.859	0.572	0	0	Cyp4f16
Gsn	0	0.564404	0.938	0.759	0	0	Gsn
Bex6	0	0.561443	0.725	0.396	0	0	Bex6
Tgm2	0	0.536017	0.584	0.255	0	0	Tgm2
Pglyrp1	0	0.527492	0.69	0.36	0	0	Pglyrp1
Cd7	0	0.496705	0.788	0.488	0	0	Cd7
Adgrl3	0	0.496115	0.573	0.284	0	0	Adgrl3
Gpr141	0	0.495338	0.656	0.387	0	0	Gpr141
Ccnd1	0	0.490215	0.976	0.83	0	0	Ccnd1
Ltb	0	0.490115	0.963	0.706	0	0	Ltb
Acp5	0	0.488382	0.667	0.398	0	0	Acp5
Limd2	0	0.486856	0.966	0.837	0	0	Limd2
Rac2	0	0.473386	0.918	0.734	0	0	Rac2
Ifi27	0	0.468385	0.617	0.4	0	0	Ifi27
Sash1	0	0.460077	0.521	0.264	0	0	Sash1
Ptprc	0	0.456912	0.999	0.958	0	0	Ptprc
H2-Oa	0	0.45593	0.947	0.797	0	0	H2-Oa
Mmp12	0	0.454495	0.443	0.172	0	0	Mmp12
Gngt2	0	0.453601	0.892	0.635	0	0	Gngt2
Siglecg	0	0.441599	0.876	0.625	0	0	Siglecg
Cd300lf	0	0.439541	0.537	0.274	0	0	Cd300lf
Tctex1d2	0	0.432083	0.79	0.578	0	0	Tctex1d2
Slc12a2	0	0.424089	0.403	0.177	0	0	Slc12a2
Elmo1	0	0.416164	0.796	0.632	0	0	Elmo1
AC140186.1	0	0.414738	0.616	0.33	0	0	AC140186.1
1600010M07Rik	0	0.413459	0.639	0.454	0	0	1600010M07Rik
Mycbp2	0	0.409495	0.938	0.829	0	0	Mycbp2
Ptpre	0	0.405434	0.745	0.587	0	0	Ptpre
Rgs12	0	0.398374	0.637	0.408	0	0	Rgs12
H2-DMb2	0	0.388312	0.906	0.689	0	0	H2-DMb2
I830077J02Rik	0	0.387099	0.813	0.656	0	0	I830077J02Rik
Man2b1	0	0.387008	0.963	0.845	0	0	Man2b1
Txnip	0	0.382093	0.799	0.631	0	0	Txnip
Dock10	0	0.380656	0.969	0.892	0	0	Dock10
Mef2c	0	0.375456	0.817	0.641	0	0	Mef2c
H2-Ob	0	0.373923	0.742	0.576	0	0	H2-Ob
Napsa	0	0.373441	0.988	0.891	0	0	Napsa
Adgre1	0	0.372876	0.478	0.251	0	0	Adgre1
Sh2d1b1	0	0.371796	0.479	0.262	0	0	Sh2d1b1
Pip4k2a	0	0.369385	0.917	0.812	0	0	Pip4k2a
Rinl	0	0.368476	0.626	0.434	0	0	Rinl
Ncf4	0	0.366058	0.756	0.572	0	0	Ncf4
9930111J21Rik2	0	0.365678	0.838	0.683	0	0	9930111J21Rik2
Cotl1	0	0.362062	0.923	0.811	0	0	Cotl1
Arap2	0	0.358444	0.569	0.345	0	0	Arap2
Man1a	0	0.352785	0.758	0.566	0	0	Man1a
Cox7a2l	0	0.351899	0.978	0.916	0	0	Cox7a2l
Vasp	0	0.351433	0.857	0.756	0	0	Vasp
Ptpn6	0	0.349474	0.918	0.803	0	0	Ptpn6
Snx20	0	0.348162	0.909	0.824	0	0	Snx20
Runx3	0	0.346772	0.78	0.608	0	0	Runx3
Gmfg	0	0.33923	0.882	0.741	0	0	Gmfg
Tmem131l	0	0.337033	0.855	0.7	0	0	Tmem131l
Mbnl1	0	0.333532	0.979	0.893	0	0	Mbnl1
Gdi2	0	0.317067	0.977	0.897	0	0	Gdi2
Taldo1	0	0.31504	0.984	0.905	0	0	Taldo1
Tyrobp	0	0.301557	0.997	0.936	0	0	Tyrobp
S100a6	0	0.298273	0.965	0.808	0	0	S100a6
Lcp1	0	0.273801	0.994	0.947	0	0	Lcp1
Ifitm3	0	0.273002	0.971	0.79	0	0	Ifitm3
Bcl11a	3.77282e-306	0.351419	0.834	0.658	6.69713e-302	0	Bcl11a
Samhd1	7.37064e-306	0.266933	0.941	0.875	1.30836e-301	0	Samhd1
Clec4a2	5.14664e-302	0.375915	0.525	0.303	9.13581e-298	0	Clec4a2
Avpi1	6.78359e-302	0.318183	0.851	0.725	1.20415e-297	0	Avpi1
Cfp	2.56017e-301	0.361766	0.789	0.585	4.54456e-297	0	Cfp
Slc44a2	2.57161e-301	0.344295	0.701	0.532	4.56487e-297	0	Slc44a2
Sat1	7.94887e-301	0.316413	0.974	0.925	1.411e-296	0	Sat1
Cd72	1.32529e-299	0.349122	0.489	0.271	2.35252e-295	0	Cd72
Sirpb1a	8.17017e-299	0.342492	0.541	0.315	1.45029e-294	0	Sirpb1a
Arhgap15	2.00953e-298	0.350838	0.74	0.6	3.56712e-294	0	Arhgap15
Celf2	4.44118e-292	0.328667	0.906	0.807	7.88353e-288	0	Celf2
Mapk14	1.65142e-291	0.35163	0.72	0.585	2.93144e-287	0	Mapk14
Crlf3	5.22144e-290	0.332442	0.802	0.695	9.26858e-286	0	Crlf3
Abcg3	1.14889e-283	0.365134	0.621	0.445	2.0394e-279	0	Abcg3
Prkcb	5.08927e-283	0.326223	0.785	0.627	9.03396e-279	0	Prkcb
Cytip	1.52012e-282	0.307384	0.877	0.778	2.69836e-278	0	Cytip
Rnf130	5.51579e-278	0.320668	0.801	0.676	9.79108e-274	0	Rnf130
Stap1	1.35977e-277	0.276799	0.773	0.612	2.41373e-273	0	Stap1
Arhgdib	1.44617e-277	0.2923	0.952	0.875	2.56709e-273	0	Arhgdib
Apbb1ip	4.12249e-276	0.300179	0.853	0.762	7.31783e-272	0	Apbb1ip
Arhgap9	7.77328e-276	0.34735	0.669	0.521	1.37984e-271	0	Arhgap9
Gm5547	9.71587e-276	0.352614	0.541	0.349	1.72466e-271	0	Gm5547
Lair1	6.5653e-275	0.319075	0.597	0.394	1.16541e-270	0	Lair1
Ppdpf	1.60485e-272	0.326152	0.753	0.613	2.84876e-268	0	Ppdpf
Rgs1	2.96484e-269	0.428197	0.817	0.647	5.26289e-265	0	Rgs1
Arhgap6	3.79954e-269	0.346435	0.389	0.195	6.74456e-265	0	Arhgap6
Cd244a	4.64496e-265	0.351826	0.622	0.459	8.24527e-261	0	Cd244a
Slc36a3os	6.98115e-263	0.372681	0.478	0.299	1.23922e-258	0	Slc36a3os
Haus8	8.41625e-263	0.379914	0.745	0.589	1.49397e-258	0	Haus8
Rtn1	4.09002e-262	0.373701	0.536	0.36	7.26019e-258	0	Rtn1
Cd22	3.63259e-261	0.315545	0.363	0.176	6.44822e-257	0	Cd22
Gm26740	9.51518e-257	0.322795	0.69	0.55	1.68904e-252	0	Gm26740
Otulinl	8.30017e-256	0.289277	0.899	0.786	1.47336e-251	0	Otulinl
Hck	1.28385e-251	0.312266	0.831	0.716	2.27896e-247	0	Hck
Dnajc7	5.36991e-249	0.284543	0.8	0.713	9.53212e-245	0	Dnajc7
Itch	2.87726e-245	0.317597	0.716	0.609	5.10743e-241	0	Itch
Alox5ap	3.80308e-243	0.286888	0.925	0.76	6.75085e-239	0	Alox5ap
Lysmd2	1.74387e-241	0.318341	0.463	0.272	3.09554e-237	0	Lysmd2
Fam49b	2.55347e-240	0.263439	0.939	0.856	4.53267e-236	0	Fam49b
Fgr	3.08977e-237	0.290856	0.725	0.564	5.48465e-233	0	Fgr
Abi3	1.6319e-235	0.30793	0.534	0.353	2.89679e-231	0	Abi3
Ptpn18	1.2349e-234	0.286961	0.914	0.822	2.19207e-230	0	Ptpn18
Ube2e2	2.65046e-233	0.314068	0.544	0.357	4.70482e-229	0	Ube2e2
Slc6a13	1.49576e-228	0.304875	0.342	0.176	2.65513e-224	0	Slc6a13
Lcp2	1.14759e-226	0.313052	0.593	0.448	2.03709e-222	0	Lcp2
Slc2a3	1.85826e-221	0.344589	0.433	0.251	3.2986e-217	0	Slc2a3
Clec4a4	9.59463e-218	0.259064	0.281	0.124	1.70314e-213	0	Clec4a4
Foxn3	1.08351e-216	0.329963	0.644	0.513	1.92334e-212	0	Foxn3
Spns3	4.62445e-216	0.29453	0.554	0.388	8.20886e-212	0	Spns3
Ctnnd2	1.36341e-214	0.302396	0.356	0.193	2.42018e-210	0	Ctnnd2
Cd300c2	3.11642e-214	0.266031	0.762	0.615	5.53196e-210	0	Cd300c2
Plekhm3	3.21273e-214	0.31539	0.607	0.479	5.70291e-210	0	Plekhm3
Sirpa	5.09777e-214	0.265544	0.756	0.557	9.04906e-210	0	Sirpa
Pou2f2	8.71386e-211	0.298766	0.658	0.489	1.5468e-206	0	Pou2f2
Rnf149	2.68011e-210	0.275987	0.723	0.596	4.75746e-206	0	Rnf149
Hcls1	3.64114e-210	0.279981	0.855	0.756	6.4634e-206	0	Hcls1
Tespa1	8.40481e-208	0.2996	0.388	0.22	1.49194e-203	0	Tespa1
Gpsm3	1.06755e-202	0.269529	0.836	0.764	1.895e-198	0	Gpsm3
Marveld1	5.01693e-198	0.288938	0.64	0.486	8.90555e-194	0	Marveld1
Gm15261	6.13355e-198	0.321502	0.329	0.171	1.08877e-193	0	Gm15261
Rtp4	6.23888e-198	0.30903	0.307	0.148	1.10746e-193	0	Rtp4
Adcy7	1.68145e-197	0.297945	0.557	0.427	2.98475e-193	0	Adcy7
Ckb	3.84395e-197	0.313384	0.833	0.673	6.82339e-193	0	Ckb
Myo1f	1.95687e-195	0.293677	0.645	0.539	3.47364e-191	0	Myo1f
Slc38a1	5.98771e-194	0.263815	0.784	0.694	1.06288e-189	0	Slc38a1
Arl6ip5	7.19994e-191	0.265257	0.783	0.701	1.27806e-186	0	Arl6ip5
Cd4	1.67334e-190	0.275138	0.364	0.196	2.97035e-186	0	Cd4
Pik3cd	3.71936e-189	0.291552	0.57	0.45	6.60224e-185	0	Pik3cd
Smarca2	8.79198e-187	0.296854	0.547	0.417	1.56067e-182	0	Smarca2
Csk	1.38438e-185	0.274397	0.725	0.645	2.45741e-181	0	Csk
Itgb2	4.418e-183	0.272638	0.723	0.624	7.84239e-179	0	Itgb2
Tnfaip8	1.86009e-181	0.262573	0.832	0.772	3.30185e-177	0	Tnfaip8
Ifitm1	4.26229e-181	0.609216	0.338	0.177	7.56599e-177	0	Ifitm1
Ms4a4c	1.41729e-179	0.250587	0.743	0.557	2.51583e-175	0	Ms4a4c
Trim12a	4.9248e-177	0.282226	0.646	0.547	8.74202e-173	0	Trim12a
Fam107b	9.57622e-175	0.252579	0.685	0.557	1.69988e-170	0	Fam107b
Lmo2	1.46513e-170	0.273818	0.614	0.51	2.60075e-166	0	Lmo2
Ccrl2	1.3596e-169	0.25148	0.451	0.289	2.41343e-165	0	Ccrl2
Tnfrsf13b	4.65208e-169	0.288381	0.433	0.286	8.2579e-165	0	Tnfrsf13b
Anxa6	1.0575e-165	0.25902	0.796	0.669	1.87716e-161	0	Anxa6
Dennd1c	3.23522e-165	0.260132	0.543	0.427	5.74284e-161	0	Dennd1c
Ap1s2	4.24048e-161	0.283389	0.49	0.371	7.52727e-157	0	Ap1s2
Sla	3.65794e-160	0.268385	0.707	0.623	6.4932e-156	0	Sla
Nrros	4.70875e-159	0.26471	0.677	0.586	8.35851e-155	0	Nrros
Ctsa	3.15962e-157	0.255405	0.681	0.577	5.60864e-153	0	Ctsa
Ptpn22	3.64196e-153	0.260496	0.53	0.414	6.46484e-149	0	Ptpn22
Rnd3	5.43211e-151	0.306028	0.565	0.441	9.64254e-147	0	Rnd3
Chn2	4.89437e-149	0.282905	0.405	0.281	8.688e-145	0	Chn2
Kit	2.3446e-148	0.264244	0.58	0.472	4.16191e-144	0	Kit
Card11	7.5848e-143	0.258499	0.47	0.354	1.34638e-138	0	Card11
Hsd17b4	1.33907e-140	0.268481	0.546	0.459	2.37698e-136	0	Hsd17b4
Sema4d	5.22671e-140	0.254971	0.575	0.472	9.27793e-136	0	Sema4d
Lbh	2.14618e-136	0.262964	0.56	0.466	3.80968e-132	0	Lbh
App	4.1658e-133	0.252495	0.486	0.375	7.39471e-129	0	App
Nfam1	9.17994e-133	0.251745	0.615	0.53	1.62953e-128	0	Nfam1
Trim30b	1.47253e-126	0.268757	0.373	0.263	2.61389e-122	0	Trim30b
Scimp	7.78903e-125	0.25963	0.499	0.395	1.38263e-120	0	Scimp
Hfe	3.29017e-92	0.250268	0.697	0.625	5.84037e-88	0	Hfe
Egr1	2.11947e-87	0.301842	0.609	0.523	3.76227e-83	0	Egr1
Gadd45g	4.80125e-73	0.363906	0.37	0.275	8.5227e-69	0	Gadd45g
Hes1	6.67104e-56	0.25297	0.386	0.313	1.18418e-51	0	Hes1
Fabp5	0	2.43324	0.915	0.341	0	1	Fabp5
Ccl5	0	2.21968	0.828	0.537	0	1	Ccl5
Gadd45b	0	1.94519	0.924	0.275	0	1	Gadd45b
Tmem123	0	1.87439	0.904	0.517	0	1	Tmem123
Anxa3	0	1.84055	0.887	0.185	0	1	Anxa3
Fscn1	0	1.81968	0.837	0.167	0	1	Fscn1
Tspan3	0	1.79798	0.866	0.332	0	1	Tspan3
Il4i1	0	1.66747	0.968	0.382	0	1	Il4i1
Cd63	0	1.63536	0.664	0.075	0	1	Cd63
Apol7c	0	1.56808	0.594	0.232	0	1	Apol7c
Socs2	0	1.5567	0.709	0.073	0	1	Socs2
Ccr7	0	1.53756	0.862	0.157	0	1	Ccr7
Marcksl1	0	1.52273	0.945	0.374	0	1	Marcksl1
H2-M2	0	1.48617	0.372	0.056	0	1	H2-M2
Cxcl16	0	1.35663	0.704	0.221	0	1	Cxcl16
Tmem176a	0	1.34091	0.981	0.664	0	1	Tmem176a
Etv3	0	1.25802	0.916	0.45	0	1	Etv3
Tmcc3	0	1.24596	0.797	0.126	0	1	Tmcc3
Rap2b	0	1.243	0.79	0.316	0	1	Rap2b
Birc2	0	1.23894	0.89	0.448	0	1	Birc2
Swap70	0	1.23484	0.898	0.461	0	1	Swap70
Basp1	0	1.20253	0.86	0.486	0	1	Basp1
Cacnb3	0	1.13852	0.684	0.077	0	1	Cacnb3
Traf1	0	1.13713	0.982	0.793	0	1	Traf1
Tmem176b	0	1.12834	0.986	0.707	0	1	Tmem176b
Relb	0	1.1186	0.986	0.687	0	1	Relb
Samsn1	0	1.10486	0.896	0.499	0	1	Samsn1
Ankrd33b	0	1.05948	0.551	0.042	0	1	Ankrd33b
Prnp	0	1.04776	0.456	0.045	0	1	Prnp
Tbc1d4	0	1.02949	0.957	0.776	0	1	Tbc1d4
Arl5c	0	1.01959	0.83	0.426	0	1	Arl5c
Lamp1	0	0.999786	0.863	0.53	0	1	Lamp1
Cd83	0	0.999458	0.858	0.431	0	1	Cd83
Aebp2	0	0.975378	0.949	0.593	0	1	Aebp2
Pcgf5	0	0.97078	0.677	0.255	0	1	Pcgf5
Cdc42ep3	0	0.961665	0.787	0.415	0	1	Cdc42ep3
Nudt17	0	0.93481	0.454	0.035	0	1	Nudt17
Pfkfb3	0	0.93066	0.717	0.23	0	1	Pfkfb3
Gnl2	0	0.912852	0.579	0.277	0	1	Gnl2
Bcl2a1b	0	0.901002	0.981	0.782	0	1	Bcl2a1b
Eno3	0	0.898157	0.673	0.343	0	1	Eno3
Zmynd15	0	0.89412	0.323	0.041	0	1	Zmynd15
Slco5a1	0	0.887196	0.612	0.091	0	1	Slco5a1
Mxd1	0	0.871281	0.606	0.245	0	1	Mxd1
Iscu	0	0.867364	0.918	0.713	0	1	Iscu
Slc4a8	0	0.857537	0.588	0.102	0	1	Slc4a8
Rcsd1	0	0.854582	0.666	0.373	0	1	Rcsd1
Marcks	0	0.837868	0.986	0.916	0	1	Marcks
Gtf2a1	0	0.837387	0.678	0.285	0	1	Gtf2a1
H2-Eb2	0	0.833333	0.738	0.324	0	1	H2-Eb2
Nfat5	0	0.813751	0.836	0.462	0	1	Nfat5
Spint2	0	0.809319	0.766	0.476	0	1	Spint2
Cflar	0	0.804822	0.823	0.439	0	1	Cflar
Bmp2k	0	0.796022	0.794	0.491	0	1	Bmp2k
Icam1	0	0.791339	0.894	0.591	0	1	Icam1
Fxyd2	0	0.780881	0.322	0.039	0	1	Fxyd2
Psme2	0	0.776004	0.943	0.842	0	1	Psme2
Apobec3	0	0.772553	0.969	0.854	0	1	Apobec3
Icosl	0	0.772031	0.76	0.375	0	1	Icosl
Zfp36l1	0	0.760223	0.908	0.69	0	1	Zfp36l1
Nfkbia	0	0.756317	0.979	0.839	0	1	Nfkbia
Tnfrsf4	0	0.751651	0.353	0.04	0	1	Tnfrsf4
Cdkn2b	0	0.742298	0.358	0.025	0	1	Cdkn2b
Gnb4	0	0.736653	0.364	0.105	0	1	Gnb4
Tmem19	0	0.732042	0.569	0.162	0	1	Tmem19
Sdhaf1	0	0.731795	0.733	0.412	0	1	Sdhaf1
Tcf7	0	0.730855	0.471	0.101	0	1	Tcf7
Asprv1	0	0.728129	0.251	0.039	0	1	Asprv1
Tnfrsf1b	0	0.718601	0.58	0.195	0	1	Tnfrsf1b
Gbp2	0	0.714163	0.377	0.062	0	1	Gbp2
Slc38a2	0	0.703775	0.922	0.783	0	1	Slc38a2
Tspan33	0	0.701495	0.7	0.356	0	1	Tspan33
H2-Q6	0	0.695046	0.8	0.557	0	1	H2-Q6
Clec2d	0	0.694983	0.881	0.623	0	1	Clec2d
Pgap2	0	0.693972	0.64	0.342	0	1	Pgap2
Dusp5	0	0.691217	0.62	0.23	0	1	Dusp5
Rab21	0	0.689501	0.89	0.716	0	1	Rab21
Ddhd1	0	0.686844	0.781	0.484	0	1	Ddhd1
Myo1g	0	0.683722	0.842	0.606	0	1	Myo1g
Srgn	0	0.682497	0.949	0.9	0	1	Srgn
Rbpms	0	0.682111	0.534	0.182	0	1	Rbpms
Bcl2a1d	0	0.681824	0.947	0.824	0	1	Bcl2a1d
Htra2	0	0.672441	0.694	0.368	0	1	Htra2
Crispld2	0	0.671911	0.297	0.021	0	1	Crispld2
Ccdc88a	0	0.671263	0.866	0.681	0	1	Ccdc88a
Cd200	0	0.668291	0.384	0.072	0	1	Cd200
H2-Q7	0	0.66401	0.944	0.828	0	1	H2-Q7
Nostrin	0	0.661677	0.537	0.201	0	1	Nostrin
Insm1	0	0.658445	0.288	0.019	0	1	Insm1
B2m	0	0.654601	1	0.986	0	1	B2m
Ostf1	0	0.653236	0.942	0.895	0	1	Ostf1
Fam89a	0	0.63073	0.287	0.025	0	1	Fam89a
Adora2a	0	0.625986	0.477	0.059	0	1	Adora2a
Dok1	0	0.61812	0.645	0.359	0	1	Dok1
H2-K1	0	0.616057	1	0.993	0	1	H2-K1
Lrrk1	0	0.61289	0.837	0.631	0	1	Lrrk1
Tmem150c	0	0.610335	0.413	0.069	0	1	Tmem150c
Rassf2	0	0.605554	0.611	0.299	0	1	Rassf2
Mreg	0	0.602147	0.528	0.135	0	1	Mreg
Btg1	0	0.600621	0.996	0.946	0	1	Btg1
Ube2l6	0	0.595237	0.409	0.143	0	1	Ube2l6
Rasal2	0	0.591877	0.538	0.18	0	1	Rasal2
Tank	0	0.587308	0.75	0.455	0	1	Tank
Vsig10	0	0.58025	0.468	0.127	0	1	Vsig10
Tmem158	0	0.579868	0.283	0.027	0	1	Tmem158
Ctsh	0	0.578014	0.99	0.952	0	1	Ctsh
Cblb	0	0.57023	0.527	0.232	0	1	Cblb
Fam49a	0	0.567529	0.907	0.711	0	1	Fam49a
Col27a1	0	0.562847	0.345	0.073	0	1	Col27a1
Castor2	0	0.562041	0.44	0.098	0	1	Castor2
Gypc	0	0.555959	0.439	0.115	0	1	Gypc
Fas	0	0.55412	0.353	0.047	0	1	Fas
Adap1	0	0.551745	0.686	0.389	0	1	Adap1
Plxnc1	0	0.551729	0.877	0.662	0	1	Plxnc1
Ftl1	0	0.551008	0.998	0.975	0	1	Ftl1
Foxp4	0	0.541491	0.515	0.168	0	1	Foxp4
Lsp1	0	0.535002	0.996	0.968	0	1	Lsp1
H2-D1	0	0.532914	0.998	0.99	0	1	H2-D1
Zfc3h1	0	0.532021	0.665	0.338	0	1	Zfc3h1
Gm10851	0	0.506756	0.336	0.028	0	1	Gm10851
Malat1	0	0.506241	1	0.999	0	1	Malat1
Gm10399	0	0.505034	0.351	0.053	0	1	Gm10399
Mical3	0	0.484155	0.543	0.235	0	1	Mical3
Adgrg6	0	0.475241	0.334	0.059	0	1	Adgrg6
Cyba	0	0.473829	0.996	0.958	0	1	Cyba
Lad1	0	0.472489	0.253	0.022	0	1	Lad1
Papss2	0	0.452575	0.337	0.049	0	1	Papss2
Rftn1	0	0.444449	0.366	0.109	0	1	Rftn1
Tnfrsf11a	0	0.432702	0.406	0.134	0	1	Tnfrsf11a
Arhgap28	0	0.427002	0.318	0.055	0	1	Arhgap28
Gucd1	0	0.425303	0.38	0.122	0	1	Gucd1
Adcy6	0	0.392249	0.27	0.033	0	1	Adcy6
Gca	0	0.386214	0.31	0.07	0	1	Gca
Igsf3	0	0.38242	0.251	0.048	0	1	Igsf3
Eif1	0	0.380589	0.996	0.974	0	1	Eif1
Mmp23	0	0.374026	0.256	0.032	0	1	Mmp23
Rps19	0	0.319702	1	0.989	0	1	Rps19
Tbc1d1	2.85463e-307	0.575106	0.708	0.452	5.06725e-303	1	Tbc1d1
Clic4	7.70384e-303	0.734627	0.755	0.572	1.36751e-298	1	Clic4
Poglut1	1.09413e-295	0.531163	0.422	0.157	1.9422e-291	1	Poglut1
Cdkn1a	1.43414e-291	0.53166	0.326	0.09	2.54575e-287	1	Cdkn1a
Tmem63b	9.13974e-288	0.373078	0.382	0.125	1.6224e-283	1	Tmem63b
Sdc4	1.1252e-287	0.361472	0.311	0.083	1.99734e-283	1	Sdc4
Rnf19b	4.43976e-286	0.576221	0.674	0.412	7.88102e-282	1	Rnf19b
4930523C07Rik	1.91563e-279	0.570196	0.78	0.555	3.40043e-275	1	4930523C07Rik
Bhlhe40	6.94781e-276	0.588712	0.701	0.408	1.23331e-271	1	Bhlhe40
Uap1	1.23112e-265	0.59649	0.477	0.223	2.18536e-261	1	Uap1
Rassf3	1.29534e-265	0.506738	0.578	0.31	2.29936e-261	1	Rassf3
Rogdi	1.35465e-257	0.435482	0.908	0.745	2.40464e-253	1	Rogdi
Id2	3.54777e-254	0.698042	0.887	0.69	6.29764e-250	1	Id2
Cd47	3.6879e-254	0.406048	0.977	0.94	6.54639e-250	1	Cd47
Gpr183	8.93799e-252	0.632892	0.683	0.428	1.58658e-247	1	Gpr183
Mcemp1	3.1391e-251	0.517533	0.693	0.407	5.57222e-247	1	Mcemp1
Phf11b	8.83229e-251	0.646906	0.718	0.534	1.56782e-246	1	Phf11b
Bcl2a1a	3.37424e-245	0.655098	0.752	0.522	5.98961e-241	1	Bcl2a1a
Vcam1	6.89587e-244	0.329592	0.256	0.065	1.22409e-239	1	Vcam1
Thap2	1.95698e-243	0.467891	0.442	0.193	3.47383e-239	1	Thap2
Stard7	2.03985e-243	0.478342	0.618	0.371	3.62094e-239	1	Stard7
Sbf2	3.9065e-239	0.359805	0.297	0.091	6.93443e-235	1	Sbf2
Rgs11	2.3296e-234	0.720431	0.871	0.669	4.13528e-230	1	Rgs1
Cd40	7.89604e-234	0.599157	0.583	0.325	1.40163e-229	1	Cd40
Ccser2	1.02531e-233	0.353323	0.322	0.107	1.82003e-229	1	Ccser2
Clec2i	2.67476e-233	0.522391	0.497	0.229	4.74796e-229	1	Clec2i
Wnk1	1.14676e-232	0.565495	0.873	0.8	2.03562e-228	1	Wnk1
Cers6	1.57886e-231	0.48992	0.576	0.321	2.80264e-227	1	Cers6
Actn1	3.22844e-226	0.637078	0.56	0.321	5.73081e-222	1	Actn1
Gpr68	3.59745e-218	0.417003	0.41	0.176	6.38583e-214	1	Gpr68
Il7r	8.51701e-218	0.360254	0.275	0.081	1.51186e-213	1	Il7r
Kctd12	2.20419e-216	0.661919	0.713	0.54	3.91266e-212	1	Kctd12
Atp11a	4.29971e-216	0.326814	0.292	0.094	7.63242e-212	1	Atp11a
S100a4	6.62927e-214	0.500025	0.968	0.817	1.17676e-209	1	S100a4
Il15	4.84542e-213	0.361243	0.253	0.074	8.60111e-209	1	Il15
Phf21a	1.11125e-212	0.451704	0.519	0.275	1.97257e-208	1	Phf21a
Itgb1	3.11962e-212	0.54349	0.693	0.522	5.53763e-208	1	Itgb1
Arhgef40	3.60674e-212	0.303156	0.276	0.085	6.40232e-208	1	Arhgef40
Stxbp3	2.4099e-209	0.421025	0.579	0.341	4.27782e-205	1	Stxbp3
Spib	1.98721e-206	0.471399	0.417	0.186	3.52749e-202	1	Spib
Zeb2	3.17582e-204	0.510165	0.785	0.552	5.63739e-200	1	Zeb2
Syngr2	9.10918e-201	0.381536	0.943	0.891	1.61697e-196	1	Syngr2
Skil	4.00656e-199	0.426988	0.538	0.3	7.11205e-195	1	Skil
Rtn4	1.14439e-198	0.474667	0.834	0.749	2.0314e-194	1	Rtn4
Chka	1.89102e-197	0.56901	0.752	0.535	3.35675e-193	1	Chka
Selplg	6.40462e-197	0.514169	0.861	0.772	1.13688e-192	1	Selplg
Arhgap22	9.8548e-197	0.53773	0.431	0.213	1.74932e-192	1	Arhgap22
Snn	5.00487e-196	0.328016	0.279	0.092	8.88415e-192	1	Snn
Mif4gd	5.46102e-196	0.48955	0.571	0.358	9.69385e-192	1	Mif4gd
Spred1	2.31499e-195	0.394563	0.378	0.161	4.10934e-191	1	Spred1
Pnpla8	1.89705e-192	0.438113	0.458	0.235	3.36745e-188	1	Pnpla8
H3f3a	7.55811e-192	0.302633	0.999	0.985	1.34164e-187	1	H3f3a
Mrpl14	1.71194e-190	0.450064	0.716	0.561	3.03886e-186	1	Mrpl14
Fut8	1.00298e-185	0.474158	0.416	0.205	1.78039e-181	1	Fut8
Birc3	2.23076e-185	0.43851	0.678	0.487	3.95982e-181	1	Birc3
Tmsb4x	2.94466e-185	0.269254	1	1	5.22706e-181	1	Tmsb4x
Enox2	5.56017e-185	0.343323	0.322	0.126	9.86987e-181	1	Enox2
Izumo4	3.72196e-182	0.357955	0.326	0.129	6.60684e-178	1	Izumo4
Mllt6	3.26763e-179	0.340594	0.353	0.15	5.80037e-175	1	Mllt6
Clptm1	3.43327e-179	0.416933	0.624	0.428	6.09439e-175	1	Clptm1
Slc6a6	8.3348e-177	0.520709	0.723	0.588	1.47951e-172	1	Slc6a6
Sinhcaf	3.34888e-176	0.504531	0.467	0.263	5.9446e-172	1	Sinhcaf
Arhgap31	1.85343e-175	0.532684	0.33	0.136	3.29002e-171	1	Arhgap31
Arl4c	1.10272e-174	0.479063	0.771	0.616	1.95743e-170	1	Arl4c
Rnf115	3.09859e-174	0.537556	0.534	0.348	5.50031e-170	1	Rnf115
Tnfaip3	1.63121e-173	0.384465	0.465	0.242	2.89556e-169	1	Tnfaip3
Pygl	5.64915e-172	0.406005	0.365	0.162	1.00278e-167	1	Pygl
Prex1	3.20186e-169	0.476497	0.718	0.592	5.68363e-165	1	Prex1
Rassf4	1.70294e-166	0.408897	0.826	0.726	3.02288e-162	1	Rassf4
Casp3	2.19804e-165	0.470855	0.472	0.277	3.90175e-161	1	Casp3
Sub1	1.85873e-164	0.358264	0.975	0.947	3.29944e-160	1	Sub1
Asrgl1	4.51827e-162	0.4396	0.423	0.227	8.02038e-158	1	Asrgl1
Ift57	1.0611e-161	0.370854	0.374	0.179	1.88357e-157	1	Ift57
Ryr3	8.94432e-161	0.449309	0.315	0.126	1.58771e-156	1	Ryr3
Mvp	2.22514e-160	0.407107	0.651	0.489	3.94984e-156	1	Mvp
Rab9	6.15594e-159	0.476517	0.433	0.244	1.09274e-154	1	Rab9
Peli1	3.4242e-158	0.41984	0.717	0.571	6.0783e-154	1	Peli1
Ppp4r2	3.44145e-158	0.454191	0.6	0.429	6.10893e-154	1	Ppp4r2
Fam32a	7.01369e-155	0.510691	0.725	0.637	1.245e-150	1	Fam32a
Esam	3.93971e-154	0.336969	0.348	0.153	6.99339e-150	1	Esam
Specc1	1.41622e-153	0.457685	0.605	0.415	2.51393e-149	1	Specc1
Cdk6	1.44925e-153	0.493382	0.359	0.175	2.57256e-149	1	Cdk6
Edf1	1.31527e-151	0.348129	0.882	0.835	2.33473e-147	1	Edf1
H2-Q4	3.84651e-150	0.416136	0.65	0.49	6.82793e-146	1	H2-Q4
Nfkb2	4.6908e-149	0.378798	0.608	0.436	8.32664e-145	1	Nfkb2
Bcl3	1.09082e-143	0.326261	0.414	0.216	1.93631e-139	1	Bcl3
Ogfrl1	3.65195e-142	0.54712	0.675	0.572	6.48258e-138	1	Ogfrl1
Grk3	2.16045e-141	0.308174	0.921	0.86	3.83501e-137	1	Grk3
Actb	9.19429e-140	0.341243	1	0.998	1.63208e-135	1	Actb
Phf11a	1.08736e-139	0.519464	0.468	0.296	1.93018e-135	1	Phf11a
Nrbf2	1.50691e-139	0.422814	0.604	0.457	2.67492e-135	1	Nrbf2
Elk3	6.84359e-139	0.341222	0.473	0.273	1.21481e-134	1	Elk3
Fam129a	9.68685e-139	0.449611	0.58	0.415	1.71951e-134	1	Fam129a
Fam53b	1.16543e-138	0.475142	0.429	0.249	2.06875e-134	1	Fam53b
Tbc1d8	1.97154e-137	0.348289	0.65	0.494	3.49968e-133	1	Tbc1d8
Kcnk6	6.87246e-134	0.289964	0.345	0.166	1.21993e-129	1	Kcnk6
Cacna1s	7.49567e-134	0.498079	0.347	0.177	1.33056e-129	1	Cacna1s
Ak2	1.65874e-133	0.424268	0.678	0.559	2.94442e-129	1	Ak2
Prr14	4.64476e-133	0.334447	0.401	0.221	8.24492e-129	1	Prr14
Gfpt1	1.17102e-132	0.407231	0.627	0.473	2.07868e-128	1	Gfpt1
Ankrd12	1.27014e-131	0.386167	0.701	0.56	2.25463e-127	1	Ankrd12
Ssh1	2.27294e-131	0.332226	0.346	0.171	4.03469e-127	1	Ssh1
Serpinb9	3.49101e-130	0.456478	0.309	0.142	6.19689e-126	1	Serpinb9
Rel	5.25446e-130	0.305752	0.807	0.699	9.32719e-126	1	Rel
Nfe2l1	4.87228e-128	0.324837	0.407	0.229	8.64878e-124	1	Nfe2l1
Supt4a	4.48143e-127	0.332588	0.856	0.824	7.95499e-123	1	Supt4a
Gabarap	1.03684e-126	0.281066	0.932	0.9	1.8405e-122	1	Gabarap
Ttyh3	1.53927e-126	0.404161	0.527	0.36	2.73236e-122	1	Ttyh3
Frmd4a	3.19289e-125	0.437224	0.345	0.179	5.6677e-121	1	Frmd4a
Adam11	6.99104e-125	0.291705	0.417	0.224	1.24098e-120	1	Adam11
Crebl2	7.28e-124	0.259428	0.269	0.113	1.29227e-119	1	Crebl2
Msi2	2.80894e-123	0.435098	0.472	0.303	4.98615e-119	1	Msi2
Osbpl8	3.92834e-123	0.368429	0.522	0.352	6.9732e-119	1	Osbpl8
Anxa4	1.56574e-122	0.340378	0.417	0.246	2.77935e-118	1	Anxa4
Nabp1	1.58225e-120	0.430424	0.606	0.455	2.80865e-116	1	Nabp1
Sri	1.34765e-119	0.302461	0.883	0.848	2.3922e-115	1	Sri
Adam23	1.44861e-119	0.377848	0.803	0.695	2.57144e-115	1	Adam23
Ghitm	9.80256e-118	0.381631	0.657	0.557	1.74005e-113	1	Ghitm
Dusp11	3.19951e-117	0.374109	0.675	0.566	5.67945e-113	1	Dusp11
Kmt2e	9.68691e-117	0.316387	0.755	0.668	1.71952e-112	1	Kmt2e
Tmem131l1	5.66394e-114	0.334824	0.82	0.73	1.00541e-109	1	Tmem131l
Adam8	4.66155e-112	0.39591	0.495	0.326	8.27472e-108	1	Adam8
Apobec1	6.0814e-112	0.305959	0.42	0.243	1.07951e-107	1	Apobec1
Hmgn3	7.69775e-111	0.414891	0.504	0.353	1.36643e-106	1	Hmgn3
Ctsz	1.98303e-109	0.288227	0.971	0.942	3.52008e-105	1	Ctsz
Tyk2	2.03456e-109	0.353796	0.446	0.289	3.61155e-105	1	Tyk2
Traf2	5.23292e-109	0.310808	0.484	0.325	9.28895e-105	1	Traf2
4833407H14Rik	7.64454e-109	0.317923	0.385	0.217	1.35698e-104	1	4833407H14Rik
Dpp4	2.2009e-108	0.313317	0.786	0.718	3.90682e-104	1	Dpp4
Tapbpl	3.22778e-107	0.431527	0.487	0.343	5.72964e-103	1	Tapbpl
Ikbkb	5.51651e-107	0.328854	0.733	0.653	9.79235e-103	1	Ikbkb
Klf6	6.42819e-107	0.529995	0.792	0.724	1.14107e-102	1	Klf6
Slamf7	8.71969e-107	0.360769	0.827	0.774	1.54783e-102	1	Slamf7
Serpinb6b	1.75037e-106	0.563056	0.381	0.215	3.10708e-102	1	Serpinb6b
Arl5a	3.30036e-106	0.349594	0.413	0.26	5.85847e-102	1	Arl5a
Rem1	6.35903e-106	0.253639	0.317	0.157	1.12879e-101	1	Rem1
Gpr132	7.33167e-106	0.309308	0.639	0.5	1.30144e-101	1	Gpr132
Ccnd2	1.57766e-103	0.562035	0.413	0.243	2.80051e-99	1	Ccnd2
Hivep1	8.38364e-103	0.287284	0.39	0.229	1.48818e-98	1	Hivep1
Lrrc8c	3.79765e-102	0.322667	0.401	0.246	6.74121e-98	1	Lrrc8c
Icos	5.21235e-102	0.277994	0.277	0.13	9.25244e-98	1	Icos
Mthfsl	5.80609e-102	0.333596	0.507	0.363	1.03064e-97	1	Mthfsl
Zbtb18	4.06797e-100	0.304433	0.338	0.184	7.22105e-96	1	Zbtb18
Spr	8.74861e-100	0.311578	0.459	0.315	1.55297e-95	1	Spr
Vamp8	3.31331e-99	0.284972	0.884	0.865	5.88145e-95	1	Vamp8
Krcc1	7.23953e-99	0.332949	0.677	0.589	1.28509e-94	1	Krcc1
Sec22a	7.34374e-99	0.292204	0.3	0.156	1.30359e-94	1	Sec22a
Hspa1a	1.18016e-98	0.337851	0.943	0.906	2.09491e-94	1	Hspa1a
Gm26669	1.21899e-98	0.27149	0.255	0.118	2.16383e-94	1	Gm26669
Galnt12	1.59461e-98	0.325317	0.337	0.189	2.8306e-94	1	Galnt12
Csrp1	1.80171e-97	0.414808	0.467	0.325	3.19822e-93	1	Csrp1
Pirb	6.14961e-96	0.301283	0.732	0.643	1.09162e-91	1	Pirb
Gtpbp1	3.34888e-94	0.278108	0.342	0.194	5.9446e-90	1	Gtpbp1
AW112010	6.1889e-94	0.818991	0.576	0.49	1.09859e-89	1	AW112010
Polr3c	7.05299e-94	0.324671	0.4	0.26	1.25198e-89	1	Polr3c
Cnn2	1.37884e-92	0.3045	0.89	0.873	2.44757e-88	1	Cnn2
Csf2rb	3.03238e-92	0.35086	0.598	0.488	5.38278e-88	1	Csf2rb
Spire1	3.12597e-91	0.280598	0.341	0.192	5.54891e-87	1	Spire1
Peak1	5.15432e-91	0.276552	0.458	0.304	9.14944e-87	1	Peak1
Slc25a10	7.80452e-91	0.251677	0.262	0.132	1.38538e-86	1	Slc25a10
Rabgap1l	5.7863e-89	0.31678	0.353	0.209	1.02713e-84	1	Rabgap1l
Ccnd11	3.1969e-88	0.475561	0.85	0.869	5.67482e-84	1	Ccnd1
Actg1	4.4195e-88	0.272938	0.994	0.975	7.84506e-84	1	Actg1
Rasa2	7.45693e-88	0.329927	0.304	0.166	1.32368e-83	1	Rasa2
Ldlr	1.40314e-87	0.308081	0.292	0.151	2.49071e-83	1	Ldlr
Psme1	7.45133e-87	0.289293	0.955	0.928	1.32269e-82	1	Psme1
Tctex1d21	1.97816e-85	0.368146	0.715	0.622	3.51144e-81	1	Tctex1d2
Tmcc1	7.81809e-85	0.300442	0.503	0.363	1.38779e-80	1	Tmcc1
Jak2	2.61223e-84	0.30868	0.715	0.652	4.63696e-80	1	Jak2
Rgs10	1.14757e-83	0.439521	0.707	0.617	2.03705e-79	1	Rgs10
Med11	2.18154e-83	0.299543	0.402	0.268	3.87245e-79	1	Med11
Aplp2	3.3174e-83	0.308474	0.499	0.372	5.88871e-79	1	Aplp2
Pde4dip	7.91524e-83	0.279122	0.441	0.298	1.40503e-78	1	Pde4dip
Arf4	2.73617e-82	0.286543	0.812	0.755	4.85697e-78	1	Arf4
Arhgap30	9.05671e-82	0.264542	0.887	0.876	1.60766e-77	1	Arhgap30
Stk4	1.12147e-81	0.31851	0.628	0.541	1.99073e-77	1	Stk4
Pot1b	1.8919e-79	0.31929	0.534	0.415	3.35831e-75	1	Pot1b
Nectin1	5.98153e-79	0.286505	0.379	0.245	1.06178e-74	1	Nectin1
Micu1	1.132e-78	0.27147	0.375	0.236	2.00941e-74	1	Micu1
Gpx4	5.29664e-78	0.292094	0.836	0.781	9.40207e-74	1	Gpx4
Gpr137b	3.37888e-77	0.294762	0.347	0.217	5.99786e-73	1	Gpr137b
Grap	7.00253e-77	0.457722	0.47	0.357	1.24302e-72	1	Grap
Alkbh6	7.90782e-77	0.259969	0.298	0.172	1.40372e-72	1	Alkbh6
Slc26a2	1.2062e-76	0.250837	0.271	0.145	2.14112e-72	1	Slc26a2
Tuba1a	6.02739e-76	0.44657	0.48	0.369	1.06992e-71	1	Tuba1a
Dusp2	9.79171e-76	0.350533	0.538	0.389	1.73813e-71	1	Dusp2
Mbp	2.13436e-75	0.331951	0.494	0.382	3.78871e-71	1	Mbp
Lmo4	3.36811e-75	0.409923	0.561	0.474	5.97873e-71	1	Lmo4
Crip1	6.79223e-75	0.869797	0.701	0.624	1.20569e-70	1	Crip1
Dnm1l	4.34556e-74	0.286139	0.362	0.236	7.7138e-70	1	Dnm1l
Washc1	2.33309e-73	0.301799	0.344	0.223	4.14147e-69	1	Washc1
Ptger4	4.90086e-73	0.265502	0.293	0.166	8.69951e-69	1	Ptger4
N4bp2l1	2.20753e-72	0.310718	0.56	0.452	3.91858e-68	1	N4bp2l1
Kdm2b	3.27864e-72	0.355515	0.469	0.356	5.81991e-68	1	Kdm2b
Glipr1	3.37141e-72	0.327112	0.685	0.608	5.98459e-68	1	Glipr1
Cpeb4	3.96605e-72	0.256966	0.317	0.189	7.04013e-68	1	Cpeb4
Epsti1	1.41057e-70	0.7351	0.783	0.81	2.5039e-66	1	Epsti1
Tmem168	4.80594e-70	0.286927	0.529	0.411	8.53102e-66	1	Tmem168
Sav1	5.71159e-70	0.270833	0.338	0.217	1.01386e-65	1	Sav1
Colgalt1	7.85929e-70	0.315162	0.536	0.437	1.3951e-65	1	Colgalt1
Rnf181	2.92342e-69	0.262068	0.431	0.314	5.18936e-65	1	Rnf181
Herc4	3.15018e-68	0.305367	0.489	0.378	5.59188e-64	1	Herc4
Stat5a	7.89534e-68	0.28534	0.378	0.258	1.4015e-63	1	Stat5a
Pex13	7.52604e-67	0.251845	0.355	0.237	1.33595e-62	1	Pex13
Gch1	9.70217e-66	0.28753	0.296	0.179	1.72223e-61	1	Gch1
Sqstm1	1.46703e-65	0.253216	0.397	0.276	2.60413e-61	1	Sqstm1
Cyp51	5.7339e-64	0.281505	0.306	0.189	1.01782e-59	1	Cyp51
Bmt2	3.63723e-63	0.279459	0.367	0.249	6.45644e-59	1	Bmt2
Lpp	4.03253e-63	0.331071	0.51	0.401	7.15814e-59	1	Lpp
Irf1	4.68069e-63	0.375938	0.51	0.412	8.30869e-59	1	Irf1
Tpm1	8.46537e-63	0.284426	0.419	0.306	1.50269e-58	1	Tpm1
Itm2c	1.74561e-61	0.279781	0.697	0.632	3.09863e-57	1	Itm2c
Mob3a	2.70046e-61	0.272344	0.475	0.375	4.79358e-57	1	Mob3a
Fchsd2	3.79642e-61	0.293184	0.57	0.488	6.73902e-57	1	Fchsd2
Pold1	5.74379e-60	0.284073	0.287	0.179	1.01958e-55	1	Pold1
Atf7ip	4.47473e-59	0.288398	0.597	0.519	7.94309e-55	1	Atf7ip
Asap1	4.04427e-58	0.254944	0.7	0.662	7.17899e-54	1	Asap1
Mtmr4	4.6441e-57	0.261092	0.38	0.273	8.24375e-53	1	Mtmr4
Appl1	5.64842e-56	0.278555	0.403	0.298	1.00265e-51	1	Appl1
Phip	1.38995e-55	0.271565	0.705	0.666	2.4673e-51	1	Phip
Trim7	1.43257e-55	0.266678	0.459	0.354	2.54296e-51	1	Trim7
Plin3	3.50486e-55	0.275618	0.407	0.313	6.22147e-51	1	Plin3
Plekhb2	7.67204e-55	0.263857	0.387	0.287	1.36186e-50	1	Plekhb2
Zfand6	9.9707e-53	0.302478	0.608	0.571	1.7699e-48	1	Zfand6
Sgpl1	6.53729e-51	0.265429	0.391	0.295	1.16043e-46	1	Sgpl1
Fam107b1	1.1198e-50	0.27396	0.643	0.583	1.98776e-46	1	Fam107b
Vti1a	1.30529e-50	0.258663	0.367	0.268	2.31703e-46	1	Vti1a
S100a13	4.96735e-50	0.26532	0.539	0.482	8.81753e-46	1	S100a13
Snx11	3.30345e-49	0.256363	0.296	0.196	5.86396e-45	1	Snx11
Tnfrsf18	2.90485e-48	0.313469	0.344	0.253	5.15639e-44	1	Tnfrsf18
Tbc1d15	6.63456e-48	0.279644	0.371	0.281	1.1777e-43	1	Tbc1d15
Ppp1r15a	2.06968e-46	0.251127	0.675	0.61	3.67388e-42	1	Ppp1r15a
Tnf	6.77066e-46	0.444238	0.256	0.159	1.20186e-41	1	Tnf
Hmgcs1	1.29504e-45	0.356995	0.328	0.233	2.29883e-41	1	Hmgcs1
Idi1	2.24076e-42	0.352438	0.275	0.185	3.97758e-38	1	Idi1
Mx1	3.39136e-42	0.304387	0.266	0.179	6.02e-38	1	Mx1
Vrk2	5.42892e-42	0.298059	0.532	0.484	9.63687e-38	1	Vrk2
Map4k4	6.2482e-41	0.281452	0.484	0.419	1.10912e-36	1	Map4k4
Atp6v0c	1.05419e-40	0.254971	0.846	0.857	1.87129e-36	1	Atp6v0c
Clip1	2.42148e-40	0.297897	0.406	0.33	4.29837e-36	1	Clip1
Aif1	1.41775e-39	0.323656	0.547	0.43	2.51666e-35	1	Aif1
Abcg1	3.86852e-38	0.255537	0.385	0.304	6.86701e-34	1	Abcg1
Wdr91	1.12231e-37	0.27624	0.386	0.308	1.99221e-33	1	Wdr91
Lrmp	2.01751e-36	0.353843	0.484	0.45	3.58129e-32	1	Lrmp
Atp2b1	3.26799e-36	0.348953	0.536	0.495	5.801e-32	1	Atp2b1
Nfkbiz	2.17885e-34	0.308297	0.435	0.363	3.86768e-30	1	Nfkbiz
Ccdc50	7.60659e-34	0.301877	0.54	0.513	1.35025e-29	1	Ccdc50
Ly9	5.85515e-33	0.445032	0.369	0.308	1.03935e-28	1	Ly9
Nsmce3	3.55113e-27	0.263928	0.345	0.291	6.30361e-23	1	Nsmce3
Cd1d1	1.72915e-26	0.280979	0.317	0.251	3.06941e-22	1	Cd1d1
Tubb2a	3.73791e-25	0.266726	0.305	0.239	6.63517e-21	1	Tubb2a
Snrnp25	3.73726e-23	0.300032	0.302	0.251	6.634e-19	1	Snrnp25
Gadd45g1	4.81748e-23	0.366594	0.358	0.292	8.55151e-19	1	Gadd45g
Itm2b	1.28643e-22	0.317645	0.972	0.957	2.28355e-18	1	Itm2b
Parp8	1.81973e-22	0.254576	0.516	0.504	3.2302e-18	1	Parp8
Psmg4	3.61071e-20	0.283727	0.451	0.438	6.40937e-16	1	Psmg4
Cd44	5.71124e-19	0.342619	0.433	0.416	1.0138e-14	1	Cd44
Anxa2	9.79612e-19	0.354699	0.585	0.572	1.73891e-14	1	Anxa2
Tagln2	4.77489e-16	0.407073	0.602	0.586	8.4759e-12	1	Tagln2
Cstb	9.56363e-11	0.282421	0.412	0.413	1.69764e-06	1	Cstb
Pla2g16	1.24316e-10	0.274096	0.343	0.328	2.20673e-06	1	Pla2g16
Npc2	3.44576e-06	0.259619	0.768	0.781	0.0611656	1	Npc2
Tspo	4.00363e-05	0.333469	0.66	0.721	0.710684	1	Tspo
Lyz2	0	1.84586	0.738	0.269	0	2	Lyz2
Cd209a	0	1.31609	0.675	0.266	0	2	Cd209a
Wfdc17	0	1.03802	0.646	0.149	0	2	Wfdc17
Ccl9	0	0.913962	0.501	0.064	0	2	Ccl9
Ifitm31	0	0.90143	0.993	0.818	0	2	Ifitm3
Hpgd	0	0.814982	0.45	0.117	0	2	Hpgd
Clec4a3	0	0.796876	0.606	0.116	0	2	Clec4a3
Ccl6	0	0.697653	0.499	0.13	0	2	Ccl6
Fcgr2b	0	0.686001	0.521	0.162	0	2	Fcgr2b
Csf1r	0	0.672285	0.597	0.165	0	2	Csf1r
Mcemp11	0	0.670765	0.786	0.397	0	2	Mcemp1
Skint3	0	0.65087	0.594	0.2	0	2	Skint3
Ifitm2	0	0.649917	0.835	0.495	0	2	Ifitm2
Tmem176b1	0	0.606366	0.972	0.71	0	2	Tmem176b
Tmem176a1	0	0.579825	0.956	0.669	0	2	Tmem176a
H2-Eb1	0	0.550328	0.999	0.984	0	2	H2-Eb1
Cybb	0	0.549577	0.936	0.64	0	2	Cybb
Fcer1g	0	0.54535	0.998	0.868	0	2	Fcer1g
Ctss	0	0.542638	0.996	0.935	0	2	Ctss
H2-DMb1	0	0.534144	0.954	0.743	0	2	H2-DMb1
Clec4a1	0	0.529021	0.718	0.312	0	2	Clec4a1
Psap	0	0.523715	0.989	0.864	0	2	Psap
Cd300c21	0	0.523522	0.897	0.625	0	2	Cd300c2
Adgre4	0	0.50544	0.47	0.083	0	2	Adgre4
Ms4a6c	0	0.503262	0.975	0.745	0	2	Ms4a6c
H2-Aa	0	0.494294	0.999	0.984	0	2	H2-Aa
Clec4b1	0	0.48563	0.337	0.089	0	2	Clec4b1
H2-Ab1	0	0.445807	0.998	0.985	0	2	H2-Ab1
Fth1	0	0.439701	1	0.976	0	2	Fth1
Tyrobp1	0	0.43328	0.998	0.946	0	2	Tyrobp
Cd74	0	0.415195	1	0.993	0	2	Cd74
H2-DMa	0	0.414081	0.987	0.871	0	2	H2-DMa
Cx3cr1	0	0.387393	0.392	0.115	0	2	Cx3cr1
Mcub	0	0.375305	0.371	0.089	0	2	Mcub
Ltb4r1	0	0.352035	0.268	0.025	0	2	Ltb4r1
Rps9	0	0.268184	1	0.988	0	2	Rps9
Ccr2	2.22089e-303	0.592135	0.431	0.142	3.9423e-299	2	Ccr2
Sirpb1c	1.0207e-296	0.446077	0.484	0.182	1.81184e-292	2	Sirpb1c
Ncf2	1.45197e-288	0.475793	0.815	0.503	2.57739e-284	2	Ncf2
Igsf6	2.5918e-285	0.461661	0.762	0.447	4.6007e-281	2	Igsf6
Rack1	6.59658e-284	0.269509	0.999	0.969	1.17096e-279	2	Rack1
Lst1	1.59918e-276	0.600544	0.885	0.686	2.83871e-272	2	Lst1
Fxyd5	9.53939e-275	0.57899	0.884	0.611	1.69334e-270	2	Fxyd5
Cd300a	1.09748e-269	0.480542	0.855	0.566	1.94814e-265	2	Cd300a
Tent5a	4.68877e-268	0.57954	0.58	0.266	8.32304e-264	2	Tent5a
Calhm6	6.48273e-268	0.469222	0.519	0.221	1.15075e-263	2	Calhm6
Npc21	8.41997e-264	0.405018	0.959	0.76	1.49463e-259	2	Npc2
Zeb21	6.18347e-261	0.466476	0.859	0.545	1.09763e-256	2	Zeb2
Emb	1.27678e-260	0.456251	0.771	0.457	2.2664e-256	2	Emb
AB124611	2.31016e-252	0.400446	0.547	0.258	4.10077e-248	2	AB124611
Ms4a6b	4.46098e-248	0.466105	0.885	0.605	7.91868e-244	2	Ms4a6b
Selenop	1.45713e-232	0.28423	0.339	0.109	2.58655e-228	2	Selenop
Gm34084	1.50324e-230	0.568833	0.66	0.37	2.6684e-226	2	Gm34084
Shisa5	4.07129e-208	0.383937	0.854	0.628	7.22695e-204	2	Shisa5
Pid1	2.62975e-205	0.446965	0.853	0.636	4.66808e-201	2	Pid1
Ehd4	9.31795e-203	0.375565	0.597	0.335	1.65403e-198	2	Ehd4
Rpl36a	1.24635e-193	0.263735	0.996	0.94	2.21239e-189	2	Rpl36a
Laptm5	6.08958e-191	0.281881	0.997	0.96	1.08096e-186	2	Laptm5
Lgals3	1.05176e-189	0.379243	0.814	0.516	1.86698e-185	2	Lgals3
Sirpb1a1	1.66732e-187	0.336656	0.638	0.342	2.95967e-183	2	Sirpb1a
Hexb	2.38608e-186	0.382447	0.742	0.495	4.23553e-182	2	Hexb
Slamf8	8.94016e-180	0.353172	0.68	0.401	1.58697e-175	2	Slamf8
Trf	1.27793e-179	0.357406	0.461	0.223	2.26846e-175	2	Trf
Hfe1	1.37949e-178	0.388256	0.853	0.62	2.44873e-174	2	Hfe
Slfn5	2.48234e-175	0.450582	0.58	0.319	4.4064e-171	2	Slfn5
Arl5c1	8.8729e-174	0.267208	0.733	0.439	1.57503e-169	2	Arl5c
Krt80	1.02739e-168	0.284488	0.405	0.176	1.82372e-164	2	Krt80
Ramp1	3.20837e-164	0.361688	0.803	0.577	5.69519e-160	2	Ramp1
Clec12a	1.98689e-163	0.393586	0.538	0.295	3.52693e-159	2	Clec12a
Cd68	1.93957e-160	0.335301	0.828	0.635	3.44294e-156	2	Cd68
Tgfbi	7.73278e-159	0.516175	0.608	0.385	1.37265e-154	2	Tgfbi
S100a61	3.45429e-157	0.348084	0.982	0.833	6.13172e-153	2	S100a6
Prkcd	2.34127e-155	0.337084	0.818	0.622	4.15599e-151	2	Prkcd
Ifi27l2a	6.13141e-153	0.65379	0.74	0.523	1.08839e-148	2	Ifi27l2a
Txnip1	7.46285e-151	0.354409	0.866	0.651	1.32473e-146	2	Txnip
Sirpa1	5.63039e-149	0.313582	0.833	0.582	9.99451e-145	2	Sirpa
Ptafr	1.17993e-146	0.29834	0.362	0.162	2.09449e-142	2	Ptafr
Zfp36l2	1.48107e-143	0.327572	0.841	0.64	2.62904e-139	2	Zfp36l2
Gm9733	1.51281e-140	0.288454	0.316	0.13	2.68539e-136	2	Gm9733
Il6ra	7.3844e-135	0.281745	0.71	0.488	1.31081e-130	2	Il6ra
Klrk1	3.65635e-134	0.314641	0.474	0.255	6.49038e-130	2	Klrk1
Anxa5	6.66805e-134	0.300438	0.905	0.738	1.18364e-129	2	Anxa5
Nfe2l2	1.75565e-133	0.304708	0.464	0.253	3.11645e-129	2	Nfe2l2
P2ry6	1.28592e-126	0.274134	0.487	0.281	2.28264e-122	2	P2ry6
Adgre11	1.82568e-126	0.258341	0.521	0.284	3.24077e-122	2	Adgre1
Lamp11	2.91966e-123	0.272285	0.75	0.544	5.1827e-119	2	Lamp1
Msrb1	2.66922e-119	0.279856	0.526	0.327	4.73814e-115	2	Msrb1
Vsir	1.72856e-108	0.254028	0.566	0.369	3.06837e-104	2	Vsir
Tm6sf1	2.99921e-108	0.261712	0.597	0.387	5.3239e-104	2	Tm6sf1
Ms4a4c1	6.65996e-108	0.376355	0.79	0.583	1.18221e-103	2	Ms4a4c
Tnfaip8l2	4.11339e-106	0.271806	0.71	0.519	7.30168e-102	2	Tnfaip8l2
Cdk2ap2	1.87977e-103	0.324688	0.785	0.613	3.33678e-99	2	Cdk2ap2
Trappc5	2.98134e-99	0.295122	0.7	0.519	5.29217e-95	2	Trappc5
Slfn2	5.39701e-99	0.27973	0.824	0.661	9.58024e-95	2	Slfn2
Lgmn	4.03194e-98	0.321086	0.521	0.332	7.1571e-94	2	Lgmn
Sowahc	2.03395e-97	0.286981	0.475	0.29	3.61047e-93	2	Sowahc
Ctsc	4.65019e-93	0.321732	0.69	0.529	8.25455e-89	2	Ctsc
Smpdl3a	1.55739e-91	0.275002	0.533	0.355	2.76453e-87	2	Smpdl3a
Gngt21	1.0052e-90	0.287926	0.861	0.682	1.78433e-86	2	Gngt2
Celf4	2.62861e-90	0.253841	0.342	0.183	4.66605e-86	2	Celf4
Ifitm61	6.40795e-90	0.261042	0.801	0.594	1.13748e-85	2	Ifitm6
Pnp	3.01035e-86	0.295667	0.676	0.508	5.34368e-82	2	Pnp
Mt1	3.44732e-65	0.252396	0.256	0.134	6.11935e-61	2	Mt1
Atp6v0c1	8.0422e-61	0.256501	0.922	0.848	1.42757e-56	2	Atp6v0c
Ahnak	3.28184e-37	0.256266	0.276	0.179	5.8256e-33	2	Ahnak
Irf7	3.16221e-19	0.289104	0.414	0.344	5.61324e-15	2	Irf7
Sox4	0	1.43528	0.764	0.166	0	3	Sox4
Cd209d	0	1.15688	0.281	0.025	0	3	Cd209d
Tcf4	0	1.09822	0.862	0.421	0	3	Tcf4
Lag3	0	0.966994	0.668	0.127	0	3	Lag3
Bst2	0	0.919234	0.779	0.531	0	3	Bst2
Klrd1	0	0.904113	0.932	0.594	0	3	Klrd1
Fth11	0	0.783716	1	0.976	0	3	Fth1
Cybb1	0	0.723818	0.954	0.641	0	3	Cybb
Ms4a6c1	0	0.694782	0.988	0.746	0	3	Ms4a6c
Cd71	0	0.631103	0.915	0.528	0	3	Cd7
Chil5	0	0.542271	0.435	0.076	0	3	Chil5
Snx18	0	0.521959	0.524	0.158	0	3	Snx18
Tspan13	0	0.516474	0.966	0.815	0	3	Tspan13
Cd200r1	0	0.515647	0.421	0.093	0	3	Cd200r1
Idh2	0	0.509027	0.754	0.4	0	3	Idh2
Siglech	0	0.489784	0.411	0.031	0	3	Siglech
Gsr	0	0.488259	0.695	0.325	0	3	Gsr
Hpse	0	0.472549	0.478	0.118	0	3	Hpse
Cd300c	0	0.433452	0.381	0.082	0	3	Cd300c
Cx3cr11	0	0.432658	0.432	0.113	0	3	Cx3cr1
Ctss1	0	0.416672	0.997	0.936	0	3	Ctss
Rgl1	0	0.413636	0.625	0.261	0	3	Rgl1
Klra17	0	0.387746	0.327	0.042	0	3	Klra17
Ptma	0	0.314527	1	0.974	0	3	Ptma
Cd33	0	0.31051	0.259	0.039	0	3	Cd33
Gm14161	0	0.285682	0.263	0.019	0	3	Gm14161
Lefty1	0	0.281965	0.261	0.03	0	3	Lefty1
Rps91	0	0.266779	1	0.988	0	3	Rps9
Plac8	1.32642e-306	0.7725	0.944	0.793	2.35453e-302	3	Plac8
Rps4x	2.74059e-304	0.264925	1	0.974	4.86481e-300	3	Rps4x
H2-DMa1	1.08082e-301	0.445621	0.992	0.871	1.91857e-297	3	H2-DMa
Nfkb1	9.33202e-292	0.452906	0.977	0.835	1.65653e-287	3	Nfkb1
Cd37	1.95851e-290	0.545773	0.848	0.56	3.47655e-286	3	Cd37
Cfp1	1.53651e-285	0.525511	0.896	0.61	2.72746e-281	3	Cfp
S100a62	5.6599e-285	0.574168	0.982	0.834	1.00469e-280	3	S100a6
Bcl11a1	9.91672e-283	0.500796	0.919	0.68	1.76032e-278	3	Bcl11a
Tmem176b2	1.15978e-274	0.483631	0.973	0.712	2.05873e-270	3	Tmem176b
Micu11	2.68906e-269	0.427944	0.531	0.222	4.77335e-265	3	Micu1
Trappc51	1.34602e-266	0.456874	0.804	0.511	2.38932e-262	3	Trappc5
Flt3	9.70434e-253	0.420514	0.854	0.598	1.72262e-248	3	Flt3
Cd741	2.3527e-250	0.283702	1	0.993	4.17628e-246	3	Cd74
Il6st	3.10359e-250	0.405357	0.739	0.423	5.50918e-246	3	Il6st
H2-Aa1	1.13153e-245	0.297613	0.999	0.985	2.00859e-241	3	H2-Aa
Anxa51	1.98505e-244	0.461908	0.922	0.738	3.52365e-240	3	Anxa5
Gpr1831	8.95584e-239	0.41862	0.756	0.424	1.58975e-234	3	Gpr183
Syngr21	6.26165e-235	0.374138	0.984	0.888	1.11151e-230	3	Syngr2
Ttc3	4.57751e-234	0.384569	0.588	0.289	8.12555e-230	3	Ttc3
Kmo	1.69281e-233	0.438578	0.727	0.442	3.0049e-229	3	Kmo
Tmed3	2.25166e-233	0.467872	0.763	0.505	3.99693e-229	3	Tmed3
Ddr1	2.58734e-231	0.376127	0.635	0.31	4.59278e-227	3	Ddr1
Fcor	3.54619e-229	0.25856	0.292	0.081	6.29484e-225	3	Fcor
Hexb1	5.86523e-220	0.439412	0.752	0.496	1.04114e-215	3	Hexb
Cd8a	2.06331e-218	0.748127	0.487	0.206	3.66259e-214	3	Cd8a
Bmyc	4.73705e-217	0.39969	0.805	0.543	8.40873e-213	3	Bmyc
Gpx41	4.31524e-212	0.365192	0.947	0.77	7.65997e-208	3	Gpx4
Tmem176a2	5.21673e-209	0.324942	0.955	0.672	9.26021e-205	3	Tmem176a
H2-DMb21	2.81094e-202	0.439702	0.905	0.728	4.98969e-198	3	H2-DMb2
Stard5	2.15672e-199	0.332159	0.53	0.259	3.8284e-195	3	Stard5
F630028O10Rik	6.30064e-193	0.445172	0.537	0.275	1.11843e-188	3	F630028O10Rik
Spib1	9.05731e-187	0.255344	0.454	0.186	1.60776e-182	3	Spib
Prdx6	3.38503e-185	0.358898	0.918	0.715	6.00876e-181	3	Prdx6
S100a41	5.72969e-182	0.410421	0.98	0.818	1.01708e-177	3	S100a4
Crlf2	6.90837e-182	0.421951	0.751	0.539	1.22631e-177	3	Crlf2
Cd79b	1.75857e-180	0.322247	0.473	0.215	3.12164e-176	3	Cd79b
Rap1a	7.06611e-180	0.310736	0.972	0.868	1.25431e-175	3	Rap1a
Smim14	8.54848e-176	0.349958	0.87	0.67	1.51744e-171	3	Smim14
Tmem59	2.26843e-174	0.326704	0.911	0.751	4.02669e-170	3	Tmem59
Ybx3	1.67569e-171	0.395173	0.634	0.38	2.97451e-167	3	Ybx3
Tent5a1	1.09657e-165	0.542349	0.521	0.275	1.94652e-161	3	Tent5a
H2afy	1.24266e-163	0.325482	0.991	0.908	2.20584e-159	3	H2afy
Ptpn61	5.32634e-161	0.299985	0.966	0.818	9.45479e-157	3	Ptpn6
Bnip3l	9.98695e-160	0.32649	0.731	0.495	1.77278e-155	3	Bnip3l
Ramp11	5.37678e-157	0.330328	0.819	0.577	9.54431e-153	3	Ramp1
Lztfl1	3.11953e-156	0.302941	0.511	0.266	5.53748e-152	3	Lztfl1
Klhl24	7.94116e-156	0.32603	0.661	0.403	1.40964e-151	3	Klhl24
Atp6ap2	8.85032e-152	0.345938	0.737	0.536	1.57102e-147	3	Atp6ap2
Vim	8.73348e-151	0.315498	0.845	0.589	1.55028e-146	3	Vim
Eif3f	1.01388e-145	0.25386	0.993	0.92	1.79974e-141	3	Eif3f
Txnip2	2.7442e-145	0.326457	0.868	0.653	4.87122e-141	3	Txnip
Ctnna1	9.2782e-145	0.331611	0.61	0.384	1.64697e-140	3	Ctnna1
Clec12a1	1.69053e-144	0.344368	0.539	0.297	3.00086e-140	3	Clec12a
Ccr21	8.1397e-144	0.506596	0.353	0.152	1.44488e-139	3	Ccr2
Cd24a	4.37231e-142	0.321118	0.504	0.256	7.76129e-138	3	Cd24a
Atp5h	7.86364e-140	0.257503	0.989	0.924	1.39587e-135	3	Atp5h
Pigp	2.52387e-137	0.273796	0.512	0.283	4.48012e-133	3	Pigp
Snx9	3.57944e-137	0.290151	0.537	0.307	6.35386e-133	3	Snx9
Wfdc171	6.97786e-136	0.376464	0.395	0.18	1.23864e-131	3	Wfdc17
Fcer1g1	1.48636e-135	0.295972	0.994	0.87	2.63844e-131	3	Fcer1g
Mef2c1	2.29613e-133	0.337833	0.889	0.665	4.07585e-129	3	Mef2c
Erp29	5.36707e-133	0.279625	0.974	0.838	9.52708e-129	3	Erp29
Tia1	2.80105e-132	0.29688	0.7	0.477	4.97215e-128	3	Tia1
Gpm6b	1.13254e-131	0.345399	0.45	0.227	2.01037e-127	3	Gpm6b
Tspo1	1.91775e-131	0.468762	0.844	0.702	3.4042e-127	3	Tspo
Ppfia4	2.35246e-129	0.29214	0.786	0.57	4.17585e-125	3	Ppfia4
Aldh2	1.45565e-124	0.278719	0.624	0.407	2.58393e-120	3	Aldh2
Hes6	3.51779e-124	0.2679	0.541	0.322	6.24443e-120	3	Hes6
Pepd	4.42942e-123	0.28829	0.613	0.401	7.86267e-119	3	Pepd
Rnase6	7.86246e-123	0.280859	0.939	0.795	1.39567e-118	3	Rnase6
H2-T23	1.13341e-121	0.262573	0.958	0.872	2.01192e-117	3	H2-T23
Cd209a1	8.03814e-119	0.468087	0.501	0.288	1.42685e-114	3	Cd209a
Ssh2	1.41593e-117	0.273199	0.669	0.448	2.51342e-113	3	Ssh2
Tpd52	2.50076e-116	0.253223	0.843	0.649	4.4391e-112	3	Tpd52
Foxp1	4.07604e-114	0.274311	0.747	0.529	7.23538e-110	3	Foxp1
Pgls	7.87956e-114	0.270548	0.888	0.736	1.3987e-109	3	Pgls
Ppp1r14b	3.02951e-112	0.260413	0.692	0.461	5.37769e-108	3	Ppp1r14b
Slc2a31	7.41589e-111	0.277896	0.503	0.276	1.31639e-106	3	Slc2a3
BC035044	2.30584e-110	0.266743	0.814	0.593	4.0931e-106	3	BC035044
Snrnp251	1.19858e-107	0.261393	0.429	0.239	2.1276e-103	3	Snrnp25
Gm2a	1.46529e-107	0.277147	0.997	0.889	2.60104e-103	3	Gm2a
Zbtb20	8.67756e-106	0.286538	0.641	0.42	1.54035e-101	3	Zbtb20
Fh1	5.83347e-104	0.304298	0.692	0.501	1.0355e-99	3	Fh1
H2-Q71	9.24116e-104	0.293002	0.922	0.832	1.6404e-99	3	H2-Q7
Cd300a1	2.93044e-103	0.356755	0.758	0.579	5.20182e-99	3	Cd300a
Jun	1.31243e-102	0.319791	0.969	0.906	2.32969e-98	3	Jun
AC140186.11	1.35982e-102	0.352604	0.607	0.381	2.41382e-98	3	AC140186.1
Cd48	5.9723e-95	0.293798	0.856	0.724	1.06014e-90	3	Cd48
Trf1	1.48914e-94	0.26879	0.408	0.231	2.64337e-90	3	Trf
Ltb1	3.70918e-94	0.361983	0.843	0.763	6.58417e-90	3	Ltb
Runx2	1.85121e-92	0.298681	0.374	0.201	3.28609e-88	3	Runx2
Ctsb	2.89296e-85	0.252757	0.87	0.749	5.13529e-81	3	Ctsb
Runx1	3.07264e-83	0.306244	0.546	0.386	5.45424e-79	3	Runx1
Chka1	1.1231e-49	0.280225	0.675	0.546	1.99362e-45	3	Chka
Fxyd51	2.16622e-38	0.264919	0.72	0.63	3.84526e-34	3	Fxyd5
Apoe	6.75642e-13	0.272019	0.381	0.323	1.19933e-08	3	Apoe
Ppt1	0	2.02401	0.996	0.465	0	4	Ppt1
Cst3	0	1.95607	1	0.969	0	4	Cst3
Naaa	0	1.91095	0.983	0.284	0	4	Naaa
Irf8	0	1.85416	0.988	0.326	0	4	Irf8
Xcr1	0	1.61928	0.969	0.078	0	4	Xcr1
Cxcl9	0	1.55104	0.674	0.077	0	4	Cxcl9
Psap1	0	1.42308	1	0.864	0	4	Psap
Mpeg1	0	1.41194	0.992	0.283	0	4	Mpeg1
Cadm1	0	1.27249	0.896	0.078	0	4	Cadm1
Clec9a	0	1.2404	0.962	0.143	0	4	Clec9a
Rab7b	0	1.23804	0.946	0.082	0	4	Rab7b
P2ry14	0	1.19579	0.925	0.1	0	4	P2ry14
Cd8a1	0	1.1385	0.898	0.165	0	4	Cd8a
Cd81	0	1.13708	0.944	0.285	0	4	Cd81
Lgals31	0	1.13238	0.966	0.504	0	4	Lgals3
Gusb	0	1.07947	0.978	0.391	0	4	Gusb
Fuca1	0	1.01871	0.982	0.594	0	4	Fuca1
Aif11	0	0.966457	0.99	0.387	0	4	Aif1
Txn1	0	0.948042	0.991	0.706	0	4	Txn1
Eef1b2	0	0.920546	0.999	0.958	0	4	Eef1b2
BC028528	0	0.866681	0.896	0.274	0	4	BC028528
Ifi205	0	0.863616	0.835	0.104	0	4	Ifi205
Dnase1l3	0	0.852935	0.95	0.673	0	4	Dnase1l3
Trim35	0	0.836247	0.854	0.326	0	4	Trim35
Cd36	0	0.832834	0.826	0.048	0	4	Cd36
Apol7c1	0	0.817809	0.773	0.219	0	4	Apol7c
Atpif1	0	0.805915	0.995	0.797	0	4	Atpif1
Fnbp1	0	0.805329	0.971	0.458	0	4	Fnbp1
Slc8b1	0	0.78979	0.867	0.198	0	4	Slc8b1
Ece1	0	0.770676	0.92	0.318	0	4	Ece1
Gpr141b	0	0.763813	0.773	0.041	0	4	Gpr141b
Pdia5	0	0.749902	0.797	0.061	0	4	Pdia5
Gm36723	0	0.746782	0.732	0.068	0	4	Gm36723
2310031A07Rik	0	0.738627	0.686	0.036	0	4	2310031A07Rik
Wdfy4	0	0.731222	0.987	0.66	0	4	Wdfy4
Plbd1	0	0.722275	0.995	0.83	0	4	Plbd1
Trpm2	0	0.713284	0.823	0.186	0	4	Trpm2
Pbx1	0	0.709968	0.833	0.131	0	4	Pbx1
Naga	0	0.706024	0.911	0.318	0	4	Naga
Slco3a1	0	0.697261	0.788	0.116	0	4	Slco3a1
Serpinb6b1	0	0.694774	0.73	0.182	0	4	Serpinb6b
Snx22	0	0.694685	0.735	0.061	0	4	Snx22
Txndc15	0	0.692851	0.903	0.327	0	4	Txndc15
Cyb5a	0	0.691413	0.97	0.716	0	4	Cyb5a
Btla	0	0.682166	0.876	0.261	0	4	Btla
Tlr3	0	0.671515	0.682	0.061	0	4	Tlr3
Gcsam	0	0.663581	0.72	0.036	0	4	Gcsam
Cd24a1	0	0.66258	0.841	0.222	0	4	Cd24a
Treml4	0	0.654151	0.807	0.178	0	4	Treml4
Creg1	0	0.652145	0.962	0.557	0	4	Creg1
Hsp90b1	0	0.642752	0.972	0.708	0	4	Hsp90b1
Pdia3	0	0.640949	0.97	0.706	0	4	Pdia3
Npc22	0	0.624727	0.992	0.759	0	4	Npc2
Fgd2	0	0.615385	0.957	0.483	0	4	Fgd2
Trib1	0	0.611851	0.654	0.14	0	4	Trib1
Id21	0	0.602604	0.994	0.682	0	4	Id2
Plin2	0	0.592956	0.779	0.174	0	4	Plin2
Mycl	0	0.583234	0.819	0.261	0	4	Mycl
Rgs101	0	0.572357	0.953	0.594	0	4	Rgs10
Rala	0	0.57158	0.976	0.673	0	4	Rala
Batf3	0	0.568008	0.913	0.311	0	4	Batf3
Havcr2	0	0.566474	0.898	0.403	0	4	Havcr2
Calm1	0	0.563086	1	0.961	0	4	Calm1
Cd9	0	0.560694	0.969	0.635	0	4	Cd9
Psmb9	0	0.558098	0.995	0.885	0	4	Psmb9
Rab32	0	0.55809	0.822	0.241	0	4	Rab32
Camk1d	0	0.557377	0.846	0.329	0	4	Camk1d
Ucp2	0	0.548473	0.993	0.885	0	4	Ucp2
Olfm1	0	0.546755	0.685	0.121	0	4	Olfm1
Pafah1b3	0	0.546444	0.849	0.32	0	4	Pafah1b3
Adam19	0	0.544629	0.798	0.229	0	4	Adam19
Shtn1	0	0.526758	0.812	0.237	0	4	Shtn1
Tlr11	0	0.526336	0.653	0.069	0	4	Tlr11
Pianp	0	0.525953	0.58	0.034	0	4	Pianp
Gatm	0	0.520281	0.681	0.108	0	4	Gatm
Hepacam2	0	0.516804	0.535	0.03	0	4	Hepacam2
Ly6e	0	0.512779	0.996	0.819	0	4	Ly6e
Sdad1	0	0.511812	0.747	0.208	0	4	Sdad1
Pkib	0	0.500525	0.943	0.546	0	4	Pkib
Cenpv	0	0.499616	0.638	0.069	0	4	Cenpv
Mlec	0	0.499571	0.844	0.357	0	4	Mlec
Slamf81	0	0.49904	0.88	0.383	0	4	Slamf8
Ncoa7	0	0.496442	0.683	0.262	0	4	Ncoa7
Tmsb4x1	0	0.494131	1	1	0	4	Tmsb4x
Glrx	0	0.493804	0.82	0.313	0	4	Glrx
H2-DMb11	0	0.493762	0.979	0.743	0	4	H2-DMb1
Plpp1	0	0.485021	0.588	0.034	0	4	Plpp1
Ifngr1	0	0.484733	0.98	0.793	0	4	Ifngr1
Dbn1	0	0.481844	0.593	0.047	0	4	Dbn1
Ssr4	0	0.480545	0.975	0.787	0	4	Ssr4
Crip11	0	0.465159	0.984	0.597	0	4	Crip1
Agpat3	0	0.463971	0.725	0.18	0	4	Agpat3
Cd86	0	0.454599	0.914	0.426	0	4	Cd86
Arhgap18	0	0.449141	0.721	0.222	0	4	Arhgap18
Actg11	0	0.446691	1	0.975	0	4	Actg1
Acox3	0	0.444124	0.755	0.308	0	4	Acox3
Pomp	0	0.436533	0.994	0.884	0	4	Pomp
Plekha5	0	0.432547	0.63	0.119	0	4	Plekha5
Unc119	0	0.430229	0.833	0.39	0	4	Unc119
Cd207	0	0.429309	0.307	0.012	0	4	Cd207
Ctdp1	0	0.428832	0.604	0.109	0	4	Ctdp1
Psme11	0	0.428152	0.999	0.924	0	4	Psme1
Rasgrp3	0	0.424197	0.692	0.167	0	4	Rasgrp3
Cystm1	0	0.422812	0.603	0.073	0	4	Cystm1
Clec12a2	0	0.421764	0.82	0.269	0	4	Clec12a
Tbca	0	0.420981	0.979	0.771	0	4	Tbca
Mctp1	0	0.415626	0.704	0.198	0	4	Mctp1
Dennd1b	0	0.411176	0.776	0.332	0	4	Dennd1b
9530059O14Rik	0	0.397468	0.739	0.287	0	4	9530059O14Rik
Cd52	0	0.396011	0.998	0.973	0	4	Cd52
Tifab	0	0.395029	0.833	0.389	0	4	Tifab
Arsb	0	0.393801	0.636	0.18	0	4	Arsb
Fmnl2	0	0.393503	0.664	0.159	0	4	Fmnl2
2009-09-01	0	0.392381	0.812	0.345	0	4	2009-09-01
Atp6v0a2	0	0.391621	0.71	0.231	0	4	Atp6v0a2
Ttc39a	0	0.390636	0.56	0.054	0	4	Ttc39a
Unc119b	0	0.387917	0.587	0.109	0	4	Unc119b
Ppm1m	0	0.38717	0.811	0.376	0	4	Ppm1m
Ppt2	0	0.385184	0.618	0.134	0	4	Ppt2
Fcgrt	0	0.381402	0.703	0.237	0	4	Fcgrt
Rab43	0	0.378732	0.752	0.288	0	4	Rab43
Lpar6	0	0.378364	0.57	0.158	0	4	Lpar6
Rab11a	0	0.375975	0.858	0.432	0	4	Rab11a
Eif2b2	0	0.375232	0.728	0.285	0	4	Eif2b2
Gpr65	0	0.375118	0.688	0.248	0	4	Gpr65
Cbr3	0	0.37482	0.512	0.068	0	4	Cbr3
Tubb2a1	0	0.371318	0.69	0.201	0	4	Tubb2a
Aph1c	0	0.368139	0.708	0.247	0	4	Aph1c
Armc8	0	0.368024	0.603	0.201	0	4	Armc8
2003-09-01	0	0.367141	0.412	0.036	0	4	2003-09-01
Cd441	0	0.366397	0.834	0.376	0	4	Cd44
Pfkp	0	0.362199	0.612	0.188	0	4	Pfkp
Slc4a7	0	0.361159	0.598	0.193	0	4	Slc4a7
Rpl28	0	0.359759	0.998	0.97	0	4	Rpl28
P3h2	0	0.358832	0.447	0.018	0	4	P3h2
Cacna1e	0	0.357911	0.583	0.135	0	4	Cacna1e
Ppfibp2	0	0.352477	0.674	0.197	0	4	Ppfibp2
Nek6	0	0.35087	0.589	0.118	0	4	Nek6
Slc11a1	0	0.347654	0.495	0.058	0	4	Slc11a1
Pqlc1	0	0.343553	0.724	0.289	0	4	Pqlc1
Fam149a	0	0.343315	0.453	0.029	0	4	Fam149a
Galnt7	0	0.340511	0.559	0.146	0	4	Galnt7
Mfsd14a	0	0.33856	0.7	0.263	0	4	Mfsd14a
Cd1d11	0	0.337641	0.705	0.213	0	4	Cd1d1
Rpl14	0	0.337266	0.997	0.965	0	4	Rpl14
Rtl8a	0	0.335554	0.561	0.155	0	4	Rtl8a
Casp6	0	0.334542	0.707	0.269	0	4	Casp6
Mindy3	0	0.331985	0.647	0.209	0	4	Mindy3
Slc25a20	0	0.323276	0.534	0.176	0	4	Slc25a20
Fndc7	0	0.318184	0.511	0.078	0	4	Fndc7
2310040G24Rik	0	0.317147	0.519	0.104	0	4	2310040G24Rik
Khk	0	0.310994	0.648	0.223	0	4	Khk
Fndc5	0	0.310202	0.381	0.029	0	4	Fndc5
Arap1	0	0.308151	0.495	0.09	0	4	Arap1
Hk3	0	0.30621	0.411	0.025	0	4	Hk3
Fnip2	0	0.303967	0.386	0.041	0	4	Fnip2
Slc9a9	0	0.301208	0.568	0.152	0	4	Slc9a9
Serpinf1	0	0.299012	0.414	0.048	0	4	Serpinf1
Gpr171	0	0.296216	0.356	0.075	0	4	Gpr171
Tlr12	0	0.294632	0.431	0.043	0	4	Tlr12
Fzd1	0	0.293292	0.359	0.016	0	4	Fzd1
Plcb4	0	0.288729	0.487	0.096	0	4	Plcb4
Itgae	0	0.287168	0.292	0.012	0	4	Itgae
Frmd4b	0	0.285095	0.579	0.176	0	4	Frmd4b
Acvrl1	0	0.284015	0.488	0.098	0	4	Acvrl1
Pla2g161	0	0.283545	0.745	0.287	0	4	Pla2g16
Lsr	0	0.279643	0.422	0.055	0	4	Lsr
Rps11	0	0.278737	1	0.982	0	4	Rps11
Rtl8b	0	0.278392	0.391	0.08	0	4	Rtl8b
Ifi211	0	0.273151	0.434	0.12	0	4	Ifi211
Gng12	0	0.269648	0.47	0.088	0	4	Gng12
Pde1b	0	0.265929	0.414	0.049	0	4	Pde1b
Eefsec	0	0.265302	0.494	0.122	0	4	Eefsec
Gm3336	0	0.263153	0.348	0.026	0	4	Gm3336
Cpq	0	0.262324	0.469	0.091	0	4	Cpq
Sgms1	0	0.261731	0.469	0.133	0	4	Sgms1
Sdc3	0	0.261168	0.504	0.141	0	4	Sdc3
Gm11837	0	0.260569	0.292	0.008	0	4	Gm11837
Rplp1	0	0.259671	1	0.985	0	4	Rplp1
Galc	0	0.258837	0.35	0.035	0	4	Galc
Cxcr3	0	0.257266	0.386	0.055	0	4	Cxcr3
Sult1a1	0	0.256742	0.331	0.032	0	4	Sult1a1
Itpripl1	0	0.253759	0.489	0.134	0	4	Itpripl1
Polr1a	0	0.252711	0.493	0.136	0	4	Polr1a
Syne1	0	0.250818	0.561	0.159	0	4	Syne1
Cdk14	2.00456e-306	0.409279	0.901	0.499	3.5583e-302	4	Cdk14
Txndc16	5.6532e-306	0.285156	0.485	0.152	1.0035e-301	4	Txndc16
Trafd1	1.94097e-304	0.308866	0.835	0.387	3.44541e-300	4	Trafd1
Pi4k2a	1.00562e-302	0.275683	0.626	0.233	1.78508e-298	4	Pi4k2a
Prkra	5.14269e-300	0.25984	0.615	0.224	9.12878e-296	4	Prkra
Plekho2	3.27792e-296	0.351434	0.797	0.369	5.81864e-292	4	Plekho2
Tmsb10	1.80731e-293	0.413177	0.999	0.954	3.20815e-289	4	Tmsb10
Adam81	3.54007e-293	0.336336	0.73	0.304	6.28397e-289	4	Adam8
Tnni2	2.16315e-285	0.346921	0.729	0.32	3.8398e-281	4	Tnni2
Tent5c	1.36695e-281	0.317845	0.447	0.139	2.42647e-277	4	Tent5c
Synrg	5.76536e-281	0.252396	0.6	0.225	1.02341e-276	4	Synrg
Pgk1	3.81646e-279	0.383141	0.894	0.501	6.77461e-275	4	Pgk1
Lipa	1.98399e-276	0.347463	0.801	0.39	3.52178e-272	4	Lipa
Zfp366	1.14054e-273	0.295601	0.72	0.306	2.02457e-269	4	Zfp366
Tm9sf2	1.85311e-272	0.386126	0.819	0.43	3.28946e-268	4	Tm9sf2
Mrpl42	1.48182e-271	0.373219	0.853	0.472	2.63038e-267	4	Mrpl42
Rab5if	8.4498e-265	0.38634	0.929	0.635	1.49992e-260	4	Rab5if
Trim30a	1.88177e-260	0.346726	0.843	0.44	3.34033e-256	4	Trim30a
Cpne3	8.13155e-259	0.319695	0.745	0.346	1.44343e-254	4	Cpne3
Ccdc86	1.34481e-257	0.256053	0.602	0.234	2.38718e-253	4	Ccdc86
Ahr	8.40743e-253	0.442064	0.803	0.421	1.4924e-248	4	Ahr
Psmb8	7.70175e-248	0.331044	0.989	0.93	1.36714e-243	4	Psmb8
Rtcb	1.75862e-243	0.343511	0.845	0.482	3.12173e-239	4	Rtcb
Spop	5.35471e-239	0.342209	0.923	0.585	9.50515e-235	4	Spop
Evl	4.2501e-237	0.311119	0.867	0.467	7.54435e-233	4	Evl
Man2b11	5.50071e-237	0.346424	0.988	0.863	9.76432e-233	4	Man2b1
Fkbp1a	3.95705e-234	0.299551	0.798	0.402	7.02416e-230	4	Fkbp1a
Rps28	9.14502e-233	0.262332	1	0.961	1.62333e-228	4	Rps28
Tap2	1.10691e-232	0.294028	0.858	0.468	1.96487e-228	4	Tap2
Tap1	6.02909e-231	0.345998	0.95	0.676	1.07022e-226	4	Tap1
Pid11	1.23821e-230	0.372703	0.929	0.631	2.19794e-226	4	Pid1
2006-09-01	4.97542e-226	0.322306	0.861	0.489	8.83186e-222	4	2006-09-01
Rab10	3.20285e-223	0.324182	0.888	0.534	5.68538e-219	4	Rab10
Grn	6.80008e-220	0.275624	0.839	0.45	1.20708e-215	4	Grn
Uqcrb	3.94367e-216	0.330095	0.968	0.782	7.00041e-212	4	Uqcrb
H2-Ab11	7.05475e-216	0.262677	1	0.985	1.25229e-211	4	H2-Ab1
Inpp5d	1.46468e-212	0.316452	0.895	0.551	2.59996e-208	4	Inpp5d
Anxa1	2.62237e-211	0.304799	0.607	0.27	4.65497e-207	4	Anxa1
P4hb	8.15336e-207	0.30966	0.786	0.418	1.4473e-202	4	P4hb
Fxyd52	5.00927e-206	0.290045	0.931	0.609	8.89196e-202	4	Fxyd5
Itm2c1	7.56068e-205	0.292439	0.924	0.61	1.3421e-200	4	Itm2c
Arpc2	4.30963e-204	0.259807	0.997	0.945	7.65002e-200	4	Arpc2
Efhd2	4.61676e-203	0.317539	0.975	0.737	8.19522e-199	4	Efhd2
Selenos	3.43385e-201	0.320157	0.871	0.526	6.09544e-197	4	Selenos
Gm2a1	1.06762e-199	0.376292	0.998	0.889	1.89513e-195	4	Gm2a
Calr	3.5078e-197	0.453655	0.984	0.863	6.22669e-193	4	Calr
Sec61g	7.64497e-197	0.344925	0.976	0.84	1.35706e-192	4	Sec61g
Hspa5	6.10969e-196	0.486332	0.986	0.837	1.08453e-191	4	Hspa5
Ldha	8.88765e-194	0.322747	0.951	0.705	1.57765e-189	4	Ldha
Rpn1	1.11856e-193	0.268651	0.627	0.288	1.98555e-189	4	Rpn1
Sdf2l1	2.37692e-193	0.495724	0.834	0.509	4.21928e-189	4	Sdf2l1
Rbpj	8.66462e-193	0.28631	0.798	0.425	1.53806e-188	4	Rbpj
Atp6v0e	6.97497e-191	0.269267	0.99	0.887	1.23813e-186	4	Atp6v0e
Taldo11	8.06271e-187	0.290622	0.996	0.918	1.43121e-182	4	Taldo1
Gng2	1.35078e-186	0.256458	0.8	0.417	2.39778e-182	4	Gng2
Srgn1	3.00293e-182	0.307314	0.995	0.896	5.33049e-178	4	Srgn
Ndufb11	1.6732e-181	0.30042	0.958	0.775	2.9701e-177	4	Ndufb11
Irf5	1.14926e-177	0.285087	0.897	0.576	2.04004e-173	4	Irf5
Prdx2	6.66371e-173	0.257619	0.931	0.674	1.18287e-168	4	Prdx2
Pgam1	2.16377e-170	0.275162	0.857	0.507	3.84091e-166	4	Pgam1
Rnase61	5.31822e-170	0.282804	0.969	0.792	9.44038e-166	4	Rnase6
Akr1a1	1.43275e-167	0.294575	0.96	0.76	2.54327e-163	4	Akr1a1
Rnh1	4.35052e-166	0.295943	0.906	0.636	7.72262e-162	4	Rnh1
Sec61b	1.31862e-165	0.285912	0.99	0.897	2.34069e-161	4	Sec61b
Jaml	3.38631e-164	0.316476	0.876	0.563	6.01104e-160	4	Jaml
Srsf11	1.58021e-163	0.283809	0.968	0.83	2.80503e-159	4	Srsf11
BC0350441	8.14647e-163	0.27928	0.904	0.584	1.44608e-158	4	BC035044
Ppp1r11	2.7008e-162	0.266498	0.931	0.669	4.79419e-158	4	Ppp1r11
Ckb1	2.88176e-160	0.338897	0.943	0.69	5.11541e-156	4	Ckb
Cycs	7.95299e-160	0.286811	0.94	0.686	1.41174e-155	4	Cycs
Asah1	2.94028e-159	0.267721	0.903	0.606	5.21929e-155	4	Asah1
2001-03-01	3.6847e-154	0.261316	0.877	0.556	6.54071e-150	4	2001-03-01
Pdia6	2.20909e-151	0.431258	0.893	0.623	3.92136e-147	4	Pdia6
Plekho1	5.43756e-151	0.26038	0.949	0.71	9.65222e-147	4	Plekho1
Rpl36al	9.36907e-146	0.265176	0.955	0.751	1.6631e-141	4	Rpl36al
Cd2ap	1.20347e-141	0.26192	0.915	0.638	2.13628e-137	4	Cd2ap
Pabpc1	1.18863e-135	0.251173	0.998	0.917	2.10993e-131	4	Pabpc1
Kcnq1ot1	3.17952e-133	0.284622	0.797	0.483	5.64397e-129	4	Kcnq1ot1
Hfe2	1.06819e-131	0.315799	0.895	0.618	1.89615e-127	4	Hfe
Cox7b	1.49738e-130	0.257207	0.97	0.808	2.658e-126	4	Cox7b
Ppib	7.0224e-126	0.28183	0.974	0.893	1.24655e-121	4	Ppib
Manf	7.22968e-116	0.394664	0.822	0.545	1.28334e-111	4	Manf
Gm340841	2.98882e-84	0.318201	0.611	0.378	5.30546e-80	4	Gm34084
Mcm3	0	0.957938	0.888	0.215	0	5	Mcm3
Mcm6	0	0.831672	0.849	0.208	0	5	Mcm6
Mcm7	0	0.81703	0.809	0.209	0	5	Mcm7
Mcm5	0	0.773126	0.789	0.179	0	5	Mcm5
Dut	0	0.725677	0.82	0.281	0	5	Dut
Mcm2	0	0.67955	0.733	0.13	0	5	Mcm2
Ranbp1	0	0.672382	0.959	0.65	0	5	Ranbp1
Tipin	0	0.57502	0.693	0.198	0	5	Tipin
Mcm4	0	0.563252	0.656	0.149	0	5	Mcm4
Nasp	0	0.549534	0.739	0.283	0	5	Nasp
Lig1	0	0.534801	0.576	0.116	0	5	Lig1
Cdca7	0	0.53393	0.555	0.074	0	5	Cdca7
Gmnn	0	0.513419	0.677	0.242	0	5	Gmnn
Uhrf1	0	0.511331	0.524	0.112	0	5	Uhrf1
Timeless	0	0.472941	0.543	0.099	0	5	Timeless
Ung	0	0.469462	0.471	0.056	0	5	Ung
Ptma1	0	0.434717	1	0.974	0	5	Ptma
Syce2	0	0.426114	0.538	0.132	0	5	Syce2
Hells	0	0.414662	0.528	0.149	0	5	Hells
Dnmt1	0	0.397427	0.578	0.185	0	5	Dnmt1
Prim1	0	0.383965	0.488	0.107	0	5	Prim1
Dtl	0	0.383145	0.459	0.117	0	5	Dtl
E2f1	0	0.380568	0.44	0.087	0	5	E2f1
Dhfr	0	0.35003	0.375	0.069	0	5	Dhfr
Fignl1	0	0.302063	0.374	0.078	0	5	Fignl1
Chaf1a	6.98414e-305	0.292175	0.376	0.085	1.23976e-300	5	Chaf1a
Gins2	1.03112e-301	0.295755	0.371	0.083	1.83033e-297	5	Gins2
Cbx5	3.41154e-297	0.428714	0.655	0.24	6.05583e-293	5	Cbx5
Rfc2	1.76947e-296	0.492908	0.793	0.376	3.14098e-292	5	Rfc2
Topbp1	7.87125e-295	0.415858	0.63	0.228	1.39723e-290	5	Topbp1
Mdh21	2.0121e-294	0.691615	0.996	0.892	3.57168e-290	5	Mdh2
Stmn1	5.5157e-274	0.39732	0.717	0.279	9.79093e-270	5	Stmn1
Hat1	1.63433e-271	0.495854	0.8	0.409	2.9011e-267	5	Hat1
Cdk4	5.23491e-271	0.492015	0.81	0.416	9.29248e-267	5	Cdk4
Fen1	2.46144e-267	0.368178	0.533	0.178	4.36929e-263	5	Fen1
Set	1.47252e-265	0.482047	0.989	0.828	2.61386e-261	5	Set
Cdt1	2.67097e-265	0.263701	0.351	0.083	4.74124e-261	5	Cdt1
Ppia	1.2317e-261	0.346888	1	0.971	2.18639e-257	5	Ppia
Rpa2	2.6684e-261	0.315747	0.462	0.137	4.73668e-257	5	Rpa2
Dnajc9	7.79144e-257	0.406154	0.682	0.283	1.38306e-252	5	Dnajc9
Orc6	1.72168e-254	0.329535	0.511	0.165	3.05616e-250	5	Orc6
Rfc3	3.97917e-252	0.308357	0.462	0.14	7.06342e-248	5	Rfc3
Snrpd1	3.86819e-247	0.467202	0.931	0.625	6.86643e-243	5	Snrpd1
Slbp	1.64834e-242	0.462673	0.751	0.364	2.92597e-238	5	Slbp
Rfc4	1.41318e-241	0.312166	0.449	0.137	2.50854e-237	5	Rfc4
Siva1	2.0552e-240	0.401666	0.68	0.297	3.64819e-236	5	Siva1
Ran	5.8493e-227	0.402402	0.976	0.773	1.03831e-222	5	Ran
Wdr76	5.51638e-220	0.271013	0.357	0.098	9.79213e-216	5	Wdr76
Tuba1b	5.44279e-208	0.309795	0.827	0.468	9.6615e-204	5	Tuba1b
S100a42	9.8033e-208	0.524496	0.999	0.821	1.74018e-203	5	S100a4
Hnrnpf	3.85948e-207	0.361487	0.996	0.918	6.85096e-203	5	Hnrnpf
Anp32b	4.26174e-207	0.398327	0.972	0.819	7.56502e-203	5	Anp32b
Rfc5	5.57196e-198	0.292533	0.456	0.16	9.89079e-194	5	Rfc5
Pcna	2.84874e-197	0.381562	0.636	0.284	5.0568e-193	5	Pcna
Atad2	1.49481e-195	0.356982	0.629	0.275	2.65343e-191	5	Atad2
Nop58	2.96644e-195	0.411878	0.74	0.385	5.26572e-191	5	Nop58
Nrm	3.40359e-195	0.36786	0.663	0.305	6.04171e-191	5	Nrm
Rnaseh2b	4.28339e-194	0.292093	0.523	0.203	7.60345e-190	5	Rnaseh2b
Dtymk	6.91038e-193	0.349837	0.638	0.292	1.22666e-188	5	Dtymk
Nop56	8.37103e-192	0.399555	0.773	0.424	1.48594e-187	5	Nop56
Smc2	4.49627e-188	0.254373	0.546	0.205	7.98132e-184	5	Smc2
Pa2g4	1.36938e-185	0.40766	0.775	0.437	2.43078e-181	5	Pa2g4
H3f3a1	6.23526e-184	0.279318	1	0.986	1.10682e-179	5	H3f3a
Nme1	2.44589e-180	0.395472	0.848	0.535	4.34171e-176	5	Nme1
Gapdh	5.09569e-178	0.355491	0.996	0.896	9.04537e-174	5	Gapdh
Ssrp1	1.51864e-176	0.391148	0.801	0.481	2.69574e-172	5	Ssrp1
Bex61	1.87436e-175	0.390401	0.827	0.455	3.32717e-171	5	Bex6
Ccnd12	3.54334e-171	0.44307	0.993	0.858	6.28979e-167	5	Ccnd1
Tyms	5.66056e-169	0.265033	0.416	0.145	1.00481e-164	5	Tyms
Ybx1	8.80457e-169	0.314262	0.996	0.925	1.5629e-164	5	Ybx1
Apex1	1.90047e-167	0.315578	0.611	0.29	3.37352e-163	5	Apex1
Cfp2	1.76725e-166	0.426742	0.902	0.618	3.13704e-162	5	Cfp
Dek	1.56931e-159	0.365194	0.938	0.717	2.78568e-155	5	Dek
Dctpp1	1.89209e-154	0.322124	0.685	0.354	3.35864e-150	5	Dctpp1
Gsn1	2.83858e-154	0.373946	0.974	0.793	5.03876e-150	5	Gsn
Limd21	6.71957e-153	0.344512	0.99	0.861	1.19279e-148	5	Limd2
Mif	8.70393e-153	0.37843	0.829	0.536	1.54504e-148	5	Mif
Fam111a	3.31037e-150	0.325428	0.678	0.352	5.87623e-146	5	Fam111a
Impdh2	2.17732e-149	0.341703	0.726	0.407	3.86496e-145	5	Impdh2
Hnrnpd	3.60463e-149	0.358945	0.923	0.7	6.39857e-145	5	Hnrnpd
Srsf2	4.43905e-148	0.365504	0.948	0.761	7.87975e-144	5	Srsf2
Cotl11	1.51469e-146	0.357743	0.977	0.829	2.68873e-142	5	Cotl1
Cisd1	1.8495e-146	0.305811	0.638	0.33	3.28305e-142	5	Cisd1
Hsp90ab1	2.17589e-146	0.277324	1	0.98	3.86243e-142	5	Hsp90ab1
Pole4	3.4938e-146	0.329881	0.73	0.419	6.20185e-142	5	Pole4
Banf1	1.18616e-145	0.345408	0.855	0.559	2.10555e-141	5	Banf1
Hspa8	2.98861e-145	0.296779	1	0.984	5.30509e-141	5	Hspa8
Sumo2	8.54449e-144	0.299732	0.992	0.908	1.51673e-139	5	Sumo2
Snrpb	3.74198e-142	0.334569	0.962	0.78	6.64239e-138	5	Snrpb
Haus81	1.3698e-141	0.423438	0.868	0.612	2.43153e-137	5	Haus8
C1qbp	4.22636e-141	0.353614	0.846	0.57	7.50222e-137	5	C1qbp
Nsd2	1.10699e-140	0.284444	0.517	0.232	1.96502e-136	5	Nsd2
Rpa1	6.28495e-140	0.253768	0.489	0.214	1.11564e-135	5	Rpa1
Hnrnpa3	6.34199e-140	0.30981	0.987	0.869	1.12577e-135	5	Hnrnpa3
Rbmxl1	7.87246e-138	0.323301	0.709	0.412	1.39744e-133	5	Rbmxl1
Pfn1	8.92764e-138	0.267	0.999	0.955	1.58475e-133	5	Pfn1
Hmgn1	4.04172e-136	0.339374	0.918	0.656	7.17445e-132	5	Hmgn1
Smc1a	6.99242e-136	0.336643	0.818	0.528	1.24122e-131	5	Smc1a
Usp1	4.35487e-134	0.287737	0.585	0.291	7.73033e-130	5	Usp1
Npm1	3.0758e-133	0.269611	0.996	0.942	5.45985e-129	5	Npm1
Paics	2.25429e-130	0.298373	0.647	0.353	4.00159e-126	5	Paics
Eif4a1	2.6563e-130	0.304465	0.987	0.889	4.71521e-126	5	Eif4a1
Prmt1	1.2211e-129	0.327461	0.802	0.511	2.16758e-125	5	Prmt1
Serbp1	5.14954e-129	0.29621	0.986	0.855	9.14095e-125	5	Serbp1
Eif5a	8.18883e-129	0.302696	0.985	0.864	1.4536e-124	5	Eif5a
Casp8ap2	5.8542e-128	0.274169	0.554	0.277	1.03918e-123	5	Casp8ap2
Selenoh	1.47486e-127	0.279782	0.834	0.525	2.61802e-123	5	Selenoh
Hnrnpab	3.45002e-127	0.323239	0.9	0.66	6.12412e-123	5	Hnrnpab
Napsa1	3.77752e-127	0.298854	0.996	0.91	6.70547e-123	5	Napsa
Ezh2	4.7852e-127	0.278117	0.664	0.357	8.49421e-123	5	Ezh2
Hspd1	2.04696e-126	0.339208	0.849	0.58	3.63355e-122	5	Hspd1
Rbbp4	1.9385e-124	0.319635	0.841	0.58	3.44103e-120	5	Rbbp4
Rbbp7	2.65038e-124	0.314635	0.793	0.516	4.70469e-120	5	Rbbp7
Srsf7	1.004e-123	0.281237	0.983	0.859	1.78219e-119	5	Srsf7
Hpf1	1.69495e-123	0.277356	0.684	0.383	3.0087e-119	5	Hpf1
Snu13	7.54242e-123	0.325416	0.892	0.679	1.33885e-118	5	Snu13
Ppp1r14a1	1.42139e-122	0.363287	0.807	0.507	2.52312e-118	5	Ppp1r14a
Rif1	4.90268e-121	0.272766	0.594	0.313	8.70276e-117	5	Rif1
Ncl	2.89632e-120	0.315622	0.959	0.797	5.14126e-116	5	Ncl
Ifitm62	7.80611e-120	0.350537	0.881	0.597	1.38566e-115	5	Ifitm6
Rpa3	8.24429e-120	0.271058	0.597	0.315	1.46344e-115	5	Rpa3
Eno1	1.04696e-117	0.305292	0.824	0.557	1.85845e-113	5	Eno1
Exosc8	3.99059e-117	0.285583	0.704	0.404	7.0837e-113	5	Exosc8
G3bp1	9.99002e-117	0.314449	0.945	0.755	1.77333e-112	5	G3bp1
Mrpl18	1.15524e-116	0.2961	0.829	0.562	2.05067e-112	5	Mrpl18
Mrpl23	1.66717e-116	0.306852	0.771	0.499	2.95939e-112	5	Mrpl23
Nudc	2.2929e-115	0.2919	0.837	0.582	4.07013e-111	5	Nudc
Exosc5	2.47173e-115	0.303416	0.793	0.522	4.38757e-111	5	Exosc5
Rbm3	6.19478e-115	0.278335	0.992	0.913	1.09964e-110	5	Rbm3
Alyref	5.59806e-114	0.290864	0.749	0.461	9.93711e-110	5	Alyref
Atp5g1	1.45487e-113	0.295237	0.938	0.754	2.58253e-109	5	Atp5g1
Nelfe	1.69113e-113	0.288384	0.667	0.381	3.00192e-109	5	Nelfe
Nfkb11	3.33625e-113	0.315381	0.968	0.839	5.92218e-109	5	Nfkb1
Hsp90aa1	5.24437e-113	0.290874	0.995	0.931	9.30928e-109	5	Hsp90aa1
Nap1l1	7.58236e-113	0.304684	0.97	0.844	1.34594e-108	5	Nap1l1
Nop10	1.26988e-112	0.300353	0.878	0.646	2.25417e-108	5	Nop10
Lcp11	1.45284e-112	0.250334	1	0.956	2.57894e-108	5	Lcp1
Uqcc2	6.07681e-112	0.301282	0.851	0.613	1.07869e-107	5	Uqcc2
Prdx1	9.59006e-111	0.283861	0.97	0.809	1.70233e-106	5	Prdx1
AC140186.12	1.5367e-110	0.256952	0.702	0.381	2.72779e-106	5	AC140186.1
Ldha1	6.84995e-110	0.311871	0.929	0.714	1.21593e-105	5	Ldha
Nhp2	4.92361e-109	0.301291	0.812	0.549	8.73991e-105	5	Nhp2
Idh21	5.52602e-109	0.290065	0.693	0.415	9.80924e-105	5	Idh2
Pkm	1.63148e-107	0.297039	0.938	0.742	2.89605e-103	5	Pkm
Tmpo	5.84325e-107	0.269089	0.927	0.697	1.03723e-102	5	Tmpo
Fkbp3	8.49885e-105	0.281335	0.8	0.535	1.50863e-100	5	Fkbp3
Ltb2	4.43673e-104	0.310053	0.97	0.757	7.87564e-100	5	Ltb
Cct8	1.06306e-102	0.287529	0.93	0.715	1.88704e-98	5	Cct8
Park7	9.9037e-102	0.270895	0.954	0.792	1.75801e-97	5	Park7
Erh	2.74973e-101	0.28147	0.735	0.466	4.88104e-97	5	Erh
Snrpa1	4.09624e-101	0.279639	0.691	0.429	7.27124e-97	5	Snrpa1
Tmem14c	1.87089e-100	0.273419	0.932	0.767	3.32101e-96	5	Tmem14c
1810037I17Rik	2.27383e-99	0.290941	0.9	0.687	4.03627e-95	5	1810037I17Rik
Smc3	5.81673e-99	0.265572	0.753	0.477	1.03253e-94	5	Smc3
Psip1	2.14686e-97	0.251439	0.642	0.371	3.8109e-93	5	Psip1
Hspe1	5.95559e-96	0.253171	0.987	0.882	1.05718e-91	5	Hspe1
Lta4h	8.91639e-95	0.273571	0.717	0.465	1.58275e-90	5	Lta4h
Snrpf	3.32729e-94	0.259312	0.938	0.747	5.90627e-90	5	Snrpf
Akr7a5	2.68321e-93	0.257612	0.712	0.445	4.76297e-89	5	Akr7a5
Cyb5r3	4.20412e-93	0.258883	0.809	0.572	7.46273e-89	5	Cyb5r3
Slc25a5	6.35409e-93	0.256915	0.983	0.874	1.12792e-88	5	Slc25a5
H2-DMb22	1.77695e-92	0.265076	0.957	0.729	3.15427e-88	5	H2-DMb2
Ms4a4c2	5.28214e-92	0.262949	0.865	0.586	9.37633e-88	5	Ms4a4c
Ifitm11	6.58624e-91	0.501472	0.42	0.203	1.16912e-86	5	Ifitm1
Ddx39b	1.38453e-90	0.25168	0.907	0.697	2.45768e-86	5	Ddx39b
Raly	4.0273e-89	0.252001	0.837	0.593	7.14886e-85	5	Raly
Tpi1	3.56837e-88	0.258679	0.628	0.38	6.33421e-84	5	Tpi1
Mrpl33	1.8462e-87	0.250584	0.902	0.688	3.27719e-83	5	Mrpl33
Snrpd3	1.33889e-86	0.259064	0.819	0.584	2.37667e-82	5	Snrpd3
Ptges3	8.43904e-86	0.270282	0.811	0.579	1.49801e-81	5	Ptges3
Lsm6	7.16982e-84	0.253805	0.843	0.62	1.27272e-79	5	Lsm6
Fh11	8.21857e-82	0.269181	0.742	0.503	1.45888e-77	5	Fh1
Cct3	2.51523e-79	0.261184	0.834	0.618	4.46479e-75	5	Cct3
S100a63	3.16497e-75	0.279807	0.978	0.839	5.61813e-71	5	S100a6
Cst31	0	1.42656	1	0.97	0	6	Cst3
Irf81	0	1.29259	0.977	0.347	0	6	Irf8
Crip12	0	1.06469	0.999	0.608	0	6	Crip1
Aif12	0	1.01027	0.99	0.406	0	6	Aif1
Tmsb101	0	0.995465	0.999	0.955	0	6	Tmsb10
Psap2	0	0.979037	0.999	0.869	0	6	Psap
Naaa1	0	0.969857	0.86	0.313	0	6	Naaa
Stmn11	0	0.925194	0.873	0.27	0	6	Stmn1
Ran1	0	0.8644	0.99	0.772	0	6	Ran
Pclaf	0	0.860968	0.616	0.105	0	6	Pclaf
Hsp90b11	0	0.846485	0.982	0.715	0	6	Hsp90b1
Cks1b	0	0.83946	0.854	0.242	0	6	Cks1b
Tagln21	0	0.827775	0.979	0.562	0	6	Tagln2
Ppt11	0	0.811162	0.906	0.488	0	6	Ppt1
Ifi2051	0	0.807392	0.829	0.127	0	6	Ifi205
Cd24a2	0	0.782628	0.92	0.236	0	6	Cd24a
Sdf2l11	0	0.774498	0.952	0.511	0	6	Sdf2l1
Mpeg11	0	0.768832	0.982	0.306	0	6	Mpeg1
Rab7b1	0	0.766668	0.865	0.115	0	6	Rab7b
Txn11	0	0.762426	0.995	0.715	0	6	Txn1
Pdia61	0	0.755934	0.969	0.626	0	6	Pdia6
Ranbp11	0	0.749715	0.979	0.649	0	6	Ranbp1
Cycs1	0	0.745207	0.983	0.691	0	6	Cycs
Tuba1b1	0	0.744176	0.888	0.464	0	6	Tuba1b
Dctpp11	0	0.72378	0.89	0.341	0	6	Dctpp1
H2afx	0	0.722245	0.755	0.258	0	6	H2afx
Xcr11	0	0.721189	0.659	0.127	0	6	Xcr1
Dut1	0	0.717303	0.83	0.281	0	6	Dut
Gapdh1	0	0.714808	0.999	0.896	0	6	Gapdh
Ptma2	0	0.703652	1	0.974	0	6	Ptma
Pdia31	0	0.686405	0.992	0.712	0	6	Pdia3
Eif5a1	0	0.68135	0.997	0.864	0	6	Eif5a
Atpif11	0	0.648218	0.997	0.803	0	6	Atpif1
Unc1191	0	0.646677	0.945	0.396	0	6	Unc119
Ckb2	0	0.646234	0.994	0.694	0	6	Ckb
Mki67	0	0.635497	0.613	0.161	0	6	Mki67
Cd8a2	0	0.634959	0.688	0.201	0	6	Cd8a
Dek1	0	0.627782	0.987	0.714	0	6	Dek
Birc5	0	0.627463	0.501	0.094	0	6	Birc5
Pomp1	0	0.624566	0.999	0.887	0	6	Pomp
Ube2c	0	0.62093	0.484	0.103	0	6	Ube2c
Mif1	0	0.61505	0.941	0.529	0	6	Mif
Calm11	0	0.613698	1	0.962	0	6	Calm1
Anp32b1	0	0.601375	0.996	0.818	0	6	Anp32b
Tubb4b	0	0.596771	0.678	0.223	0	6	Tubb4b
Ldha2	0	0.596677	0.987	0.71	0	6	Ldha
Psmb81	0	0.593079	0.999	0.931	0	6	Psmb8
Ppia1	0	0.577677	1	0.971	0	6	Ppia
Snrpd11	0	0.576547	0.967	0.624	0	6	Snrpd1
Nme11	0	0.575653	0.947	0.529	0	6	Nme1
Fdps	0	0.571294	0.803	0.245	0	6	Fdps
Fbl	0	0.570271	0.98	0.625	0	6	Fbl
Top2a	0	0.564138	0.541	0.138	0	6	Top2a
Gusb1	0	0.56255	0.938	0.412	0	6	Gusb
Pa2g41	0	0.560044	0.909	0.429	0	6	Pa2g4
Gatm1	0	0.558348	0.699	0.124	0	6	Gatm
Pgam11	0	0.556005	0.944	0.512	0	6	Pgam1
Prdx11	0	0.554551	0.994	0.807	0	6	Prdx1
Fkbp2	0	0.550855	0.896	0.347	0	6	Fkbp2
Dbi	0	0.549246	0.976	0.566	0	6	Dbi
Pgk11	0	0.54201	0.953	0.509	0	6	Pgk1
Anxa11	0	0.540058	0.844	0.265	0	6	Anxa1
Mcm31	0	0.53861	0.743	0.226	0	6	Mcm3
Tpi11	0	0.538362	0.894	0.363	0	6	Tpi1
H2-DMb12	0	0.535257	0.995	0.749	0	6	H2-DMb1
Cldnd1	0	0.53226	0.874	0.332	0	6	Cldnd1
Tubb2a2	0	0.531345	0.692	0.216	0	6	Tubb2a
Ppp1r14b1	0	0.530282	0.919	0.453	0	6	Ppp1r14b
Rps27l	0	0.52925	0.988	0.761	0	6	Rps27l
Selenoh1	0	0.527947	0.939	0.519	0	6	Selenoh
Ppa1	0	0.521606	0.819	0.225	0	6	Ppa1
Eif4a11	0	0.516804	1	0.888	0	6	Eif4a1
Mlec1	0	0.51524	0.89	0.369	0	6	Mlec
Ybx11	0	0.512996	0.999	0.925	0	6	Ybx1
Atp5g11	0	0.510234	0.991	0.751	0	6	Atp5g1
Clec9a1	0	0.499453	0.816	0.178	0	6	Clec9a
Impdh21	0	0.499125	0.897	0.396	0	6	Impdh2
Spc24	0	0.498687	0.595	0.102	0	6	Spc24
Cdca8	0	0.492096	0.548	0.122	0	6	Cdca8
Slc25a51	0	0.488788	0.999	0.873	0	6	Slc25a5
P2ry141	0	0.485858	0.684	0.141	0	6	P2ry14
Mcm61	0	0.482956	0.711	0.218	0	6	Mcm6
Mcm51	0	0.481856	0.719	0.185	0	6	Mcm5
Npm11	0	0.47291	0.999	0.942	0	6	Npm1
Mrpl421	0	0.470685	0.931	0.478	0	6	Mrpl42
Mcm71	0	0.469512	0.716	0.216	0	6	Mcm7
Hint1	0	0.468378	0.999	0.884	0	6	Hint1
Rps17	0	0.468356	1	0.924	0	6	Rps17
1991-09-01	0	0.468239	0.894	0.354	0	6	2009-09-01
Naga1	0	0.467127	0.877	0.339	0	6	Naga
Lmnb1	0	0.460319	0.817	0.327	0	6	Lmnb1
Rab321	0	0.458182	0.844	0.258	0	6	Rab32
Mpp6	0	0.453778	0.934	0.45	0	6	Mpp6
Rps2	0	0.448758	1	0.967	0	6	Rps2
Lig11	0	0.44681	0.552	0.118	0	6	Lig1
Siva11	0	0.445608	0.76	0.292	0	6	Siva1
Olfm11	0	0.444021	0.682	0.139	0	6	Olfm1
Actg12	0	0.443993	1	0.975	0	6	Actg1
Hells1	0	0.443478	0.673	0.14	0	6	Hells
Oxct1	0	0.442689	0.771	0.199	0	6	Oxct1
Exosc81	0	0.437629	0.872	0.394	0	6	Exosc8
Tnni21	0	0.437572	0.848	0.325	0	6	Tnni2
Ccnb2	0	0.431732	0.396	0.081	0	6	Ccnb2
Tyms1	0	0.420337	0.559	0.136	0	6	Tyms
Cdk1	0	0.415734	0.484	0.083	0	6	Cdk1
Tipin1	0	0.415678	0.694	0.198	0	6	Tipin
Slco3a11	0	0.409866	0.715	0.142	0	6	Slco3a1
Ccr22	0	0.409772	0.571	0.144	0	6	Ccr2
Ahnak1	0	0.4052	0.681	0.156	0	6	Ahnak
Pafah1b31	0	0.397637	0.865	0.335	0	6	Pafah1b3
Rpn11	0	0.388522	0.802	0.286	0	6	Rpn1
Nasp1	0	0.385175	0.777	0.281	0	6	Nasp
Rrm2	0	0.383228	0.374	0.071	0	6	Rrm2
Rpl141	0	0.379474	1	0.966	0	6	Rpl14
Sdad11	0	0.373116	0.699	0.228	0	6	Sdad1
Tlr31	0	0.370606	0.584	0.087	0	6	Tlr3
Rpl281	0	0.369925	1	0.971	0	6	Rpl28
Dkc1	0	0.363774	0.76	0.263	0	6	Dkc1
Pdia51	0	0.361758	0.546	0.101	0	6	Pdia5
Cdc20	0	0.358959	0.313	0.05	0	6	Cdc20
Gar1	0	0.358917	0.707	0.227	0	6	Gar1
Knstrn	0	0.356508	0.502	0.096	0	6	Knstrn
Plin21	0	0.354204	0.698	0.198	0	6	Plin2
Mcm21	0	0.350452	0.607	0.139	0	6	Mcm2
Cdca3	0	0.349118	0.43	0.074	0	6	Cdca3
Fen11	0	0.348202	0.644	0.171	0	6	Fen1
Syce21	0	0.34644	0.554	0.132	0	6	Syce2
Cdca71	0	0.34338	0.507	0.078	0	6	Cdca7
Ruvbl1	0	0.342545	0.762	0.258	0	6	Ruvbl1
Sigmar1	0	0.335503	0.675	0.168	0	6	Sigmar1
Serpinf11	0	0.334578	0.499	0.054	0	6	Serpinf1
Prdx4	0	0.331133	0.615	0.15	0	6	Prdx4
Ifi2111	0	0.326737	0.617	0.118	0	6	Ifi211
Srm	0	0.326344	0.57	0.149	0	6	Srm
Sell	0	0.320589	0.498	0.074	0	6	Sell
Txndc5	0	0.318234	0.717	0.218	0	6	Txndc5
Gcsam1	0	0.312282	0.423	0.077	0	6	Gcsam
Rrm1	0	0.312188	0.567	0.155	0	6	Rrm1
Rnf144b	0	0.310046	0.563	0.095	0	6	Rnf144b
Kctd14	0	0.300712	0.624	0.145	0	6	Kctd14
Cenpm	0	0.300028	0.465	0.075	0	6	Cenpm
Dtl1	0	0.2997	0.496	0.115	0	6	Dtl
Ccna2	0	0.299161	0.351	0.062	0	6	Ccna2
Uhrf11	0	0.298075	0.493	0.115	0	6	Uhrf1
Orc61	0	0.297205	0.583	0.161	0	6	Orc6
Aurkb	0	0.296885	0.4	0.086	0	6	Aurkb
Asf1b	0	0.295556	0.462	0.078	0	6	Asf1b
Racgap1	0	0.294035	0.43	0.098	0	6	Racgap1
Gpr141b1	0	0.292414	0.443	0.086	0	6	Gpr141b
Atic	0	0.290664	0.698	0.213	0	6	Atic
Lmo1	0	0.289773	0.469	0.067	0	6	Lmo1
Tacc3	0	0.287204	0.495	0.097	0	6	Tacc3
Rpa21	0	0.287004	0.56	0.131	0	6	Rpa2
2310040G24Rik1	0	0.285147	0.539	0.116	0	6	2310040G24Rik
Agpat5	0	0.284232	0.613	0.169	0	6	Agpat5
Ppil1	0	0.279351	0.629	0.181	0	6	Ppil1
Tk1	0	0.279236	0.427	0.09	0	6	Tk1
Itpripl11	0	0.273684	0.586	0.139	0	6	Itpripl1
Dhfr1	0	0.266043	0.386	0.069	0	6	Dhfr
Knl1	0	0.26528	0.39	0.07	0	6	Knl1
Gins21	0	0.26502	0.455	0.078	0	6	Gins2
Timm8a1	0	0.264083	0.564	0.138	0	6	Timm8a1
Ccnb1	0	0.259908	0.291	0.043	0	6	Ccnb1
Hirip3	0	0.259544	0.543	0.134	0	6	Hirip3
Unc119b1	0	0.258102	0.539	0.127	0	6	Unc119b
Gna15	0	0.252908	0.523	0.09	0	6	Gna15
Cdkn3	0	0.250664	0.31	0.048	0	6	Cdkn3
Cks2	6.09827e-308	0.494333	0.724	0.255	1.0825e-303	6	Cks2
Glrx1	1.58257e-306	0.396066	0.834	0.328	2.80921e-302	6	Glrx
Fkbp4	2.176e-306	0.451479	0.853	0.383	3.86262e-302	6	Fkbp4
Kif23	2.20226e-306	0.334136	0.57	0.161	3.90923e-302	6	Kif23
Hmgb2	2.31538e-304	0.914336	0.986	0.813	4.11004e-300	6	Hmgb2
Nudc1	2.54533e-304	0.517344	0.941	0.575	4.51821e-300	6	Nudc
Creld2	5.42569e-300	0.343316	0.627	0.196	9.63114e-296	6	Creld2
Erh1	9.81862e-300	0.443831	0.916	0.455	1.7429e-295	6	Erh
Dnmt11	3.6356e-298	0.30052	0.612	0.184	6.45355e-294	6	Dnmt1
Anapc15	1.45535e-297	0.295142	0.716	0.239	2.5834e-293	6	Anapc15
Atp5g3	5.10206e-297	0.480421	0.976	0.654	9.05666e-293	6	Atp5g3
Calr1	2.69161e-296	0.629971	0.995	0.866	4.77788e-292	6	Calr
Lsm4	1.17015e-295	0.478221	0.966	0.622	2.07714e-291	6	Lsm4
Gmnn1	4.12318e-295	0.362044	0.698	0.241	7.31906e-291	6	Gmnn
Alyref1	1.24309e-294	0.448217	0.904	0.451	2.20661e-290	6	Alyref
Eif2s1	2.31781e-293	0.436207	0.951	0.517	4.11434e-289	6	Eif2s1
Ppm1m1	2.90785e-291	0.390333	0.881	0.385	5.16173e-287	6	Ppm1m
Hnrnpab1	3.23184e-291	0.510633	0.966	0.657	5.73684e-287	6	Hnrnpab
P4hb1	6.06054e-290	0.415744	0.893	0.422	1.07581e-285	6	P4hb
Psmb91	2.07949e-288	0.458085	0.998	0.888	3.6913e-284	6	Psmb9
Cox7b1	2.21047e-288	0.444022	0.997	0.811	3.92381e-284	6	Cox7b
Mrps28	2.46856e-288	0.309593	0.77	0.279	4.38194e-284	6	Mrps28
Oaz1	4.61203e-287	0.360733	1	0.952	8.18682e-283	6	Oaz1
Lap3	4.64309e-287	0.257272	0.64	0.199	8.24195e-283	6	Lap3
Nop581	4.81688e-286	0.416225	0.85	0.378	8.55044e-282	6	Nop58
Rfc51	7.96301e-286	0.251232	0.551	0.154	1.41351e-281	6	Rfc5
Lsm2	9.31026e-286	0.369233	0.809	0.324	1.65266e-281	6	Lsm2
Manf1	4.26713e-284	0.604258	0.935	0.546	7.57458e-280	6	Manf
Smc21	8.73037e-284	0.347059	0.626	0.2	1.54973e-279	6	Smc2
Ncl1	4.687e-282	0.554498	0.987	0.796	8.31989e-278	6	Ncl
Ndufa12	1.42973e-280	0.420897	0.923	0.486	2.53792e-276	6	Ndufa12
Acadl	4.48611e-280	0.449696	0.905	0.451	7.96329e-276	6	Acadl
Snrpd2	5.79867e-279	0.45205	0.974	0.695	1.02932e-274	6	Snrpd2
Arsb1	2.25715e-278	0.282786	0.616	0.195	4.00667e-274	6	Arsb
Klrk11	6.77823e-276	0.281351	0.718	0.248	1.2032e-271	6	Klrk1
Treml41	3.91231e-275	0.290671	0.646	0.208	6.94474e-271	6	Treml4
Id22	8.87847e-274	0.491291	0.986	0.693	1.57602e-269	6	Id2
Ly6e1	2.34163e-273	0.486523	0.999	0.824	4.15663e-269	6	Ly6e
Psma7	3.36487e-272	0.41057	0.996	0.871	5.97298e-268	6	Psma7
Sfxn1	3.96237e-272	0.29971	0.688	0.241	7.0336e-268	6	Sfxn1
Prpf19	1.00355e-269	0.31757	0.793	0.308	1.7814e-265	6	Prpf19
Fkbp1a1	4.28163e-269	0.381368	0.886	0.408	7.60031e-265	6	Fkbp1a
C1qbp1	5.24966e-267	0.47523	0.946	0.564	9.31867e-263	6	C1qbp
Set1	1.06131e-266	0.472783	0.995	0.828	1.88393e-262	6	Set
Snrpf1	7.08829e-265	0.439488	0.986	0.744	1.25824e-260	6	Snrpf
Actb1	2.21619e-264	0.296044	1	0.998	3.93396e-260	6	Actb
Cct81	6.35041e-263	0.439631	0.986	0.712	1.12726e-258	6	Cct8
1961-09-01	6.48969e-263	0.411182	0.938	0.495	1.15198e-258	6	2006-09-01
Iqgap2	1.32261e-262	0.259191	0.636	0.209	2.34776e-258	6	Iqgap2
Dnajc91	5.3928e-260	0.318146	0.743	0.28	9.57276e-256	6	Dnajc9
Sumo3	8.0445e-260	0.438001	0.932	0.521	1.42798e-255	6	Sumo3
H2afz	1.89889e-258	0.521845	0.999	0.961	3.37071e-254	6	H2afz
Cfl1	1.09051e-257	0.354832	1	0.947	1.93577e-253	6	Cfl1
Cenpe	2.91315e-257	0.259736	0.323	0.066	5.17113e-253	6	Cenpe
Casp61	4.44369e-257	0.303119	0.751	0.279	7.88799e-253	6	Casp6
Ccdc861	5.12029e-256	0.291038	0.676	0.241	9.08902e-252	6	Ccdc86
Atad21	8.35587e-255	0.352079	0.717	0.27	1.48325e-250	6	Atad2
Srsf21	7.89099e-250	0.44776	0.98	0.759	1.40073e-245	6	Srsf2
Ssr41	1.11867e-249	0.410221	0.993	0.792	1.98575e-245	6	Ssr4
Hdgf	6.79711e-249	0.408916	0.913	0.479	1.20656e-244	6	Hdgf
Btla1	1.22277e-248	0.292868	0.763	0.287	2.17055e-244	6	Btla
Ece11	5.95037e-247	0.348035	0.822	0.343	1.05625e-242	6	Ece1
Hspd11	5.96276e-246	0.482588	0.94	0.575	1.05845e-241	6	Hspd1
Pbx11	8.38564e-245	0.257705	0.551	0.171	1.48853e-240	6	Pbx1
Ube2s	9.64568e-244	0.586486	0.927	0.558	1.7122e-239	6	Ube2s
Aldh9a1	1.43428e-243	0.250433	0.669	0.232	2.54599e-239	6	Aldh9a1
Ybx31	5.97449e-243	0.41983	0.82	0.375	1.06053e-238	6	Ybx3
Shtn11	6.30643e-243	0.254517	0.724	0.26	1.11945e-238	6	Shtn1
Ddx39	1.08486e-242	0.374687	0.854	0.399	1.92573e-238	6	Ddx39
Snrpa11	1.18804e-242	0.361605	0.871	0.417	2.10889e-238	6	Snrpa1
Hist1h1b	2.64635e-241	0.546203	0.389	0.1	4.69754e-237	6	Hist1h1b
Me2	2.6911e-240	0.27409	0.737	0.277	4.77697e-236	6	Me2
Hspa51	6.42545e-240	0.580449	0.995	0.841	1.14058e-235	6	Hspa5
Sae1	6.86764e-238	0.296833	0.745	0.291	1.21908e-233	6	Sae1
Uqcrb1	2.79057e-237	0.4034	0.99	0.787	4.95353e-233	6	Uqcrb
Lrrc59	3.14321e-237	0.263446	0.721	0.266	5.57951e-233	6	Lrrc59
Cenpf	4.25445e-237	0.277015	0.329	0.073	7.55208e-233	6	Cenpf
Gng21	4.82449e-237	0.355543	0.883	0.423	8.56396e-233	6	Gng2
Mrpl181	3.41778e-236	0.389036	0.946	0.555	6.06691e-232	6	Mrpl18
Lgals1	4.19817e-236	0.328102	0.719	0.278	7.45217e-232	6	Lgals1
Atp5o.1	7.76154e-236	0.398489	0.981	0.718	1.37775e-231	6	Atp5o.1
Smdt1	1.84142e-235	0.398623	0.991	0.793	3.26871e-231	6	Smdt1
Nans	1.87657e-235	0.269517	0.766	0.304	3.3311e-231	6	Nans
Lyar	6.34751e-235	0.307502	0.758	0.309	1.12675e-230	6	Lyar
Cyb5a1	7.17583e-235	0.427078	0.991	0.722	1.27378e-230	6	Cyb5a
Anxa61	2.84029e-232	0.412484	0.995	0.682	5.0418e-228	6	Anxa6
Atp5b	3.93928e-232	0.3751	0.998	0.898	6.99261e-228	6	Atp5b
Psma4	4.57077e-232	0.389511	0.98	0.731	8.11358e-228	6	Psma4
Rexo2	1.22462e-231	0.388018	0.918	0.487	2.17382e-227	6	Rexo2
Eef1b21	1.9848e-231	0.372845	0.999	0.96	3.52321e-227	6	Eef1b2
Tpx2	9.78547e-231	0.25651	0.409	0.109	1.73702e-226	6	Tpx2
Tkt	2.52009e-229	0.434765	0.99	0.782	4.47341e-225	6	Tkt
Prmt11	2.32822e-228	0.390912	0.906	0.505	4.13282e-224	6	Prmt1
Ndufb111	6.64636e-228	0.386048	0.993	0.778	1.1798e-223	6	Ndufb11
Dynlt1f	1.74637e-227	0.27974	0.707	0.272	3.09998e-223	6	Dynlt1f
Jaml1	3.71626e-227	0.423502	0.965	0.567	6.59673e-223	6	Jaml
Uchl5	9.55668e-227	0.256512	0.729	0.278	1.69641e-222	6	Uchl5
Nudcd2	1.01981e-226	0.252993	0.717	0.269	1.81027e-222	6	Nudcd2
Rpl8	3.12274e-226	0.277658	1	0.973	5.54317e-222	6	Rpl8
Pdia4	7.91406e-226	0.271291	0.654	0.237	1.40482e-221	6	Pdia4
Txndc151	1.29677e-225	0.339217	0.806	0.352	2.3019e-221	6	Txndc15
Uchl3	1.35927e-225	0.327753	0.869	0.412	2.41284e-221	6	Uchl3
Vim1	1.73095e-225	0.751368	0.91	0.592	3.07261e-221	6	Vim
Nop561	3.55239e-224	0.364265	0.858	0.419	6.30585e-220	6	Nop56
Snrpb1	2.5312e-223	0.380674	0.991	0.779	4.49314e-219	6	Snrpb
Psmb5	4.40962e-223	0.390551	0.981	0.722	7.82751e-219	6	Psmb5
Camk1d1	7.84813e-223	0.322556	0.802	0.348	1.39312e-218	6	Camk1d
H2afy1	2.02525e-222	0.362438	0.999	0.91	3.59502e-218	6	H2afy
Plp2	5.24558e-222	0.286214	0.761	0.305	9.31144e-218	6	Plp2
Krtcap2	1.54459e-221	0.400057	0.965	0.621	2.7418e-217	6	Krtcap2
Hnrnpf1	2.50932e-221	0.339622	0.999	0.918	4.45429e-217	6	Hnrnpf
Cct31	8.48899e-221	0.392863	0.952	0.61	1.50688e-216	6	Cct3
Psme12	2.34296e-220	0.333659	1	0.926	4.15898e-216	6	Psme1
Nhp21	1.6499e-219	0.377207	0.938	0.541	2.92874e-215	6	Nhp2
Rpf2	2.84432e-219	0.252095	0.717	0.274	5.04895e-215	6	Rpf2
Mrpl51	9.71944e-219	0.342411	0.898	0.461	1.7253e-214	6	Mrpl51
Rnh11	1.40961e-218	0.380365	0.972	0.64	2.50221e-214	6	Rnh1
Cmtm7	2.73536e-216	0.333017	0.881	0.416	4.85554e-212	6	Cmtm7
1700025G04Rik	6.06319e-216	0.262558	0.765	0.308	1.07628e-211	6	1700025G04Rik
Abracl	6.75127e-216	0.361817	0.993	0.822	1.19842e-211	6	Abracl
Cdk41	7.06914e-216	0.380375	0.838	0.415	1.25484e-211	6	Cdk4
Dtymk1	5.02197e-215	0.280497	0.716	0.288	8.91449e-211	6	Dtymk
Ppib1	5.02417e-215	0.374454	0.995	0.895	8.9184e-211	6	Ppib
Snx2	6.85554e-215	0.29091	0.823	0.36	1.21693e-210	6	Snx2
Tspo2	1.4225e-214	0.378126	0.98	0.697	2.52507e-210	6	Tspo
Nucks1	2.41327e-214	0.464225	0.938	0.595	4.28379e-210	6	Nucks1
Pgp	7.68054e-214	0.276424	0.73	0.297	1.36337e-209	6	Pgp
Mrpl12	1.34343e-213	0.320663	0.869	0.416	2.38472e-209	6	Mrpl12
Banf11	7.03324e-212	0.381375	0.938	0.554	1.24847e-207	6	Banf1
Cacybp	1.93796e-211	0.374749	0.924	0.519	3.44008e-207	6	Cacybp
Isyna1	3.29473e-211	0.266762	0.748	0.302	5.84848e-207	6	Isyna1
Mrpl28	2.41166e-210	0.282372	0.763	0.326	4.28094e-206	6	Mrpl28
Rbm31	2.51931e-209	0.359741	0.999	0.913	4.47202e-205	6	Rbm3
Tmsb4x2	5.53475e-208	0.278931	1	1	9.82473e-204	6	Tmsb4x
Taldo12	1.09528e-207	0.34203	0.999	0.92	1.94423e-203	6	Taldo1
Hmgn2	1.05123e-206	0.428037	0.854	0.452	1.86603e-202	6	Hmgn2
Rpl41	6.7991e-206	0.250809	1	0.976	1.20691e-201	6	Rpl41
Pak1	1.40399e-205	0.33288	0.898	0.448	2.49222e-201	6	Pak1
Aprt	1.05841e-204	0.33306	0.806	0.377	1.87879e-200	6	Aprt
Snrpe	5.49556e-204	0.354026	0.992	0.821	9.75518e-200	6	Snrpe
Eef1g	9.77717e-204	0.348587	0.997	0.901	1.73555e-199	6	Eef1g
Ywhae	1.07738e-203	0.368109	0.993	0.782	1.91245e-199	6	Ywhae
Rgs102	1.7973e-203	0.335952	0.975	0.603	3.19039e-199	6	Rgs10
Eif2b21	2.14382e-203	0.258235	0.737	0.298	3.80549e-199	6	Eif2b2
Fgd21	2.21223e-203	0.3237	0.926	0.5	3.92693e-199	6	Fgd2
Reep5	2.28577e-202	0.364608	0.976	0.655	4.05748e-198	6	Reep5
Denr	6.93736e-202	0.290488	0.851	0.391	1.23145e-197	6	Denr
Polr1d	1.9712e-201	0.353878	0.988	0.741	3.49907e-197	6	Polr1d
Cadm11	5.4346e-201	0.285724	0.44	0.134	9.64696e-197	6	Cadm1
Snu131	1.19898e-200	0.390664	0.967	0.675	2.1283e-196	6	Snu13
Anp32e	1.07563e-199	0.403285	0.879	0.477	1.90934e-195	6	Anp32e
Sec61g1	5.11708e-198	0.379077	0.997	0.843	9.08333e-194	6	Sec61g
U2af1	1.66578e-197	0.3667	0.955	0.627	2.95693e-193	6	U2af1
Hspa81	1.3833e-196	0.396247	1	0.984	2.4555e-192	6	Hspa8
Ndufab1	1.05048e-195	0.350185	0.94	0.576	1.86471e-191	6	Ndufab1
Dpy30	2.06017e-194	0.291453	0.839	0.399	3.657e-190	6	Dpy30
Rsl1d1	3.54729e-194	0.29589	0.86	0.411	6.2968e-190	6	Rsl1d1
Plbd11	3.98734e-194	0.413087	0.997	0.835	7.07793e-190	6	Plbd1
Ass1	5.38209e-194	0.33379	0.815	0.39	9.55374e-190	6	Ass1
Prdx21	9.94075e-194	0.327955	0.978	0.679	1.76458e-189	6	Prdx2
Cox5b	2.86792e-193	0.331672	0.994	0.872	5.09085e-189	6	Cox5b
Trf2	3.88859e-193	0.291688	0.597	0.224	6.90263e-189	6	Trf
Hmgb1	6.06313e-193	0.459346	0.991	0.849	1.07627e-188	6	Hmgb1
Hnrnpa31	7.92079e-193	0.354493	0.994	0.869	1.40602e-188	6	Hnrnpa3
Cenpx	3.48547e-192	0.340883	0.904	0.501	6.18705e-188	6	Cenpx
Cct5	3.88214e-192	0.360345	0.989	0.774	6.89118e-188	6	Cct5
Magoh	6.56497e-192	0.333337	0.93	0.561	1.16535e-187	6	Magoh
Naa50	3.42208e-191	0.274674	0.816	0.372	6.07453e-187	6	Naa50
Fxyd53	9.11551e-191	0.349928	0.969	0.616	1.61809e-186	6	Fxyd5
Ube2a	2.43437e-189	0.257531	0.791	0.349	4.32124e-185	6	Ube2a
Snrpd31	3.28017e-189	0.342305	0.947	0.576	5.82263e-185	6	Snrpd3
Rpn2	4.02515e-188	0.325056	0.925	0.501	7.14505e-184	6	Rpn2
Rbmxl11	8.7616e-188	0.293779	0.841	0.404	1.55527e-183	6	Rbmxl1
Tmpo1	9.38657e-188	0.393736	0.965	0.695	1.66621e-183	6	Tmpo
Psmb4	1.35918e-187	0.34197	0.984	0.756	2.41268e-183	6	Psmb4
Ndufa4	1.86988e-187	0.322122	0.993	0.865	3.31922e-183	6	Ndufa4
Ptbp1	5.23836e-186	0.291189	0.848	0.419	9.29861e-182	6	Ptbp1
Rpl10a	5.70157e-186	0.272401	1	0.963	1.01209e-181	6	Rpl10a
Atp5j	7.7178e-186	0.326898	0.991	0.817	1.36999e-181	6	Atp5j
Gltp	9.15076e-186	0.341278	0.98	0.665	1.62435e-181	6	Gltp
Sec61b1	3.82683e-185	0.337943	0.999	0.899	6.793e-181	6	Sec61b
Higd1a	3.27141e-184	0.290127	0.877	0.442	5.80708e-180	6	Higd1a
Cisd11	1.37056e-183	0.271884	0.738	0.324	2.43288e-179	6	Cisd1
Hsp90ab11	1.37303e-183	0.288391	1	0.98	2.43726e-179	6	Hsp90ab1
Pcna1	6.53365e-182	0.279247	0.669	0.283	1.15979e-177	6	Pcna
Serf2	3.87604e-181	0.256071	0.999	0.959	6.88035e-177	6	Serf2
Psmc3	9.68857e-181	0.314971	0.924	0.52	1.71982e-176	6	Psmc3
Bex3	2.03364e-180	0.288064	0.814	0.388	3.60991e-176	6	Bex3
Lsm61	2.75042e-180	0.327875	0.948	0.614	4.88227e-176	6	Lsm6
Eif1ax	1.41813e-179	0.287688	0.859	0.432	2.51732e-175	6	Eif1ax
Ezh21	5.01853e-179	0.287516	0.759	0.351	8.9084e-175	6	Ezh2
Psmb6	5.44718e-178	0.32965	0.981	0.729	9.6693e-174	6	Psmb6
Spcs2	2.84947e-177	0.372108	0.962	0.668	5.0581e-173	6	Spcs2
Psma5	7.81615e-177	0.32693	0.967	0.659	1.38744e-172	6	Psma5
Ssrp11	8.9255e-176	0.311062	0.879	0.476	1.58437e-171	6	Ssrp1
Hmgn11	2.63818e-175	0.352539	0.958	0.654	4.68304e-171	6	Hmgn1
Ebna1bp2	6.41335e-175	0.257515	0.806	0.37	1.13843e-170	6	Ebna1bp2
Eif3i	6.60978e-175	0.323348	0.984	0.72	1.1733e-170	6	Eif3i
Atp5f1	3.63178e-174	0.289169	0.999	0.902	6.44677e-170	6	Atp5f1
Rpl31	5.2139e-171	0.297703	0.997	0.897	9.25519e-167	6	Rpl31
Tomm5	8.90056e-171	0.317168	0.93	0.556	1.57994e-166	6	Tomm5
Canx	2.24961e-170	0.333306	0.931	0.554	3.99329e-166	6	Canx
Atp5c1	8.322e-170	0.295162	0.997	0.88	1.47724e-165	6	Atp5c1
Phb2	1.98472e-169	0.327377	0.945	0.605	3.52307e-165	6	Phb2
Rpl36al1	3.84683e-169	0.324816	0.988	0.755	6.82851e-165	6	Rpl36al
Serbp11	4.50877e-169	0.321573	0.996	0.855	8.00352e-165	6	Serbp1
Akr1a11	9.32558e-169	0.320637	0.984	0.765	1.65538e-164	6	Akr1a1
Sf3b5	1.27685e-168	0.320113	0.967	0.655	2.26654e-164	6	Sf3b5
Nap1l11	6.59177e-168	0.338387	0.997	0.843	1.17011e-163	6	Nap1l1
Npc23	2.06565e-167	0.309765	0.995	0.766	3.66674e-163	6	Npc2
Mycl1	2.08941e-167	0.262632	0.669	0.288	3.70891e-163	6	Mycl
Cenpa	2.84562e-167	0.415726	0.497	0.195	5.05125e-163	6	Cenpa
Hist1h2ap	1.26132e-166	0.56152	0.394	0.132	2.23896e-162	6	Hist1h2ap
Psmb7	5.46384e-166	0.30094	0.924	0.547	9.69885e-162	6	Psmb7
Txnl1	8.74879e-166	0.282855	0.906	0.494	1.553e-161	6	Txnl1
Cd91	2.44874e-165	0.397407	0.968	0.646	4.34676e-161	6	Cd9
Anapc5	2.87053e-165	0.276208	0.836	0.42	5.09548e-161	6	Anapc5
Eif2s2	6.20593e-165	0.340554	0.98	0.72	1.10162e-160	6	Eif2s2
Tcp1	6.53805e-165	0.321806	0.953	0.637	1.16057e-160	6	Tcp1
Ddost	8.77173e-165	0.319839	0.92	0.553	1.55707e-160	6	Ddost
Lsm5	1.81291e-164	0.281061	0.881	0.471	3.21809e-160	6	Lsm5
Ssr2	1.28816e-163	0.301552	0.894	0.495	2.28661e-159	6	Ssr2
Gnb2	2.34543e-163	0.310711	0.995	0.864	4.16337e-159	6	Gnb2
Erp291	2.887e-163	0.318722	0.997	0.841	5.12472e-159	6	Erp29
Park71	5.19767e-163	0.314098	0.988	0.791	9.22638e-159	6	Park7
Nudt21	5.2767e-163	0.288406	0.921	0.512	9.36667e-159	6	Nudt21
Got2	1.00618e-162	0.276642	0.885	0.474	1.78607e-158	6	Got2
Commd1	2.16602e-162	0.254072	0.85	0.42	3.8449e-158	6	Commd1
Mydgf	2.77288e-162	0.263254	0.81	0.389	4.92214e-158	6	Mydgf
Glrx3	2.81539e-162	0.309241	0.938	0.586	4.99759e-158	6	Glrx3
Arpc21	3.69901e-162	0.265857	1	0.946	6.56612e-158	6	Arpc2
Rwdd1	3.28497e-161	0.290182	0.915	0.526	5.83115e-157	6	Rwdd1
Tmem258	9.82572e-161	0.312557	0.953	0.617	1.74416e-156	6	Tmem258
Tbca1	1.66978e-160	0.315122	0.988	0.776	2.96403e-156	6	Tbca
Pdap1	3.22008e-160	0.276705	0.893	0.486	5.71596e-156	6	Pdap1
Polr2f	4.50007e-160	0.25413	0.85	0.423	7.98807e-156	6	Polr2f
Dnajb11	6.90388e-160	0.294138	0.848	0.448	1.22551e-155	6	Dnajb11
Pfdn6	8.25405e-160	0.269036	0.886	0.47	1.46518e-155	6	Pfdn6
BC0285281	1.48757e-159	0.339378	0.659	0.309	2.64058e-155	6	BC028528
Uqcrq	5.51547e-159	0.303408	0.984	0.735	9.7905e-155	6	Uqcrq
Psmb2	7.11606e-159	0.309932	0.978	0.724	1.26317e-154	6	Psmb2
Chchd1	7.13897e-159	0.296543	0.913	0.549	1.26724e-154	6	Chchd1
Pcbp1	2.03483e-158	0.306659	0.984	0.755	3.61204e-154	6	Pcbp1
Uqcr11	1.85124e-157	0.306816	0.945	0.608	3.28613e-153	6	Uqcr11
Slbp1	5.68856e-157	0.267595	0.753	0.364	1.00978e-152	6	Slbp
Cox5a	1.41704e-156	0.281448	0.999	0.885	2.51538e-152	6	Cox5a
Strap	2.67147e-156	0.265533	0.882	0.466	4.74213e-152	6	Strap
Srsf3	5.81014e-156	0.29674	0.995	0.911	1.03136e-151	6	Srsf3
Itgb7	5.98479e-156	0.338169	0.91	0.53	1.06236e-151	6	Itgb7
Fuca11	6.95167e-156	0.29831	0.953	0.608	1.23399e-151	6	Fuca1
Hprt	1.24746e-155	0.274271	0.862	0.462	2.21437e-151	6	Hprt
Mrps14	5.06864e-155	0.308018	0.967	0.677	8.99735e-151	6	Mrps14
Cuta	9.17728e-155	0.260555	0.856	0.444	1.62906e-150	6	Cuta
Paics1	1.36621e-154	0.25199	0.744	0.347	2.42516e-150	6	Paics
Mtch1	2.71039e-154	0.260703	0.874	0.456	4.81121e-150	6	Mtch1
Cxcl91	5.17743e-153	0.381989	0.363	0.117	9.19046e-149	6	Cxcl9
Ndufb2	3.43589e-152	0.250178	0.858	0.434	6.09904e-148	6	Ndufb2
Rbbp71	1.13145e-151	0.287354	0.893	0.51	2.00843e-147	6	Rbbp7
Hnrnpd1	1.41856e-150	0.319905	0.973	0.697	2.51808e-146	6	Hnrnpd
Cox7a2	2.20905e-149	0.292786	0.989	0.808	3.92128e-145	6	Cox7a2
Ptges31	1.09442e-148	0.298213	0.928	0.571	1.9427e-144	6	Ptges3
Zfp706	2.42358e-146	0.295876	0.952	0.641	4.3021e-142	6	Zfp706
Vrk1	3.05571e-146	0.266212	0.883	0.479	5.42418e-142	6	Vrk1
Rex1bd	4.946e-146	0.25612	0.849	0.446	8.77964e-142	6	Rex1bd
Tubb5	1.03426e-145	0.559564	0.972	0.791	1.83591e-141	6	Tubb5
Commd8	1.55815e-145	0.272228	0.942	0.565	2.76587e-141	6	Commd8
Cct7	1.57545e-145	0.298524	0.963	0.671	2.79659e-141	6	Cct7
Dnajc3	3.2203e-145	0.294669	0.868	0.482	5.71635e-141	6	Dnajc3
Hspe11	9.21402e-145	0.311363	0.997	0.881	1.63558e-140	6	Hspe1
S100a10	1.84148e-144	0.431208	0.707	0.362	3.26881e-140	6	S100a10
Lsm3	6.6099e-144	0.265502	0.821	0.434	1.17332e-139	6	Lsm3
Sdhb	8.19872e-144	0.271229	0.919	0.528	1.45535e-139	6	Sdhb
Psma2	6.5022e-143	0.276858	0.988	0.796	1.15421e-138	6	Psma2
Ywhaq	8.94114e-143	0.288911	0.956	0.661	1.58714e-138	6	Ywhaq
Ndufb8	1.63325e-142	0.289847	0.976	0.73	2.89918e-138	6	Ndufb8
Fh12	1.06251e-141	0.266854	0.89	0.494	1.88607e-137	6	Fh1
Eif6	8.98519e-140	0.261731	0.909	0.532	1.59496e-135	6	Eif6
Ostc	3.04503e-139	0.311391	0.936	0.603	5.40523e-135	6	Ostc
Ccdc12	4.80358e-139	0.295535	0.991	0.826	8.52684e-135	6	Ccdc12
Pnp1	1.21147e-138	0.266547	0.893	0.501	2.15048e-134	6	Pnp
Swi5	1.54112e-138	0.29173	0.974	0.716	2.73565e-134	6	Swi5
Atp5k	8.54401e-138	0.275232	0.954	0.64	1.51665e-133	6	Atp5k
Lgals32	2.26351e-137	0.282486	0.9	0.523	4.01795e-133	6	Lgals3
Vdac2	6.06462e-137	0.288232	0.982	0.768	1.07653e-132	6	Vdac2
Pkm1	1.53899e-134	0.293846	0.971	0.74	2.73187e-130	6	Pkm
Bag1	5.16487e-134	0.259004	0.904	0.539	9.16817e-130	6	Bag1
Hspa4	1.12842e-133	0.274281	0.904	0.54	2.00306e-129	6	Hspa4
Mpc2	2.58067e-133	0.273319	0.97	0.707	4.58095e-129	6	Mpc2
Anxa21	2.90044e-133	0.410507	0.856	0.554	5.14857e-129	6	Anxa2
BC0350442	3.11287e-132	0.274938	0.944	0.591	5.52565e-128	6	BC035044
Snx3	3.87495e-132	0.278625	0.98	0.734	6.87843e-128	6	Snx3
Prelid1	1.00038e-130	0.269884	0.919	0.55	1.77577e-126	6	Prelid1
Ppp1ca	3.54086e-130	0.270629	0.994	0.843	6.28538e-126	6	Ppp1ca
G3bp11	3.71411e-130	0.292887	0.974	0.753	6.59292e-126	6	G3bp1
Ahsa1	1.0168e-129	0.262253	0.873	0.498	1.80492e-125	6	Ahsa1
Emg1	3.15411e-129	0.258251	0.936	0.576	5.59886e-125	6	Emg1
Eif4h	1.62139e-128	0.265543	0.967	0.704	2.87813e-124	6	Eif4h
Atp5a1	1.67113e-128	0.269614	0.996	0.839	2.96643e-124	6	Atp5a1
Atp5j2	2.92627e-127	0.260562	0.994	0.83	5.19442e-123	6	Atp5j2
Atp5d	1.05755e-126	0.259701	0.99	0.814	1.87725e-122	6	Atp5d
Pebp1	5.53897e-126	0.2694	0.966	0.687	9.83222e-122	6	Pebp1
Rbm8a	2.75194e-125	0.271061	0.951	0.633	4.88497e-121	6	Rbm8a
Uqcr10	2.41632e-124	0.262751	0.955	0.673	4.28921e-120	6	Uqcr10
Llph	1.71455e-123	0.259827	0.956	0.63	3.04349e-119	6	Llph
Psmb3	7.2728e-123	0.264286	0.987	0.78	1.29099e-118	6	Psmb3
Rab5if1	1.42046e-122	0.265725	0.957	0.642	2.52145e-118	6	Rab5if
Nop101	1.6586e-122	0.274904	0.947	0.642	2.94419e-118	6	Nop10
Ndufb7	2.20694e-122	0.268191	0.974	0.73	3.91755e-118	6	Ndufb7
Lman2	6.81583e-122	0.251418	0.935	0.571	1.20988e-117	6	Lman2
Clic1	1.14062e-118	0.263761	0.997	0.913	2.02472e-114	6	Clic1
Arhgdia	1.40152e-117	0.258959	0.995	0.847	2.48783e-113	6	Arhgdia
Wdfy41	7.92269e-117	0.303771	0.963	0.672	1.40636e-112	6	Wdfy4
Serp1	2.90624e-115	0.26714	0.972	0.693	5.15887e-111	6	Serp1
Ywhaz	6.28756e-114	0.267657	0.961	0.693	1.1161e-109	6	Ywhaz
Cox6a1	3.70439e-112	0.251942	0.98	0.765	6.57567e-108	6	Cox6a1
H2afv	3.18735e-107	0.29919	0.9	0.611	5.65787e-103	6	H2afv
Cnbp	1.35599e-106	0.252655	0.988	0.829	2.40702e-102	6	Cnbp
Smc4	4.13851e-105	0.296536	0.795	0.474	7.34626e-101	6	Smc4
Tmed2	1.24875e-103	0.250393	0.96	0.698	2.21666e-99	6	Tmed2
Pycard	1.32597e-94	0.255897	0.948	0.67	2.35374e-90	6	Pycard
Jpt1	8.61961e-90	0.256609	0.971	0.743	1.53007e-85	6	Jpt1
Hist1h2ae	1.6503e-78	0.346067	0.354	0.163	2.92945e-74	6	Hist1h2ae
Stmn12	0	2.36079	0.983	0.277	0	7	Stmn1
Pclaf1	0	2.21473	0.98	0.099	0	7	Pclaf
Hist1h2ap1	0	2.15923	0.877	0.115	0	7	Hist1h2ap
Hist1h2ae1	0	2.00481	0.854	0.144	0	7	Hist1h2ae
Top2a1	0	1.99159	0.994	0.126	0	7	Top2a
Tuba1b2	0	1.94777	0.991	0.468	0	7	Tuba1b
Hmgb21	0	1.90016	0.998	0.816	0	7	Hmgb2
Mki671	0	1.88948	0.988	0.153	0	7	Mki67
Hist1h1b1	0	1.83129	0.889	0.083	0	7	Hist1h1b
Tubb51	0	1.81304	0.994	0.794	0	7	Tubb5
H2afx1	0	1.64527	0.942	0.26	0	7	H2afx
Rrm21	0	1.5688	0.933	0.052	0	7	Rrm2
Birc51	0	1.56159	0.929	0.083	0	7	Birc5
Spc241	0	1.47146	0.962	0.095	0	7	Spc24
Ube2c1	0	1.39268	0.779	0.097	0	7	Ube2c
Smc22	0	1.31947	0.954	0.194	0	7	Smc2
Nusap1	0	1.30791	0.881	0.046	0	7	Nusap1
H2afv1	0	1.29542	0.969	0.614	0	7	H2afv
H2afz1	0	1.2952	0.994	0.962	0	7	H2afz
Tyms2	0	1.28978	0.879	0.13	0	7	Tyms
Smc41	0	1.27814	0.979	0.473	0	7	Smc4
Hmgn21	0	1.27606	0.967	0.455	0	7	Hmgn2
Dut2	0	1.27182	0.914	0.289	0	7	Dut
Hmgb11	0	1.24675	0.985	0.852	0	7	Hmgb1
Cdca81	0	1.24106	0.922	0.113	0	7	Cdca8
Ptma3	0	1.22597	0.996	0.975	0	7	Ptma
Ube2s1	0	1.2177	0.972	0.563	0	7	Ube2s
Tubb4b1	0	1.20092	0.9	0.222	0	7	Tubb4b
Cdk11	0	1.16991	0.899	0.072	0	7	Cdk1
Cks1b1	0	1.12413	0.937	0.251	0	7	Cks1b
Lmnb11	0	1.09481	0.949	0.331	0	7	Lmnb1
Atad22	0	1.08725	0.927	0.269	0	7	Atad2
Cenpf1	0	1.086	0.743	0.059	0	7	Cenpf
Esco2	0	1.0804	0.881	0.027	0	7	Esco2
Cdca31	0	1.07322	0.837	0.063	0	7	Cdca3
Prc1	0	1.06051	0.81	0.043	0	7	Prc1
Ezh22	0	1.05683	0.96	0.351	0	7	Ezh2
Knl11	0	1.05391	0.847	0.056	0	7	Knl1
Kif11	0	1.05029	0.842	0.048	0	7	Kif11
Ran2	0	1.04788	0.972	0.777	0	7	Ran
Rrm11	0	1.04619	0.92	0.148	0	7	Rrm1
Kif15	0	1.02385	0.859	0.06	0	7	Kif15
Dek2	0	1.01369	0.984	0.72	0	7	Dek
Anp32b2	0	1.00941	0.984	0.822	0	7	Anp32b
Mcm72	0	1.00703	0.892	0.218	0	7	Mcm7
Kif231	0	1.00184	0.844	0.157	0	7	Kif23
Ccna21	0	0.994585	0.855	0.045	0	7	Ccna2
Aurkb1	0	0.987594	0.866	0.071	0	7	Aurkb
Cks21	0	0.97959	0.843	0.26	0	7	Cks2
Tmpo2	0	0.977248	0.995	0.699	0	7	Tmpo
Tk11	0	0.974962	0.852	0.078	0	7	Tk1
Uhrf12	0	0.966951	0.789	0.109	0	7	Uhrf1
Nucks11	0	0.946229	0.968	0.6	0	7	Nucks1
Slbp2	0	0.922511	0.907	0.365	0	7	Slbp
Gmnn2	0	0.91646	0.916	0.24	0	7	Gmnn
Ranbp12	0	0.915132	0.948	0.657	0	7	Ranbp1
Asf1b1	0	0.908893	0.85	0.068	0	7	Asf1b
Hist1h1e	0	0.906731	0.798	0.207	0	7	Hist1h1e
Spc25	0	0.899489	0.8	0.048	0	7	Spc25
Fbxo5	0	0.895744	0.814	0.054	0	7	Fbxo5
Hjurp	0	0.889232	0.876	0.2	0	7	Hjurp
Incenp	0	0.884509	0.832	0.088	0	7	Incenp
Cenpm1	0	0.864197	0.809	0.067	0	7	Cenpm
Ndc80	0	0.862599	0.803	0.061	0	7	Ndc80
Clspn	0	0.851165	0.77	0.055	0	7	Clspn
Racgap11	0	0.849371	0.772	0.089	0	7	Racgap1
Mcm52	0	0.845171	0.833	0.19	0	7	Mcm5
Snrpd12	0	0.841358	0.964	0.631	0	7	Snrpd1
Lig12	0	0.837873	0.71	0.12	0	7	Lig1
Ccnb21	0	0.825369	0.736	0.072	0	7	Ccnb2
Nsd21	0	0.824213	0.871	0.223	0	7	Nsd2
Cbx51	0	0.82266	0.898	0.238	0	7	Cbx5
Ppia2	0	0.805683	0.989	0.972	0	7	Ppia
Ncapd3	0	0.802964	0.863	0.194	0	7	Ncapd3
Anp32e1	0	0.802704	0.926	0.483	0	7	Anp32e
Nasp2	0	0.80194	0.871	0.287	0	7	Nasp
Hist1h2ab	0	0.799878	0.657	0.022	0	7	Hist1h2ab
Ccdc34	0	0.788495	0.833	0.162	0	7	Ccdc34
Neil3	0	0.788042	0.771	0.027	0	7	Neil3
Pcna2	0	0.781826	0.783	0.285	0	7	Pcna
Pbk	0	0.781454	0.751	0.028	0	7	Pbk
Mcm32	0	0.772085	0.827	0.233	0	7	Mcm3
Alyref2	0	0.769252	0.93	0.459	0	7	Alyref
Ssrp12	0	0.768969	0.943	0.481	0	7	Ssrp1
Tpx21	0	0.757928	0.759	0.1	0	7	Tpx2
Rad51	0	0.756993	0.743	0.055	0	7	Rad51
Smc1a1	0	0.756326	0.949	0.528	0	7	Smc1a
Cit	0	0.745331	0.731	0.049	0	7	Cit
Tipin2	0	0.741661	0.832	0.202	0	7	Tipin
Selenoh2	0	0.738903	0.932	0.527	0	7	Selenoh
Ncapg	0	0.734567	0.736	0.041	0	7	Ncapg
Hnrnpab2	0	0.734517	0.958	0.663	0	7	Hnrnpab
Mxd3	0	0.7339	0.676	0.021	0	7	Mxd3
Tacc31	0	0.733326	0.789	0.092	0	7	Tacc3
Cdkn2d	0	0.73105	0.712	0.146	0	7	Cdkn2d
Cenpe1	0	0.729954	0.65	0.057	0	7	Cenpe
Hirip31	0	0.728583	0.755	0.133	0	7	Hirip3
Mis18bp1	0	0.728402	0.702	0.054	0	7	Mis18bp1
Shcbp1	0	0.725356	0.726	0.037	0	7	Shcbp1
Dnajc92	0	0.723232	0.875	0.283	0	7	Dnajc9
Kif20b	0	0.721507	0.707	0.07	0	7	Kif20b
Cbx3	0	0.713663	0.934	0.475	0	7	Cbx3
Mns1	0	0.710988	0.737	0.056	0	7	Mns1
Usp11	0	0.709065	0.883	0.284	0	7	Usp1
Ncapg2	0	0.701685	0.747	0.08	0	7	Ncapg2
Kif22	0	0.69175	0.699	0.039	0	7	Kif22
Ccnf	0	0.68613	0.701	0.044	0	7	Ccnf
Hnrnpa32	0	0.675364	0.982	0.872	0	7	Hnrnpa3
Nrm1	0	0.674788	0.848	0.304	0	7	Nrm
Fen12	0	0.663151	0.803	0.173	0	7	Fen1
Ncapd2	0	0.650002	0.688	0.066	0	7	Ncapd2
Rfc41	0	0.646394	0.755	0.13	0	7	Rfc4
Melk	0	0.645261	0.714	0.051	0	7	Melk
Dbf4	0	0.639613	0.733	0.141	0	7	Dbf4
Rad51ap1	0	0.639168	0.694	0.048	0	7	Rad51ap1
Mcm62	0	0.636504	0.721	0.228	0	7	Mcm6
Cmc2	0	0.635764	0.78	0.183	0	7	Cmc2
Hmmr	0	0.635407	0.586	0.037	0	7	Hmmr
Ckap2l	0	0.630576	0.658	0.039	0	7	Ckap2l
Prim11	0	0.629715	0.714	0.105	0	7	Prim1
Hist1h4d	0	0.625568	0.642	0.097	0	7	Hist1h4d
Hpf11	0	0.625241	0.882	0.381	0	7	Hpf1
Dnmt12	0	0.623517	0.779	0.185	0	7	Dnmt1
Lockd	0	0.621134	0.663	0.042	0	7	Lockd
Lsm31	0	0.619568	0.9	0.438	0	7	Lsm3
Rfc52	0	0.616396	0.753	0.153	0	7	Rfc5
Bub1b	0	0.615838	0.682	0.062	0	7	Bub1b
Mad2l1	0	0.612165	0.716	0.069	0	7	Mad2l1
Srsf31	0	0.611574	0.992	0.913	0	7	Srsf3
Exosc82	0	0.610832	0.897	0.402	0	7	Exosc8
E2f8	0	0.602884	0.643	0.036	0	7	E2f8
Haus4	0	0.599346	0.715	0.124	0	7	Haus4
Cenpk	0	0.596173	0.721	0.105	0	7	Cenpk
Rangap1	0	0.593864	0.814	0.256	0	7	Rangap1
Cdkn2c	0	0.587549	0.712	0.139	0	7	Cdkn2c
Knstrn1	0	0.576562	0.655	0.097	0	7	Knstrn
Pmf1	0	0.576027	0.753	0.168	0	7	Pmf1
Lsm21	0	0.57545	0.853	0.332	0	7	Lsm2
Dtl2	0	0.57431	0.625	0.117	0	7	Dtl
Sae11	0	0.5727	0.832	0.297	0	7	Sae1
Dhfr2	0	0.57202	0.544	0.068	0	7	Dhfr
Orc62	0	0.567616	0.719	0.163	0	7	Orc6
Cdca5	0	0.563677	0.657	0.038	0	7	Cdca5
Ncaph	0	0.55973	0.647	0.034	0	7	Ncaph
Syce22	0	0.548478	0.602	0.139	0	7	Syce2
Tcf19	0	0.548144	0.595	0.064	0	7	Tcf19
Dck	0	0.545276	0.73	0.181	0	7	Dck
Bub1	0	0.536548	0.604	0.034	0	7	Bub1
Hist1h1d	0	0.536	0.602	0.124	0	7	Hist1h1d
Brip1	0	0.53155	0.574	0.035	0	7	Brip1
Fignl11	0	0.531352	0.652	0.072	0	7	Fignl1
Cdca2	0	0.529434	0.601	0.033	0	7	Cdca2
Hells2	0	0.528946	0.62	0.153	0	7	Hells
Pola1	0	0.526133	0.613	0.104	0	7	Pola1
Topbp11	0	0.52395	0.772	0.231	0	7	Topbp1
Pkmyt1	0	0.523363	0.607	0.066	0	7	Pkmyt1
Kif4	0	0.523144	0.563	0.028	0	7	Kif4
Sgo2a	0	0.519908	0.554	0.03	0	7	Sgo2a
Cdc45	0	0.516243	0.628	0.055	0	7	Cdc45
Cenph	0	0.507731	0.578	0.047	0	7	Cenph
Ube2t	0	0.499671	0.634	0.077	0	7	Ube2t
Hist2h2ac	0	0.497715	0.524	0.048	0	7	Hist2h2ac
Rcc1	0	0.492306	0.638	0.1	0	7	Rcc1
Rpa22	0	0.491567	0.609	0.138	0	7	Rpa2
Nuf2	0	0.489378	0.57	0.028	0	7	Nuf2
Ska1	0	0.488351	0.567	0.026	0	7	Ska1
Hist1h3c	0	0.486055	0.497	0.017	0	7	Hist1h3c
Sgo1	0	0.484966	0.546	0.03	0	7	Sgo1
Wdr761	0	0.484238	0.593	0.093	0	7	Wdr76
Tubg1	0	0.478758	0.631	0.084	0	7	Tubg1
Ckap5	0	0.476989	0.646	0.177	0	7	Ckap5
Plk1	0	0.47694	0.514	0.027	0	7	Plk1
Rfc31	0	0.476138	0.614	0.14	0	7	Rfc3
Spag5	0	0.473626	0.499	0.025	0	7	Spag5
Brca1	0	0.473307	0.512	0.036	0	7	Brca1
Plk4	0	0.470208	0.62	0.096	0	7	Plk4
Dlgap5	0	0.470117	0.556	0.051	0	7	Dlgap5
Rnaseh2b1	0	0.467958	0.719	0.201	0	7	Rnaseh2b
Atad5	0	0.464913	0.557	0.093	0	7	Atad5
Foxm1	0	0.458947	0.52	0.026	0	7	Foxm1
Prdx41	0	0.457449	0.641	0.158	0	7	Prdx4
Gm42047	0	0.456558	0.419	0.069	0	7	Gm42047
Slc29a1	0	0.454862	0.674	0.188	0	7	Slc29a1
Anln	0	0.454281	0.497	0.022	0	7	Anln
Cdc201	0	0.451662	0.468	0.049	0	7	Cdc20
Aspm	0	0.446568	0.451	0.03	0	7	Aspm
Mcm22	0	0.445241	0.601	0.149	0	7	Mcm2
Rfwd3	0	0.444635	0.642	0.16	0	7	Rfwd3
Chaf1a1	0	0.437932	0.559	0.083	0	7	Chaf1a
Aurka	0	0.437487	0.491	0.046	0	7	Aurka
Ppil11	0	0.434988	0.674	0.188	0	7	Ppil1
Tfdp1	0	0.427687	0.629	0.16	0	7	Tfdp1
Cenpw	0	0.427146	0.55	0.076	0	7	Cenpw
Diaph3	0	0.421595	0.524	0.058	0	7	Diaph3
Arhgap11a	0	0.420962	0.585	0.143	0	7	Arhgap11a
Cep55	0	0.420226	0.523	0.039	0	7	Cep55
Bora	0	0.419816	0.54	0.072	0	7	Bora
Rad54l	0	0.418029	0.51	0.058	0	7	Rad54l
Iqgap3	0	0.414003	0.448	0.016	0	7	Iqgap3
Cntln	0	0.412738	0.537	0.122	0	7	Cntln
Ankle1	0	0.40847	0.436	0.013	0	7	Ankle1
Haus5	0	0.406378	0.593	0.1	0	7	Haus5
Pimreg	0	0.402134	0.441	0.025	0	7	Pimreg
Hist1h1a	0	0.396695	0.448	0.027	0	7	Hist1h1a
Ccnb11	0	0.394686	0.434	0.041	0	7	Ccnb1
Cdkn31	0	0.387001	0.459	0.046	0	7	Cdkn3
Cenps	0	0.386885	0.504	0.055	0	7	Cenps
Mcm10	0	0.382742	0.458	0.035	0	7	Mcm10
Ckap2	0	0.379353	0.438	0.034	0	7	Ckap2
Cep128	0	0.37546	0.442	0.087	0	7	Cep128
Ccne1	0	0.372274	0.399	0.025	0	7	Ccne1
Bard1	0	0.363306	0.444	0.032	0	7	Bard1
Cdc7	0	0.36329	0.511	0.077	0	7	Cdc7
Brca2	0	0.363034	0.418	0.043	0	7	Brca2
Cenpl	0	0.36165	0.487	0.061	0	7	Cenpl
Cenpp	0	0.358798	0.477	0.033	0	7	Cenpp
Prim2	0	0.355912	0.494	0.072	0	7	Prim2
Cenpn	0	0.353144	0.445	0.03	0	7	Cenpn
Kif2c	0	0.345643	0.412	0.026	0	7	Kif2c
Tbc1d31	0	0.34384	0.507	0.103	0	7	Tbc1d31
Hist1h3e	0	0.339025	0.445	0.051	0	7	Hist1h3e
Depdc1a	0	0.338027	0.397	0.02	0	7	Depdc1a
Gen1	0	0.332301	0.414	0.034	0	7	Gen1
Espl1	0	0.327116	0.462	0.086	0	7	Espl1
Rad18	0	0.326729	0.443	0.054	0	7	Rad18
Haspin	0	0.32558	0.454	0.058	0	7	Haspin
Kif20a	0	0.319947	0.418	0.033	0	7	Kif20a
Skp2	0	0.318652	0.422	0.058	0	7	Skp2
Trip13	0	0.317624	0.434	0.043	0	7	Trip13
E2f7	0	0.314795	0.336	0.013	0	7	E2f7
Slc43a3	0	0.314515	0.409	0.038	0	7	Slc43a3
Nt5dc2	0	0.311044	0.363	0.022	0	7	Nt5dc2
Ulbp1	0	0.310691	0.398	0.06	0	7	Ulbp1
Ccne2	0	0.304647	0.33	0.018	0	7	Ccne2
Cdc6	0	0.30267	0.347	0.034	0	7	Cdc6
Psmc3ip	0	0.299467	0.411	0.062	0	7	Psmc3ip
Cdca4	0	0.298172	0.458	0.09	0	7	Cdca4
Pole	0	0.292664	0.395	0.04	0	7	Pole
Ercc6l	0	0.292182	0.416	0.056	0	7	Ercc6l
Lrr1	0	0.291463	0.377	0.017	0	7	Lrr1
Csrp2	0	0.281957	0.399	0.064	0	7	Csrp2
Zwilch	0	0.281875	0.38	0.028	0	7	Zwilch
Poc1a	0	0.279662	0.386	0.03	0	7	Poc1a
4930579G24Rik	0	0.2785	0.397	0.038	0	7	4930579G24Rik
Dscc1	0	0.278399	0.337	0.05	0	7	Dscc1
Ska2	0	0.275856	0.415	0.073	0	7	Ska2
Spdl1	0	0.269908	0.398	0.054	0	7	Spdl1
Ticrr	0	0.26543	0.352	0.025	0	7	Ticrr
Mybl2	0	0.265259	0.324	0.021	0	7	Mybl2
Stil	0	0.265023	0.316	0.014	0	7	Stil
Arhgef39	0	0.264336	0.325	0.034	0	7	Arhgef39
Ttk	0	0.263501	0.352	0.017	0	7	Ttk
Ccdc18	0	0.262715	0.28	0.023	0	7	Ccdc18
Efcab11	0	0.261707	0.328	0.023	0	7	Efcab11
Blm	0	0.258846	0.357	0.042	0	7	Blm
Hist1h2bj	0	0.258077	0.31	0.023	0	7	Hist1h2bj
Rad54b	0	0.25386	0.31	0.018	0	7	Rad54b
Ect2	0	0.253771	0.34	0.029	0	7	Ect2
Kif18a	0	0.253363	0.318	0.026	0	7	Kif18a
Kifc1	0	0.252215	0.347	0.022	0	7	Kifc1
Gapdh2	3.88544e-307	0.649169	0.972	0.899	6.89705e-303	7	Gapdh
Timeless1	1.99251e-306	0.357815	0.509	0.111	3.5369e-302	7	Timeless
Lbr	1.57714e-305	0.544174	0.843	0.321	2.79958e-301	7	Lbr
Srsf22	3.7308e-305	0.672773	0.982	0.763	6.62254e-301	7	Srsf2
Rad21	2.3124e-303	0.562095	0.796	0.291	4.10474e-299	7	Rad21
Wdhd1	9.91341e-303	0.287865	0.39	0.068	1.75973e-298	7	Wdhd1
Samd1	1.30307e-302	0.447305	0.638	0.18	2.31309e-298	7	Samd1
[truncated: 5,366 more rows]

## Sheet: Table S4
Table S4: Differential expressed genes between Ccr7+ clusters C1, C8 and C11. Related to Fig. 2.
Dataset: GSE149544
Gene	p_val	avg_logFC	pct.1	pct.2	p_val_adj	cluster	Gene
Fabp5	0	1.67682	0.915	0.463	0	1	Fabp5
Anxa3	0	1.43522	0.887	0.315	0	1	Anxa3
Il4i1	0	1.37691	0.968	0.471	0	1	Il4i1
Relb	8.67731e-308	0.87294	0.986	0.807	1.54031e-303	1	Relb
Marcksl1	1.33422e-304	1.10289	0.945	0.539	2.36837e-300	1	Marcksl1
Fscn1	2.81033e-302	1.45897	0.837	0.246	4.98861e-298	1	Fscn1
Tmem176a	1.30593e-283	0.980097	0.981	0.782	2.31815e-279	1	Tmem176a
Tspan3	9.31516e-282	1.38358	0.866	0.404	1.65353e-277	1	Tspan3
Aebp2	4.19065e-273	0.886224	0.949	0.622	7.43883e-269	1	Aebp2
Apobec3	4.38249e-272	0.88129	0.969	0.806	7.77936e-268	1	Apobec3
Birc2	6.34914e-262	1.09087	0.89	0.516	1.12704e-257	1	Birc2
Tmem123	1.55183e-259	1.31322	0.904	0.637	2.75466e-255	1	Tmem123
Socs2	5.24659e-258	1.39887	0.709	0.132	9.31322e-254	1	Socs2
B2m	1.57986e-257	0.542033	1	0.999	2.80441e-253	1	B2m
Rap2b	3.24289e-254	1.20246	0.79	0.314	5.75645e-250	1	Rap2b
Swap70	3.97271e-252	0.986789	0.898	0.503	7.05197e-248	1	Swap70
Tmem176b	1.10082e-244	0.8084	0.986	0.834	1.95407e-240	1	Tmem176b
Gadd45b	1.9347e-239	1.05066	0.924	0.625	3.43429e-235	1	Gadd45b
Tmcc3	7.26691e-237	0.952497	0.797	0.272	1.28995e-232	1	Tmcc3
Cacnb3	6.09061e-233	1.09963	0.684	0.137	1.08114e-228	1	Cacnb3
Icosl	1.03075e-211	0.877484	0.76	0.324	1.82968e-207	1	Icosl
Icam1	1.52891e-210	0.795795	0.894	0.569	2.71398e-206	1	Icam1
Lsp1	2.75945e-205	0.636274	0.996	0.955	4.8983e-201	1	Lsp1
Traf1	2.83135e-200	0.720067	0.982	0.894	5.02593e-196	1	Traf1
Ctsh	3.79055e-197	0.606642	0.99	0.972	6.72861e-193	1	Ctsh
Clec2d	1.86357e-195	0.781919	0.881	0.557	3.30802e-191	1	Clec2d
Psme2	1.09913e-194	0.79559	0.943	0.844	1.95106e-190	1	Psme2
Iscu	8.62727e-193	0.718485	0.918	0.723	1.53143e-188	1	Iscu
Pfkfb3	6.29694e-189	0.837015	0.717	0.266	1.11777e-184	1	Pfkfb3
Hspa1a	1.5629e-188	0.879801	0.943	0.753	2.77431e-184	1	Hspa1a
H2-K1	1.74335e-186	0.540861	1	0.996	3.09463e-182	1	H2-K1
Cd63	5.90297e-184	1.21697	0.664	0.201	1.04784e-179	1	Cd63
H2-D1	8.30415e-184	0.520731	0.998	0.998	1.47407e-179	1	H2-D1
Malat1	3.4074e-179	0.661759	1	0.999	6.04847e-175	1	Malat1
Id2	1.28668e-169	0.930063	0.887	0.616	2.28399e-165	1	Id2
Spint2	1.7499e-165	0.792249	0.766	0.438	3.10625e-161	1	Spint2
Slco5a1	1.20765e-163	0.7805	0.612	0.161	2.14371e-159	1	Slco5a1
Actb	5.1864e-163	0.538102	1	1	9.20639e-159	1	Actb
Cflar	6.12122e-162	0.682183	0.823	0.469	1.08658e-157	1	Cflar
Ankrd33b	9.78235e-162	0.881354	0.551	0.106	1.73647e-157	1	Ankrd33b
Marcks	1.85529e-160	0.556119	0.986	0.951	3.29333e-156	1	Marcks
Cxcl16	2.07728e-160	1.00383	0.704	0.297	3.68738e-156	1	Cxcl16
Arl5c	4.37975e-160	0.730037	0.83	0.49	7.7745e-156	1	Arl5c
Rps19	2.03044e-159	0.349856	1	0.997	3.60424e-155	1	Rps19
Apol7c	4.21708e-159	1.79427	0.594	0.19	7.48573e-155	1	Apol7c
Cdc42ep3	1.37172e-156	0.771764	0.787	0.459	2.43493e-152	1	Cdc42ep3
Lamp1	4.62719e-155	0.7388	0.863	0.573	8.21373e-151	1	Lamp1
H2-Q7	2.39316e-154	0.723591	0.944	0.853	4.2481e-150	1	H2-Q7
Sdhaf1	8.51485e-153	0.711745	0.733	0.381	1.51147e-148	1	Sdhaf1
Basp1	1.92903e-147	0.767911	0.86	0.645	3.42423e-143	1	Basp1
Slc4a8	3.6486e-147	0.767516	0.588	0.174	6.47663e-143	1	Slc4a8
Tspan33	2.50736e-145	0.683527	0.7	0.331	4.45082e-141	1	Tspan33
Nudt17	3.46122e-139	0.875261	0.454	0.074	6.14401e-135	1	Nudt17
H2-Q6	1.51523e-138	0.716822	0.8	0.54	2.68968e-134	1	H2-Q6
Rcsd1	8.05565e-135	0.856476	0.666	0.347	1.42996e-130	1	Rcsd1
Tmsb4x	2.07344e-134	0.357045	1	1	3.68056e-130	1	Tmsb4x
Pcgf5	2.18733e-134	0.766391	0.677	0.327	3.88273e-130	1	Pcgf5
Etv3	5.69476e-129	0.616775	0.916	0.737	1.01088e-124	1	Etv3
Selplg	1.27003e-128	0.665473	0.861	0.712	2.25443e-124	1	Selplg
Tmem19	2.60741e-128	0.640062	0.569	0.19	4.62842e-124	1	Tmem19
Hspa1b	8.94833e-127	0.559813	0.9	0.662	1.58842e-122	1	Hspa1b
Tbc1d1	1.34708e-125	0.6251	0.708	0.395	2.3912e-121	1	Tbc1d1
Zfc3h1	2.50563e-125	0.604628	0.665	0.325	4.44774e-121	1	Zfc3h1
Nfat5	2.80332e-122	0.600498	0.836	0.589	4.97618e-118	1	Nfat5
Slc38a2	3.92542e-122	0.700318	0.922	0.814	6.96802e-118	1	Slc38a2
Cyba	5.39273e-122	0.357009	0.996	0.989	9.57264e-118	1	Cyba
Adora2a	5.52997e-118	0.537259	0.477	0.112	9.81625e-114	1	Adora2a
Samsn1	2.72477e-117	0.520317	0.896	0.679	4.83674e-113	1	Samsn1
Dok1	8.73157e-116	0.602907	0.645	0.331	1.54994e-111	1	Dok1
Htra2	8.74066e-116	0.57989	0.694	0.395	1.55155e-111	1	Htra2
Pgap2	1.08741e-115	0.661262	0.64	0.341	1.93027e-111	1	Pgap2
Bmp2k	1.27589e-114	0.578047	0.794	0.556	2.26484e-110	1	Bmp2k
Tubb5	9.99126e-114	0.634596	0.869	0.726	1.77355e-109	1	Tubb5
Ccdc88a	2.29374e-111	0.573645	0.866	0.682	4.07161e-107	1	Ccdc88a
Gtf2a1	3.60006e-109	0.610475	0.678	0.369	6.39047e-105	1	Gtf2a1
Vsig10	3.34066e-107	0.567843	0.468	0.136	5.93001e-103	1	Vsig10
Ddhd1	6.69708e-106	0.609223	0.781	0.546	1.1888e-101	1	Ddhd1
Lrrk1	3.54983e-105	0.537768	0.837	0.653	6.3013e-101	1	Lrrk1
Phf11b	1.12194e-103	0.645973	0.718	0.486	1.99155e-99	1	Phf11b
Rab21	5.67439e-103	0.476832	0.89	0.757	1.00726e-98	1	Rab21
Rbpms	2.09006e-102	0.617095	0.534	0.209	3.71007e-98	1	Rbpms
S100a4	7.86182e-102	0.541571	0.968	0.947	1.39555e-97	1	S100a4
Gm10399	3.07893e-101	0.538356	0.351	0.05	5.46541e-97	1	Gm10399
Cdkn2b	3.84223e-100	0.650635	0.358	0.057	6.82034e-96	1	Cdkn2b
Ostf1	5.08114e-100	0.520949	0.942	0.915	9.01953e-96	1	Ostf1
Rassf2	1.31674e-99	0.57229	0.611	0.318	2.33734e-95	1	Rassf2
Nfkbia	1.8849e-98	0.362431	0.979	0.866	3.34588e-94	1	Nfkbia
Nostrin	4.19576e-98	0.575009	0.537	0.222	7.44789e-94	1	Nostrin
Tnfrsf4	5.95098e-96	0.731985	0.353	0.06	1.05636e-91	1	Tnfrsf4
Eno3	1.80839e-94	0.770214	0.673	0.432	3.21008e-90	1	Eno3
Castor2	6.76953e-92	0.498322	0.44	0.14	1.20166e-87	1	Castor2
Gnb4	1.32984e-90	0.729618	0.364	0.077	2.3606e-86	1	Gnb4
H2-Eb2	1.61201e-90	0.555718	0.738	0.512	2.86149e-86	1	H2-Eb2
Rogdi	2.19642e-90	0.418006	0.908	0.782	3.89886e-86	1	Rogdi
Ccl5	1.16136e-88	1.53696	0.828	0.707	2.06153e-84	1	Ccl5
Gm10851	1.83844e-87	0.472735	0.336	0.059	3.26342e-83	1	Gm10851
Psme1	2.51621e-87	0.437036	0.955	0.936	4.46652e-83	1	Psme1
Foxp4	5.70518e-87	0.481728	0.515	0.217	1.01273e-82	1	Foxp4
Prnp	1.05611e-86	0.690371	0.456	0.149	1.87469e-82	1	Prnp
Gnl2	2.31545e-86	0.745635	0.579	0.336	4.11016e-82	1	Gnl2
Crip1	4.93822e-84	1.34443	0.701	0.527	8.76583e-80	1	Crip1
Tmem150c	9.05361e-84	0.525096	0.413	0.124	1.60711e-79	1	Tmem150c
Zmynd15	3.3708e-83	0.885558	0.323	0.061	5.98351e-79	1	Zmynd15
Arhgap30	4.20953e-82	0.456482	0.887	0.794	7.47234e-78	1	Arhgap30
Rtn4	9.91008e-82	0.467553	0.834	0.718	1.75914e-77	1	Rtn4
Mxd1	2.3959e-80	0.620818	0.606	0.331	4.25296e-76	1	Mxd1
Tcf7	5.30032e-80	0.516402	0.471	0.175	9.4086e-76	1	Tcf7
Mrpl14	9.94184e-80	0.460045	0.716	0.533	1.76478e-75	1	Mrpl14
Fas	3.42948e-79	0.450405	0.353	0.083	6.08767e-75	1	Fas
Poglut1	7.52319e-79	0.521461	0.422	0.151	1.33544e-74	1	Poglut1
Stard7	1.17797e-78	0.456086	0.618	0.374	2.09102e-74	1	Stard7
H3f3a	1.23818e-78	0.294598	0.999	0.997	2.19789e-74	1	H3f3a
Bcl2a1b	3.88987e-78	0.414769	0.981	0.933	6.90491e-74	1	Bcl2a1b
Ube2l6	7.44757e-78	0.578328	0.409	0.148	1.32202e-73	1	Ube2l6
Myo1g	1.37756e-77	0.430738	0.842	0.717	2.44531e-73	1	Myo1g
Cd200	1.02224e-76	0.494677	0.384	0.109	1.81458e-72	1	Cd200
Cnn2	2.05988e-76	0.439469	0.89	0.825	3.65648e-72	1	Cnn2
Cd47	4.84948e-75	0.337643	0.977	0.946	8.60832e-71	1	Cd47
H2-M2	1.21916e-74	1.12547	0.372	0.106	2.16413e-70	1	H2-M2
Fxyd2	6.65199e-74	0.693012	0.322	0.076	1.18079e-69	1	Fxyd2
Thap2	3.16031e-73	0.476282	0.442	0.182	5.60987e-69	1	Thap2
Sinhcaf	6.53908e-73	0.515631	0.467	0.204	1.16075e-68	1	Sinhcaf
Insm1	8.19406e-73	0.569533	0.288	0.049	1.45453e-68	1	Insm1
Gpr68	1.01306e-72	0.464295	0.41	0.154	1.79829e-68	1	Gpr68
Fam89a	1.52742e-72	0.554505	0.287	0.049	2.71133e-68	1	Fam89a
Sumo2	1.67812e-72	0.340438	0.945	0.915	2.97882e-68	1	Sumo2
Gbp2	1.2457e-71	0.596166	0.377	0.126	2.21124e-67	1	Gbp2
Rftn1	2.48021e-71	0.432566	0.366	0.115	4.40263e-67	1	Rftn1
Rasal2	7.59887e-69	0.453345	0.538	0.276	1.34887e-64	1	Rasal2
Itgb1	2.37988e-68	0.475651	0.693	0.516	4.22453e-64	1	Itgb1
Psmb8	1.13926e-67	0.440763	0.953	0.935	2.0223e-63	1	Psmb8
Arhgap22	3.40746e-67	0.581796	0.431	0.188	6.04859e-63	1	Arhgap22
Clec2i	4.45259e-67	0.55357	0.497	0.246	7.90379e-63	1	Clec2i
Cd40	1.02919e-66	0.582015	0.583	0.353	1.82692e-62	1	Cd40
Cblb	5.84563e-66	0.459423	0.527	0.281	1.03766e-61	1	Cblb
Col27a1	1.06831e-65	0.487092	0.345	0.106	1.89635e-61	1	Col27a1
Syngr2	2.14502e-65	0.336293	0.943	0.899	3.80762e-61	1	Syngr2
Arhgap28	5.6077e-65	0.37808	0.318	0.081	9.95423e-61	1	Arhgap28
Gucd1	1.11605e-64	0.379577	0.38	0.138	1.98111e-60	1	Gucd1
Crispld2	4.20529e-63	0.53136	0.297	0.072	7.46481e-59	1	Crispld2
Mreg	4.24215e-63	0.372188	0.528	0.261	7.53023e-59	1	Mreg
Adcy6	7.50041e-63	0.381222	0.27	0.053	1.3314e-58	1	Adcy6
Tank	2.15398e-62	0.345215	0.75	0.574	3.82353e-58	1	Tank
Tapbpl	7.13968e-62	0.505128	0.487	0.265	1.26736e-57	1	Tapbpl
Lad1	3.66674e-61	0.42252	0.253	0.045	6.50884e-57	1	Lad1
Phf11a	4.74821e-61	0.533324	0.468	0.248	8.42854e-57	1	Phf11a
Bcl2a1a	1.10559e-60	0.529931	0.752	0.614	1.96254e-56	1	Bcl2a1a
Gypc	1.30051e-60	0.391574	0.439	0.195	2.30853e-56	1	Gypc
Casp3	1.78928e-60	0.450856	0.472	0.242	3.17616e-56	1	Casp3
Tmem158	7.84743e-60	0.45344	0.283	0.067	1.393e-55	1	Tmem158
Arhgef40	8.82678e-60	0.335206	0.276	0.063	1.56684e-55	1	Arhgef40
Papss2	1.88528e-59	0.361652	0.337	0.111	3.34657e-55	1	Papss2
Il7r	6.23564e-59	0.436628	0.275	0.066	1.10689e-54	1	Il7r
Edf1	1.10895e-58	0.326948	0.882	0.821	1.96849e-54	1	Edf1
Uap1	1.94262e-58	0.450269	0.477	0.254	3.44834e-54	1	Uap1
Spib	4.2889e-58	0.460235	0.417	0.193	7.61323e-54	1	Spib
Mvp	6.12697e-58	0.390357	0.651	0.472	1.0876e-53	1	Mvp
Bcl2a1d	1.38118e-57	0.394263	0.947	0.905	2.45174e-53	1	Bcl2a1d
Gca	6.35538e-56	0.344868	0.31	0.098	1.12814e-51	1	Gca
Cers6	1.03807e-55	0.40817	0.576	0.366	1.84268e-51	1	Cers6
Frmd4a	2.29056e-55	0.511121	0.345	0.137	4.06597e-51	1	Frmd4a
Sri	2.81278e-55	0.325334	0.883	0.839	4.99296e-51	1	Sri
Ankrd12	2.32777e-54	0.438586	0.701	0.542	4.13203e-50	1	Ankrd12
Fut8	3.72716e-54	0.447686	0.416	0.202	6.61609e-50	1	Fut8
Adap1	2.95426e-53	0.359891	0.686	0.518	5.24411e-49	1	Adap1
Mmp23	1.49886e-52	0.343814	0.256	0.064	2.66062e-48	1	Mmp23
Hmgn3	1.87102e-52	0.453827	0.504	0.306	3.32125e-48	1	Hmgn3
Fam32a	2.32236e-52	0.476568	0.725	0.635	4.12242e-48	1	Fam32a
Rnf115	7.26536e-52	0.481021	0.534	0.356	1.28967e-47	1	Rnf115
Arhgap31	1.04461e-51	0.583476	0.33	0.126	1.85429e-47	1	Arhgap31
Sbno2	1.74971e-51	0.390117	0.714	0.566	3.10591e-47	1	Sbno2
Prex1	6.04624e-51	0.422732	0.718	0.6	1.07327e-46	1	Prex1
Asprv1	1.88187e-50	0.641166	0.251	0.063	3.34052e-46	1	Asprv1
Kctd12	2.43464e-50	0.5157	0.713	0.618	4.32172e-46	1	Kctd12
Mcemp1	3.5098e-50	0.396054	0.693	0.521	6.23024e-46	1	Mcemp1
Krcc1	4.11588e-50	0.359943	0.677	0.522	7.3061e-46	1	Krcc1
Tyk2	9.52788e-50	0.406971	0.446	0.245	1.69129e-45	1	Tyk2
Chka	5.92483e-49	0.466716	0.752	0.61	1.05172e-44	1	Chka
Plxnc1	6.00149e-49	0.308438	0.877	0.79	1.06532e-44	1	Plxnc1
Serpinb6b	6.55101e-49	0.683444	0.381	0.182	1.16287e-44	1	Serpinb6b
Tbc1d4	7.33215e-49	0.349251	0.957	0.872	1.30153e-44	1	Tbc1d4
Tnfrsf11a	7.3581e-49	0.345246	0.406	0.197	1.30614e-44	1	Tnfrsf11a
Mical3	3.63221e-48	0.378017	0.543	0.336	6.44754e-44	1	Mical3
Atf7ip	3.87868e-48	0.4364	0.597	0.429	6.88504e-44	1	Atf7ip
Rab9	1.25693e-47	0.431383	0.433	0.243	2.23117e-43	1	Rab9
Rassf4	1.30498e-47	0.354522	0.826	0.738	2.31648e-43	1	Rassf4
Izumo4	1.99799e-47	0.353788	0.326	0.13	3.54663e-43	1	Izumo4
Ogfrl1	2.55627e-47	0.47747	0.675	0.568	4.53764e-43	1	Ogfrl1
Fam129a	1.27414e-45	0.400934	0.58	0.412	2.26173e-41	1	Fam129a
Il15	1.43878e-45	0.350806	0.253	0.076	2.55398e-41	1	Il15
Cdk6	9.44867e-45	0.428819	0.359	0.167	1.67723e-40	1	Cdk6
Actn1	1.6618e-44	0.476284	0.56	0.39	2.94986e-40	1	Actn1
Clptm1	4.19102e-43	0.32706	0.624	0.471	7.43947e-39	1	Clptm1
Dpp4	5.34775e-41	0.325589	0.786	0.696	9.49279e-37	1	Dpp4
Dusp11	5.68848e-41	0.359174	0.675	0.553	1.00976e-36	1	Dusp11
Polr3c	7.81867e-41	0.339645	0.4	0.222	1.38789e-36	1	Polr3c
Tmem63b	8.53485e-41	0.300365	0.382	0.19	1.51502e-36	1	Tmem63b
H2-Q4	1.64333e-40	0.377983	0.65	0.533	2.91708e-36	1	H2-Q4
Spr	1.92892e-40	0.311949	0.459	0.287	3.42403e-36	1	Spr
S100a13	2.01094e-40	0.339293	0.539	0.39	3.56963e-36	1	S100a13
Rabgap1l	6.07175e-40	0.365871	0.353	0.177	1.0778e-35	1	Rabgap1l
Rassf3	9.7102e-40	0.319827	0.578	0.407	1.72366e-35	1	Rassf3
Slc6a6	1.62434e-39	0.38677	0.723	0.615	2.88336e-35	1	Slc6a6
Fam53b	4.05042e-39	0.430383	0.429	0.26	7.18991e-35	1	Fam53b
Atp11a	6.86784e-39	0.299514	0.292	0.121	1.21911e-34	1	Atp11a
Pold1	9.74639e-39	0.334378	0.287	0.122	1.73008e-34	1	Pold1
Rgs10	1.08988e-38	0.4389	0.707	0.599	1.93465e-34	1	Rgs10
Gm15987	1.35973e-38	0.362654	0.413	0.238	2.41366e-34	1	Gm15987
Asrgl1	1.87703e-38	0.353628	0.423	0.248	3.33192e-34	1	Asrgl1
Igsf3	1.97202e-38	0.320901	0.251	0.086	3.50053e-34	1	Igsf3
Traf2	6.1224e-38	0.312812	0.484	0.311	1.08679e-33	1	Traf2
Rnf181	1.8178e-37	0.309895	0.431	0.267	3.22679e-33	1	Rnf181
Mthfsl	2.85827e-37	0.327249	0.507	0.351	5.07371e-33	1	Mthfsl
Slamf7	3.50275e-37	0.330141	0.827	0.776	6.21773e-33	1	Slamf7
Ccser2	3.86459e-37	0.284582	0.322	0.147	6.86003e-33	1	Ccser2
Snn	4.11395e-37	0.281628	0.279	0.112	7.30267e-33	1	Snn
Sec22a	4.61929e-37	0.301076	0.3	0.136	8.19971e-33	1	Sec22a
Brk1	6.25471e-37	0.319142	0.838	0.806	1.11027e-32	1	Brk1
Supt4a	7.89827e-37	0.272311	0.856	0.832	1.40202e-32	1	Supt4a
Krit1	1.03169e-36	0.344338	0.643	0.516	1.83136e-32	1	Krit1
Adam11	1.16407e-36	0.331291	0.417	0.236	2.06634e-32	1	Adam11
Pgls	1.40054e-36	0.308035	0.764	0.686	2.4861e-32	1	Pgls
Fchsd2	1.42476e-36	0.351832	0.57	0.415	2.5291e-32	1	Fchsd2
Rem1	4.13033e-36	0.295573	0.317	0.15	7.33175e-32	1	Rem1
Prr14	1.72542e-35	0.326288	0.401	0.238	3.06279e-31	1	Prr14
Ak2	3.39875e-35	0.336858	0.678	0.568	6.03312e-31	1	Ak2
Ift57	3.57426e-35	0.294219	0.374	0.202	6.34467e-31	1	Ift57
Irf1	3.91443e-35	0.461858	0.51	0.367	6.9485e-31	1	Irf1
Myl6	8.41485e-34	0.272283	0.961	0.965	1.49372e-29	1	Myl6
Lmo4	8.43401e-34	0.421626	0.561	0.436	1.49712e-29	1	Lmo4
Adgrg6	1.10294e-33	0.261478	0.334	0.162	1.95783e-29	1	Adgrg6
Cdc37	1.30788e-33	0.273651	0.664	0.564	2.32162e-29	1	Cdc37
Ccnd1	1.38882e-33	0.469808	0.85	0.875	2.4653e-29	1	Ccnd1
Pygl	1.58995e-33	0.367533	0.365	0.215	2.82233e-29	1	Pygl
Mbp	3.70179e-33	0.345338	0.494	0.351	6.57104e-29	1	Mbp
Mllt6	4.50015e-33	0.27618	0.353	0.188	7.98821e-29	1	Mllt6
Gpx4	5.02378e-33	0.318281	0.836	0.79	8.9177e-29	1	Gpx4
Nrbf2	6.16526e-33	0.310983	0.604	0.481	1.0944e-28	1	Nrbf2
Adam8	6.50843e-33	0.388498	0.495	0.346	1.15531e-28	1	Adam8
Enox2	1.28351e-32	0.289548	0.322	0.164	2.27835e-28	1	Enox2
Elk3	2.51882e-32	0.294106	0.473	0.315	4.47116e-28	1	Elk3
Mtmr4	5.37555e-32	0.290488	0.38	0.222	9.54213e-28	1	Mtmr4
Mif4gd	6.82802e-32	0.335244	0.571	0.443	1.21204e-27	1	Mif4gd
Stat5a	1.06199e-31	0.312318	0.378	0.225	1.88513e-27	1	Stat5a
Ppp4r2	1.51785e-31	0.318162	0.6	0.477	2.69434e-27	1	Ppp4r2
Bcl3	1.68228e-31	0.277453	0.414	0.257	2.98622e-27	1	Bcl3
Grk3	3.65692e-31	0.257309	0.921	0.871	6.49139e-27	1	Grk3
Sav1	5.78173e-31	0.294813	0.338	0.187	1.02632e-26	1	Sav1
Mx1	1.11827e-30	0.388101	0.266	0.124	1.98505e-26	1	Mx1
Dnm1l	1.86036e-30	0.300545	0.362	0.213	3.30232e-26	1	Dnm1l
Vrk2	3.2285e-30	0.363179	0.532	0.413	5.73091e-26	1	Vrk2
Grap	3.60049e-30	0.438211	0.47	0.34	6.39123e-26	1	Grap
Snx11	5.46511e-30	0.307626	0.296	0.151	9.70111e-26	1	Snx11
Peli1	5.49452e-30	0.267635	0.717	0.605	9.75333e-26	1	Peli1
Sec11c	6.08638e-30	0.38605	0.742	0.711	1.08039e-25	1	Sec11c
Cacna1s	6.42887e-30	0.376628	0.347	0.195	1.14119e-25	1	Cacna1s
Phf21a	1.01368e-29	0.284823	0.519	0.377	1.79939e-25	1	Phf21a
Mob3a	1.78235e-29	0.287916	0.475	0.338	3.16385e-25	1	Mob3a
Msi2	2.12896e-29	0.349763	0.472	0.328	3.77912e-25	1	Msi2
Uba7	3.2351e-29	0.276814	0.36	0.213	5.74263e-25	1	Uba7
Micu1	5.55338e-29	0.270171	0.375	0.223	9.8578e-25	1	Micu1
Taz	7.94014e-29	0.291612	0.486	0.358	1.40945e-24	1	Taz
Kcnk6	8.91541e-29	0.254171	0.345	0.195	1.58258e-24	1	Kcnk6
Gfpt1	1.42501e-28	0.289825	0.627	0.512	2.52954e-24	1	Gfpt1
Anxa4	2.0038e-28	0.262147	0.417	0.275	3.55695e-24	1	Anxa4
Sbf2	2.39462e-28	0.275764	0.297	0.154	4.25068e-24	1	Sbf2
Itm2c	2.61998e-28	0.297964	0.697	0.62	4.65073e-24	1	Itm2c
Galnt12	7.42506e-28	0.312909	0.337	0.197	1.31802e-23	1	Galnt12
N4bp2l1	8.525e-28	0.322387	0.56	0.441	1.51327e-23	1	N4bp2l1
Arl5a	2.40288e-27	0.292963	0.413	0.275	4.26535e-23	1	Arl5a
Nfe2l1	3.26098e-27	0.270953	0.407	0.268	5.78857e-23	1	Nfe2l1
Wdr91	8.82772e-27	0.344434	0.386	0.252	1.56701e-22	1	Wdr91
Nfkb2	1.06589e-26	0.265047	0.608	0.516	1.89206e-22	1	Nfkb2
Tnfrsf1b	4.27085e-26	0.319717	0.58	0.466	7.58118e-22	1	Tnfrsf1b
Pnpla8	4.41575e-26	0.298215	0.458	0.328	7.8384e-22	1	Pnpla8
Tnfrsf18	4.50934e-26	0.331262	0.344	0.213	8.00453e-22	1	Tnfrsf18
Serpinb9	8.31291e-26	0.373968	0.309	0.172	1.47563e-21	1	Serpinb9
Coro1b	1.06461e-25	0.273941	0.677	0.609	1.88979e-21	1	Coro1b
Ghitm	1.68348e-25	0.25129	0.657	0.573	2.98834e-21	1	Ghitm
Washc1	3.49928e-25	0.28162	0.344	0.213	6.21158e-21	1	Washc1
Phip	4.91232e-25	0.311015	0.705	0.647	8.71985e-21	1	Phip
Trim7	5.99202e-25	0.326457	0.459	0.335	1.06364e-20	1	Trim7
Pirb	6.96746e-25	0.277993	0.732	0.673	1.23679e-20	1	Pirb
Colgalt1	8.23535e-25	0.296343	0.536	0.418	1.46186e-20	1	Colgalt1
Ola1	9.99536e-25	0.275294	0.603	0.522	1.77428e-20	1	Ola1
Cd1d1	2.05215e-24	0.366552	0.317	0.188	3.64277e-20	1	Cd1d1
Ttyh3	2.65499e-24	0.280029	0.527	0.418	4.71287e-20	1	Ttyh3
Tmem168	3.88057e-24	0.295685	0.529	0.412	6.88839e-20	1	Tmem168
Vhl	4.17129e-24	0.260369	0.262	0.138	7.40446e-20	1	Vhl
N4bp1	4.81984e-24	0.282839	0.368	0.239	8.55569e-20	1	N4bp1
Tmem131l	6.34219e-24	0.277734	0.82	0.78	1.1258e-19	1	Tmem131l
Tpm1	7.6224e-24	0.271017	0.419	0.296	1.35305e-19	1	Tpm1
Tmcc1	6.15777e-23	0.273771	0.503	0.377	1.09307e-18	1	Tmcc1
Rasa2	1.5582e-22	0.291717	0.304	0.181	2.76596e-18	1	Rasa2
Tagln2	1.69046e-22	0.588618	0.602	0.529	3.00073e-18	1	Tagln2
Arl4c	1.94647e-22	0.266904	0.771	0.732	3.45518e-18	1	Arl4c
Anxa2	2.13861e-22	0.516264	0.585	0.518	3.79625e-18	1	Anxa2
Pla2g16	4.13832e-22	0.430878	0.343	0.232	7.34593e-18	1	Pla2g16
Icos	5.63266e-22	0.264397	0.277	0.157	9.99854e-18	1	Icos
Adam23	6.24133e-22	0.284569	0.803	0.746	1.1079e-17	1	Adam23
Ciao2a	8.68975e-22	0.250188	0.651	0.589	1.54252e-17	1	Ciao2a
Tap1	1.20975e-21	0.261533	0.7	0.646	2.14743e-17	1	Tap1
Ssh1	1.71974e-21	0.270706	0.346	0.229	3.05271e-17	1	Ssh1
AW112010	6.21863e-21	0.737522	0.576	0.535	1.10387e-16	1	AW112010
Tspo	7.46282e-21	0.566281	0.66	0.631	1.32473e-16	1	Tspo
Rasa4	9.49962e-21	0.269808	0.579	0.489	1.68628e-16	1	Rasa4
Csf2rb	1.06683e-20	0.267195	0.598	0.519	1.89373e-16	1	Csf2rb
Dynll2	1.49201e-20	0.279339	0.373	0.263	2.64847e-16	1	Dynll2
Snrnp25	1.83897e-20	0.345415	0.302	0.195	3.26436e-16	1	Snrnp25
Rgs1	1.16768e-19	0.280625	0.871	0.858	2.07275e-15	1	Rgs1
Aif1	3.3517e-19	0.267737	0.547	0.427	5.9496e-15	1	Aif1
Ryr3	5.56421e-19	0.386894	0.315	0.199	9.87703e-15	1	Ryr3
Pafah1b3	1.11852e-18	0.253116	0.339	0.231	1.98549e-14	1	Pafah1b3
Parp8	1.31339e-18	0.326904	0.516	0.436	2.3314e-14	1	Parp8
Zbtb18	1.31948e-18	0.252526	0.338	0.223	2.34221e-14	1	Zbtb18
Nsmce3	2.05574e-18	0.261827	0.345	0.241	3.64915e-14	1	Nsmce3
Nabp1	2.08837e-18	0.358762	0.606	0.548	3.70706e-14	1	Nabp1
Psmg4	4.07542e-18	0.318774	0.451	0.368	7.23427e-14	1	Psmg4
Tapbp	7.2844e-18	0.270532	0.687	0.657	1.29305e-13	1	Tapbp
Zfand6	8.96736e-18	0.274244	0.608	0.566	1.5918e-13	1	Zfand6
Txn1	2.55021e-17	0.315596	0.714	0.688	4.52688e-13	1	Txn1
Tnf	1.60566e-16	0.430816	0.256	0.157	2.8502e-12	1	Tnf
Npc2	2.17083e-16	0.358197	0.768	0.726	3.85343e-12	1	Npc2
Hmgcs1	2.18789e-16	0.275127	0.328	0.224	3.88373e-12	1	Hmgcs1
Ccdc50	3.7979e-16	0.300734	0.54	0.48	6.74166e-12	1	Ccdc50
Idi1	7.09345e-16	0.301697	0.275	0.172	1.25916e-11	1	Idi1
Epsti1	4.46238e-15	0.700399	0.783	0.852	7.92118e-11	1	Epsti1
Trim35	9.59753e-13	0.252673	0.349	0.268	1.70366e-08	1	Trim35
Txndc17	2.14067e-12	0.26219	0.604	0.575	3.7999e-08	1	Txndc17
Vim	3.63754e-12	0.602113	0.589	0.537	6.45699e-08	1	Vim
Tnni2	2.03527e-11	0.258059	0.317	0.241	3.61281e-07	1	Tnni2
Irf8	3.20546e-11	0.275592	0.385	0.307	5.69001e-07	1	Irf8
Sox4	3.81227e-10	0.303085	0.268	0.186	6.76715e-06	1	Sox4
Lrmp	1.55111e-09	0.259691	0.484	0.452	2.75337e-05	1	Lrmp
Ly9	7.79448e-09	0.39394	0.369	0.329	0.00013836	1	Ly9
Tuba1a	1.34093e-08	0.280316	0.48	0.445	0.000238029	1	Tuba1a
Ccnd2	7.54481e-07	0.324129	0.413	0.369	0.0133928	1	Ccnd2
Slamf6	2.90486e-06	0.250719	0.254	0.21	0.0515643	1	Slamf6
Gadd45g	3.04997e-06	0.418504	0.358	0.32	0.0541399	1	Gadd45g
Nr4a1	0	2.26699	0.991	0.268	0	8	Nr4a1
Nr4a2	0	2.10485	0.808	0.069	0	8	Nr4a2
Fos	0	1.9261	0.992	0.522	0	8	Fos
Atf3	0	1.92548	0.933	0.412	0	8	Atf3
Fosb	0	1.84301	0.984	0.405	0	8	Fosb
Stk17b	0	1.77875	0.969	0.416	0	8	Stk17b
Klf4	0	1.708	0.893	0.317	0	8	Klf4
Nr4a3	0	1.68595	0.924	0.207	0	8	Nr4a3
Ifrd1	0	1.62674	0.932	0.31	0	8	Ifrd1
Pim1	0	1.54747	0.998	0.605	0	8	Pim1
Ptgs2	0	1.50921	0.76	0.144	0	8	Ptgs2
Junb	0	1.47785	0.998	0.874	0	8	Junb
Rasgef1b	0	1.44865	0.823	0.148	0	8	Rasgef1b
Stap1	0	1.42139	0.913	0.36	0	8	Stap1
Btg2	0	1.39313	0.997	0.783	0	8	Btg2
Kdm6b	0	1.34107	0.956	0.299	0	8	Kdm6b
Dennd4a	0	1.32136	0.978	0.629	0	8	Dennd4a
Gm6377	0	1.23637	0.925	0.347	0	8	Gm6377
Ier2	0	1.23608	0.929	0.355	0	8	Ier2
Vps37b	0	1.20387	0.65	0.055	0	8	Vps37b
Fosl2	0	1.17268	0.656	0.048	0	8	Fosl2
Cytip	0	1.13382	0.976	0.607	0	8	Cytip
Rel	0	1.12638	0.993	0.792	0	8	Rel
Neurl3	1.39211e-305	1.35612	0.834	0.274	2.47114e-301	8	Neurl3
Zfp36	1.79112e-301	1.14135	0.996	0.77	3.17941e-297	8	Zfp36
Per1	1.99855e-296	0.729992	0.581	0.062	3.54763e-292	8	Per1
Ndel1	4.82321e-296	1.05622	0.773	0.201	8.56168e-292	8	Ndel1
Dusp1	4.87997e-295	1.263	0.973	0.611	8.66244e-291	8	Dusp1
Grasp	7.10019e-287	1.44453	0.756	0.203	1.26036e-282	8	Grasp
Egr3	1.62257e-285	1.03143	0.537	0.05	2.88023e-281	8	Egr3
Klf2	8.251e-283	1.66184	0.934	0.525	1.46464e-278	8	Klf2
Il1r2	1.8288e-281	0.838067	0.467	0.023	3.2463e-277	8	Il1r2
Crem	6.06296e-276	0.713217	0.502	0.039	1.07624e-271	8	Crem
Nuak2	3.19698e-273	0.904341	0.752	0.194	5.67497e-269	8	Nuak2
Il1b	9.75601e-268	2.62571	0.816	0.402	1.73179e-263	8	Il1b
Tob2	7.18015e-267	1.10913	0.849	0.322	1.27455e-262	8	Tob2
Tiparp	2.64214e-264	0.942335	0.59	0.09	4.69007e-260	8	Tiparp
Egr2	8.88448e-261	0.894549	0.522	0.057	1.57708e-256	8	Egr2
Cd86	2.3026e-258	1.07469	0.922	0.465	4.08734e-254	8	Cd86
Plek	6.78327e-256	1.08943	0.922	0.53	1.2041e-251	8	Plek
Plk3	7.14254e-256	0.728197	0.468	0.036	1.26787e-251	8	Plk3
Runx3	2.31877e-247	0.910833	0.924	0.467	4.11604e-243	8	Runx3
Srsf5	6.40778e-245	0.77196	0.99	0.827	1.13744e-240	8	Srsf5
Zfp36l2	1.07588e-238	1.20706	0.826	0.323	1.90979e-234	8	Zfp36l2
Pde4b	2.29781e-238	0.931347	0.877	0.415	4.07885e-234	8	Pde4b
Elmsan1	1.44417e-232	0.861228	0.62	0.135	2.56355e-228	8	Elmsan1
Tmed5	3.20485e-232	0.916788	0.83	0.357	5.68894e-228	8	Tmed5
Coq10b	2.4198e-221	0.831611	0.928	0.508	4.29539e-217	8	Coq10b
P2ry10	2.05047e-207	0.802786	0.686	0.195	3.63979e-203	8	P2ry10
Gcnt2	6.2774e-207	0.746136	0.496	0.079	1.1143e-202	8	Gcnt2
Csrnp1	1.64071e-204	0.83296	0.754	0.278	2.91243e-200	8	Csrnp1
Ahr	6.03836e-204	0.957765	0.769	0.291	1.07187e-199	8	Ahr
Prdx6	2.05788e-200	0.868754	0.88	0.456	3.65294e-196	8	Prdx6
Slc38a1	3.46479e-200	0.962334	0.869	0.457	6.15034e-196	8	Slc38a1
Gdi2	8.63262e-199	0.739606	0.965	0.797	1.53238e-194	8	Gdi2
Tnfrsf1a	7.17539e-197	0.632584	0.565	0.126	1.2737e-192	8	Tnfrsf1a
Agpat4	9.99231e-196	0.737031	0.616	0.159	1.77374e-191	8	Agpat4
Rilpl2	1.88852e-191	0.991908	0.767	0.329	3.35231e-187	8	Rilpl2
Sik1	3.90452e-191	0.599265	0.534	0.107	6.93091e-187	8	Sik1
Pnrc1	2.02603e-189	0.799281	0.951	0.677	3.59641e-185	8	Pnrc1
Dclre1c	2.92817e-185	0.685587	0.508	0.1	5.1978e-181	8	Dclre1c
Tgm2	7.03563e-185	0.801699	0.611	0.165	1.2489e-180	8	Tgm2
Tgif1	3.79874e-184	0.739175	0.567	0.137	6.74314e-180	8	Tgif1
Ddx5	2.40208e-182	0.529228	1	0.992	4.26392e-178	8	Ddx5
Gm17056	1.95452e-178	0.595074	0.41	0.051	3.46948e-174	8	Gm17056
Cyth4	1.04993e-174	0.804472	0.804	0.371	1.86374e-170	8	Cyth4
Ptpre	4.46399e-174	0.707456	0.725	0.264	7.92402e-170	8	Ptpre
Filip1l	4.33438e-172	0.819608	0.933	0.674	7.69396e-168	8	Filip1l
Slc25a33	8.10274e-171	0.538155	0.341	0.03	1.43832e-166	8	Slc25a33
Tagap	3.25418e-165	0.906857	0.582	0.173	5.7765e-161	8	Tagap
D8Ertd738e	4.03703e-165	0.801428	0.891	0.651	7.16612e-161	8	D8Ertd738e
Cd83	1.40106e-163	0.829441	0.992	0.814	2.48702e-159	8	Cd83
Pmaip1	7.18844e-162	0.874396	0.96	0.75	1.27602e-157	8	Pmaip1
Nlrp3	2.36293e-161	0.60918	0.435	0.079	4.19444e-157	8	Nlrp3
Alox5ap	3.00097e-161	0.733154	0.825	0.395	5.32702e-157	8	Alox5ap
Ccrl2	5.17016e-161	1.13459	0.65	0.238	9.17755e-157	8	Ccrl2
Lats2	2.06743e-159	0.481348	0.381	0.052	3.6699e-155	8	Lats2
Ccnl1	7.23975e-159	0.690464	0.909	0.6	1.28513e-154	8	Ccnl1
Cass4	1.25362e-158	0.547381	0.396	0.059	2.22529e-154	8	Cass4
Gm26532	7.00752e-158	0.432354	0.312	0.025	1.2439e-153	8	Gm26532
Stat4	1.06747e-156	0.582621	0.481	0.103	1.89486e-152	8	Stat4
Ppp1r15a	1.48086e-156	0.712076	0.953	0.673	2.62867e-152	8	Ppp1r15a
Herpud1	3.42127e-155	0.80262	0.923	0.673	6.07309e-151	8	Herpud1
Srsf3	2.67014e-152	0.540918	0.979	0.861	4.73976e-148	8	Srsf3
Pim3	1.46102e-151	0.659451	0.432	0.085	2.59346e-147	8	Pim3
Ifngr1	8.65653e-151	0.69561	0.864	0.488	1.53662e-146	8	Ifngr1
Maff	1.71715e-150	0.566455	0.432	0.082	3.0481e-146	8	Maff
Plekho2	3.60341e-150	0.661923	0.691	0.278	6.39641e-146	8	Plekho2
Ubald2	1.29858e-148	0.729606	0.594	0.198	2.30511e-144	8	Ubald2
Havcr2	1.63017e-147	0.68888	0.579	0.185	2.89371e-143	8	Havcr2
Plaur	3.71024e-147	0.688649	0.309	0.031	6.58604e-143	8	Plaur
Rgs2	4.14446e-144	0.803149	0.94	0.622	7.35683e-140	8	Rgs2
Ubl3	7.29444e-144	0.653648	0.814	0.422	1.29484e-139	8	Ubl3
Malt1	7.91682e-143	0.825049	0.906	0.635	1.40532e-138	8	Malt1
Srsf7	2.89876e-142	0.586129	0.968	0.812	5.14559e-138	8	Srsf7
Plac8	5.79668e-140	0.838116	0.811	0.422	1.02897e-135	8	Plac8
Zfand5	7.75559e-140	0.790926	0.865	0.539	1.37669e-135	8	Zfand5
Lmnb1	1.3334e-137	0.594541	0.505	0.141	2.36692e-133	8	Lmnb1
Nrros	3.8534e-137	0.659519	0.778	0.382	6.84018e-133	8	Nrros
Tsc22d3	4.88255e-136	0.780563	0.8	0.442	8.66702e-132	8	Tsc22d3
Ckb	7.10491e-134	0.696318	0.716	0.318	1.26119e-129	8	Ckb
Gm2a	3.94088e-133	0.635352	0.946	0.615	6.99545e-129	8	Gm2a
Tent5c	1.24281e-132	0.649111	0.502	0.141	2.20612e-128	8	Tent5c
Clk1	4.09618e-131	0.648018	0.913	0.66	7.27113e-127	8	Clk1
Nfkbid	1.96601e-129	0.618337	0.732	0.338	3.48987e-125	8	Nfkbid
Dot1l	2.25231e-129	0.487593	0.459	0.116	3.99807e-125	8	Dot1l
Plbd1	5.1263e-129	0.563844	0.91	0.545	9.0997e-125	8	Plbd1
Ptprc	5.98525e-128	0.515176	0.988	0.907	1.06244e-123	8	Ptprc
Irf4	6.96098e-128	0.639315	0.53	0.167	1.23564e-123	8	Irf4
Rheb	1.88836e-127	0.608317	0.789	0.458	3.35203e-123	8	Rheb
Srgn	1.03101e-126	0.545239	0.996	0.946	1.83014e-122	8	Srgn
Wdfy4	5.42101e-126	0.60321	0.725	0.329	9.62283e-122	8	Wdfy4
Ddx3x	1.04244e-125	0.64538	0.784	0.424	1.85044e-121	8	Ddx3x
Rab43	9.33114e-124	0.601255	0.6	0.229	1.65637e-119	8	Rab43
Mpp7	2.07775e-123	0.620236	0.552	0.188	3.68821e-119	8	Mpp7
Iqgap1	1.63207e-122	0.596359	0.967	0.829	2.89708e-118	8	Iqgap1
Jund	7.72846e-122	0.628598	0.989	0.842	1.37188e-117	8	Jund
Ifitm3	9.63123e-122	0.695818	0.908	0.617	1.70964e-117	8	Ifitm3
Picalm	8.22138e-121	0.598579	0.717	0.343	1.45938e-116	8	Picalm
Pik3r1	1.35939e-120	0.855802	0.814	0.494	2.41305e-116	8	Pik3r1
Cd53	6.97574e-120	0.563701	0.807	0.435	1.23826e-115	8	Cd53
Tuba4a	8.83251e-120	0.479002	0.386	0.084	1.56786e-115	8	Tuba4a
Mef2c	2.68788e-119	0.607382	0.756	0.356	4.77125e-115	8	Mef2c
Ifitm6	3.39843e-119	0.645558	0.703	0.317	6.03256e-115	8	Ifitm6
Irs2	8.79767e-119	0.460955	0.335	0.059	1.56167e-114	8	Irs2
Mdh2	8.85819e-119	0.648589	0.931	0.741	1.57242e-114	8	Mdh2
Eif5	1.8456e-118	0.585697	0.919	0.688	3.27613e-114	8	Eif5
Gsn	2.33275e-117	0.59546	0.82	0.447	4.14087e-113	8	Gsn
H3f3b	1.36897e-116	0.467615	1	0.99	2.43005e-112	8	H3f3b
Klf13	3.9212e-115	0.535015	0.593	0.234	6.96053e-111	8	Klf13
Tnfaip2	1.23815e-114	0.640433	0.381	0.086	2.19784e-110	8	Tnfaip2
Otulinl	1.19658e-113	0.528573	0.876	0.552	2.12404e-109	8	Otulinl
Slc3a2	5.93e-110	0.640488	0.85	0.552	1.05263e-105	8	Slc3a2
Itgb2	8.99031e-110	0.571285	0.687	0.334	1.59587e-105	8	Itgb2
Eif4a1	2.22809e-108	0.484904	0.946	0.794	3.95508e-104	8	Eif4a1
Gpr132	1.72761e-107	0.533923	0.903	0.62	3.06669e-103	8	Gpr132
Hspa5	7.0721e-107	0.580685	0.927	0.7	1.25537e-102	8	Hspa5
Mapkapk2	2.16295e-106	0.566313	0.734	0.403	3.83946e-102	8	Mapkapk2
Pip4k2a	1.27141e-105	0.490016	0.917	0.64	2.25689e-101	8	Pip4k2a
Gpr65	2.70722e-105	0.566386	0.436	0.132	4.80559e-101	8	Gpr65
Nfil3	3.88498e-105	0.392798	0.264	0.036	6.89624e-101	8	Nfil3
Ube2s	5.52813e-103	0.532026	0.747	0.439	9.81298e-99	8	Ube2s
Eprs	6.70192e-103	0.720069	0.629	0.305	1.18966e-98	8	Eprs
Ccl4	7.26214e-103	1.68622	0.5	0.179	1.2891e-98	8	Ccl4
S100a11	2.41327e-102	0.579101	0.964	0.878	4.2838e-98	8	S100a11
Arhgap15	3.77763e-102	0.513212	0.656	0.295	6.70567e-98	8	Arhgap15
Isy1	3.48881e-101	0.441418	0.461	0.146	6.19299e-97	8	Isy1
Top1	6.97631e-101	0.535678	0.914	0.675	1.23836e-96	8	Top1
Nfe2l2	3.63466e-100	0.608518	0.503	0.183	6.45189e-96	8	Nfe2l2
Cd300a	9.7738e-100	0.499848	0.633	0.273	1.73495e-95	8	Cd300a
Csk	2.19505e-99	0.477602	0.706	0.354	3.89644e-95	8	Csk
Ppp1r14a	7.35105e-98	0.56363	0.698	0.358	1.30488e-93	8	Ppp1r14a
Kit	1.41073e-97	0.51371	0.655	0.305	2.50419e-93	8	Kit
Mapk14	1.68566e-97	0.471466	0.681	0.316	2.99222e-93	8	Mapk14
Odc1	2.58301e-97	0.655186	0.402	0.119	4.58511e-93	8	Odc1
H2-Ob	9.66472e-97	0.490767	0.631	0.285	1.71558e-92	8	H2-Ob
Spag9	2.60441e-96	0.513054	0.878	0.602	4.62309e-92	8	Spag9
Pkib	9.03415e-96	0.467535	0.579	0.238	1.60365e-91	8	Pkib
Ifitm2	4.47274e-95	0.898778	0.722	0.471	7.93957e-91	8	Ifitm2
Kpna4	2.25948e-94	0.554959	0.764	0.468	4.0108e-90	8	Kpna4
Cd7	4.83357e-94	0.565596	0.651	0.301	8.58008e-90	8	Cd7
Aff4	6.37129e-94	0.467067	0.527	0.205	1.13097e-89	8	Aff4
Rac2	1.60908e-93	0.491855	0.793	0.455	2.85628e-89	8	Rac2
Bach1	2.73264e-93	0.594693	0.634	0.321	4.85071e-89	8	Bach1
Cfp	3.9683e-92	0.460927	0.659	0.295	7.04414e-88	8	Cfp
Man2b1	5.19655e-92	0.473579	0.884	0.622	9.22439e-88	8	Man2b1
Bcl11a	5.24125e-92	0.544215	0.693	0.342	9.30374e-88	8	Bcl11a
Elmo1	2.29796e-91	0.502005	0.776	0.453	4.07911e-87	8	Elmo1
Gtf2b	4.0187e-91	0.504858	0.645	0.324	7.13359e-87	8	Gtf2b
Ssh2	7.58475e-91	0.439972	0.548	0.22	1.34637e-86	8	Ssh2
Inpp5d	1.19647e-90	0.447233	0.649	0.307	2.12385e-86	8	Inpp5d
Slc41a1	1.97056e-90	0.624857	0.442	0.153	3.49794e-86	8	Slc41a1
Adgrl3	2.44803e-90	0.475872	0.511	0.195	4.3455e-86	8	Adgrl3
Napsa	2.87536e-89	0.446158	0.948	0.775	5.10405e-85	8	Napsa
D16Ertd472e	4.31935e-89	0.362101	0.316	0.072	7.66728e-85	8	D16Ertd472e
Rnf149	9.75859e-89	0.541056	0.733	0.427	1.73225e-84	8	Rnf149
Scimp	1.58092e-87	0.408596	0.431	0.143	2.80629e-83	8	Scimp
Pak1	2.67006e-87	0.403408	0.497	0.192	4.73963e-83	8	Pak1
Srsf6	4.79911e-87	0.451062	0.747	0.437	8.5189e-83	8	Srsf6
Dock10	6.23445e-87	0.43876	0.964	0.812	1.10668e-82	8	Dock10
Pabpc1	1.21645e-86	0.364356	0.972	0.868	2.15932e-82	8	Pabpc1
Rrad	1.33567e-86	1.5353	0.625	0.364	2.37094e-82	8	Rrad
Card11	2.0072e-86	0.418222	0.471	0.173	3.56299e-82	8	Card11
Cnbp	9.88124e-86	0.428214	0.902	0.728	1.75402e-81	8	Cnbp
Cxcr4	1.00682e-85	0.570801	0.479	0.182	1.7872e-81	8	Cxcr4
Avpi1	1.27189e-85	0.619741	0.898	0.745	2.25772e-81	8	Avpi1
Cd80	3.9278e-85	0.461331	0.514	0.203	6.97223e-81	8	Cd80
Fth1	7.24676e-85	0.462378	0.997	0.996	1.28637e-80	8	Fth1
Snx20	4.31514e-83	0.449564	0.965	0.841	7.6598e-79	8	Snx20
Celf2	4.37108e-83	0.45267	0.861	0.592	7.75911e-79	8	Celf2
Cebpz	2.03183e-82	0.452213	0.637	0.318	3.60671e-78	8	Cebpz
Fam49b	2.29721e-81	0.420892	0.889	0.685	4.07778e-77	8	Fam49b
Tspan13	3.90564e-81	0.429976	0.931	0.696	6.9329e-77	8	Tspan13
Evi2a	6.31198e-81	0.504664	0.832	0.557	1.12044e-76	8	Evi2a
Cd300c2	9.63745e-81	0.438744	0.679	0.343	1.71074e-76	8	Cd300c2
Rap1b	2.30222e-80	0.395606	0.921	0.705	4.08667e-76	8	Rap1b
Spty2d1	4.64855e-80	0.431409	0.488	0.195	8.25165e-76	8	Spty2d1
Sema4d	2.62652e-79	0.431405	0.614	0.299	4.66234e-75	8	Sema4d
Itpr1	4.21006e-79	0.37572	0.469	0.18	7.47328e-75	8	Itpr1
Adgre5	6.67657e-79	0.503165	0.836	0.592	1.18516e-74	8	Adgre5
Fgfr1op	1.24393e-78	0.345523	0.357	0.104	2.20809e-74	8	Fgfr1op
Mtpn	3.05932e-77	0.455673	0.809	0.58	5.43059e-73	8	Mtpn
Opa3	4.69546e-77	0.36324	0.358	0.11	8.33491e-73	8	Opa3
Anxa6	1.3948e-76	0.421323	0.664	0.343	2.4759e-72	8	Anxa6
Crtc3	3.80216e-76	0.494794	0.574	0.284	6.74921e-72	8	Crtc3
Gpcpd1	6.99174e-76	0.490533	0.707	0.402	1.2411e-71	8	Gpcpd1
Tnfaip8	2.05335e-75	0.514904	0.824	0.602	3.6449e-71	8	Tnfaip8
Chn2	4.26453e-75	0.336195	0.422	0.151	7.56997e-71	8	Chn2
Gpr141	7.236e-75	0.432149	0.469	0.184	1.28446e-70	8	Gpr141
Tm6sf1	1.38579e-74	0.406738	0.407	0.145	2.45991e-70	8	Tm6sf1
Csde1	3.88923e-74	0.421206	0.869	0.656	6.90376e-70	8	Csde1
B4galt6	4.22389e-74	0.395196	0.459	0.181	7.49782e-70	8	B4galt6
Cdkn1b	7.53636e-74	0.456175	0.707	0.416	1.33778e-69	8	Cdkn1b
Ncl	8.92537e-74	0.464791	0.864	0.678	1.58434e-69	8	Ncl
Tut4	1.27316e-73	0.432547	0.61	0.309	2.25999e-69	8	Tut4
Sash1	1.70896e-73	0.395482	0.452	0.177	3.03358e-69	8	Sash1
Stk38l	8.03567e-73	0.29301	0.267	0.061	1.42641e-68	8	Stk38l
Cebpb	1.97626e-72	0.421786	0.418	0.155	3.50806e-68	8	Cebpb
Tra2b	1.36202e-71	0.414753	0.831	0.598	2.41773e-67	8	Tra2b
Dusp5	1.87505e-71	0.563892	0.844	0.566	3.32839e-67	8	Dusp5
Kdm7a	2.10705e-71	0.402272	0.677	0.372	3.74022e-67	8	Kdm7a
Dusp16	2.91355e-71	0.426139	0.452	0.185	5.17184e-67	8	Dusp16
Tpm4	1.1925e-70	0.412758	0.822	0.56	2.11681e-66	8	Tpm4
March1	4.03089e-70	0.336293	0.529	0.229	7.15524e-66	8	2001-03-01
Amz1	7.23212e-70	0.3213	0.34	0.108	1.28377e-65	8	Amz1
Pnpo	7.47733e-70	0.318374	0.357	0.12	1.3273e-65	8	Pnpo
Atf4	8.38792e-70	0.472377	0.752	0.475	1.48894e-65	8	Atf4
H2-Ab1	1.26611e-69	0.365165	0.994	0.956	2.24747e-65	8	H2-Ab1
Rap1a	1.6261e-69	0.369093	0.921	0.733	2.88649e-65	8	Rap1a
Plekhm3	2.13946e-69	0.383424	0.557	0.264	3.79775e-65	8	Plekhm3
Txnrd1	2.75768e-69	0.326528	0.359	0.118	4.89517e-65	8	Txnrd1
Ptgs2os2	3.89012e-69	0.311518	0.28	0.072	6.90535e-65	8	Ptgs2os2
Nfkb1	6.69007e-69	0.447676	0.893	0.697	1.18756e-64	8	Nfkb1
Cwc25	6.73547e-69	0.463453	0.407	0.157	1.19561e-64	8	Cwc25
Gmfg	1.61779e-68	0.412068	0.785	0.497	2.87174e-64	8	Gmfg
Isg20	1.62307e-68	0.299803	0.273	0.069	2.88111e-64	8	Isg20
Cyld	5.98451e-68	0.531355	0.703	0.458	1.06231e-63	8	Cyld
Slc2a3	1.2651e-67	0.338068	0.404	0.147	2.24568e-63	8	Slc2a3
Fam69a	2.70871e-67	0.385643	0.486	0.219	4.80823e-63	8	Fam69a
Lcp2	7.6522e-67	0.385275	0.559	0.275	1.35834e-62	8	Lcp2
Ptpn6	1.0863e-66	0.386684	0.854	0.642	1.92829e-62	8	Ptpn6
Neat1	3.12478e-66	0.577012	0.955	0.868	5.5468e-62	8	Neat1
Arhgap9	4.75446e-66	0.352868	0.601	0.308	8.43965e-62	8	Arhgap9
Itgb7	6.28165e-66	0.385371	0.493	0.221	1.11506e-61	8	Itgb7
Ppp2ca	7.29285e-66	0.401765	0.823	0.602	1.29455e-61	8	Ppp2ca
Zc3hav1	7.89081e-66	0.421515	0.559	0.288	1.4007e-61	8	Zc3hav1
Cd244a	8.95587e-66	0.345784	0.476	0.204	1.58976e-61	8	Cd244a
Hcls1	4.43383e-65	0.385848	0.766	0.483	7.87049e-61	8	Hcls1
Stk10	1.18633e-64	0.297204	0.364	0.129	2.10585e-60	8	Stk10
Slc25a3	1.98247e-64	0.379134	0.96	0.854	3.51908e-60	8	Slc25a3
Unc119	2.47246e-64	0.316512	0.331	0.108	4.38887e-60	8	Unc119
Tln1	7.78136e-64	0.411669	0.846	0.636	1.38127e-59	8	Tln1
Myo1f	1.04674e-63	0.339999	0.568	0.28	1.85806e-59	8	Myo1f
Wipf1	1.05772e-63	0.418801	0.616	0.341	1.87757e-59	8	Wipf1
Litaf	1.19053e-63	0.421394	0.597	0.321	2.1133e-59	8	Litaf
Ctnnd2	2.39539e-63	0.284425	0.274	0.077	4.25206e-59	8	Ctnnd2
Nup98	2.44048e-63	0.4287	0.69	0.419	4.3321e-59	8	Nup98
Lncpint	5.85121e-63	0.391794	0.561	0.283	1.03865e-58	8	Lncpint
Ubc	1.25795e-62	0.328627	0.994	0.953	2.23298e-58	8	Ubc
Cyp4f16	1.89727e-62	0.332967	0.796	0.476	3.36784e-58	8	Cyp4f16
Emb	2.57144e-62	0.348127	0.477	0.213	4.56457e-58	8	Emb
H2afy	3.44124e-62	0.369335	0.903	0.764	6.10854e-58	8	H2afy
Nedd9	1.63199e-61	0.370374	0.424	0.177	2.89695e-57	8	Nedd9
Themis2	4.26285e-61	0.431417	0.724	0.468	7.56698e-57	8	Themis2
March7	1.06418e-60	0.413308	0.687	0.44	1.88902e-56	8	2007-03-01
H2-DMa	1.84617e-60	0.361688	0.912	0.668	3.27714e-56	8	H2-DMa
Rpl4	2.59422e-60	0.271504	0.983	0.956	4.60499e-56	8	Rpl4
Sfpq	3.43059e-60	0.39587	0.882	0.716	6.08964e-56	8	Sfpq
Macf1	2.02747e-59	0.395097	0.684	0.423	3.59896e-55	8	Macf1
Lyn	3.80143e-59	0.337742	0.831	0.574	6.74792e-55	8	Lyn
Nampt	1.18277e-58	0.476037	0.489	0.241	2.09953e-54	8	Nampt
Tra2a	1.28253e-58	0.382253	0.918	0.758	2.27661e-54	8	Tra2a
Rtn1	2.14498e-58	0.375284	0.542	0.276	3.80756e-54	8	Rtn1
Jaml	2.26777e-58	0.367484	0.49	0.232	4.02551e-54	8	Jaml
Cdv3	2.52904e-57	0.420531	0.545	0.299	4.48929e-53	8	Cdv3
Foxn3	5.70907e-57	0.378497	0.684	0.419	1.01342e-52	8	Foxn3
Rab11fip1	5.89435e-57	0.377032	0.455	0.208	1.04631e-52	8	Rab11fip1
Ikzf1	7.04947e-57	0.343437	0.693	0.409	1.25135e-52	8	Ikzf1
Skil	8.91215e-57	0.496805	0.755	0.515	1.582e-52	8	Skil
Prkch	9.78946e-57	0.276919	0.33	0.118	1.73773e-52	8	Prkch
Prrc2c	5.80326e-56	0.373903	0.849	0.653	1.03014e-51	8	Prrc2c
Smarca5	6.74788e-56	0.360269	0.696	0.435	1.19782e-51	8	Smarca5
Mmp12	2.72383e-55	0.317603	0.347	0.128	4.83507e-51	8	Mmp12
Mbnl1	2.84149e-55	0.331475	0.912	0.73	5.04392e-51	8	Mbnl1
Sla	3.56852e-55	0.310209	0.589	0.305	6.33449e-51	8	Sla
Specc1	4.53724e-55	0.585449	0.768	0.581	8.05405e-51	8	Specc1
Egr1	5.19471e-55	0.645369	0.703	0.442	9.22113e-51	8	Egr1
Gpx1	5.26518e-55	0.303909	0.961	0.855	9.34622e-51	8	Gpx1
Ripor2	7.82618e-55	0.256081	0.255	0.075	1.38922e-50	8	Ripor2
Taldo1	2.46354e-54	0.328868	0.928	0.846	4.37303e-50	8	Taldo1
I830077J02Rik	2.78958e-54	0.326213	0.743	0.46	4.95178e-50	8	I830077J02Rik
Kif5b	4.4544e-54	0.365337	0.781	0.548	7.90701e-50	8	Kif5b
Chd7	1.08607e-53	0.468614	0.547	0.297	1.92789e-49	8	Chd7
H2-DMb1	1.3263e-53	0.354564	0.772	0.506	2.35432e-49	8	H2-DMb1
Ythdc1	2.56934e-53	0.399373	0.683	0.444	4.56084e-49	8	Ythdc1
Ccnt1	2.95784e-53	0.333014	0.57	0.313	5.25046e-49	8	Ccnt1
Hexim1	3.87263e-53	0.289055	0.373	0.151	6.87431e-49	8	Hexim1
Fnip1	6.3121e-53	0.315282	0.365	0.148	1.12046e-48	8	Fnip1
Nfam1	8.10408e-53	0.316441	0.562	0.301	1.43855e-48	8	Nfam1
Phc1	1.1094e-52	0.398224	0.398	0.176	1.9693e-48	8	Phc1
Rhob	1.34079e-52	0.47936	0.604	0.365	2.38003e-48	8	Rhob
Gm26740	1.55405e-52	0.347185	0.532	0.272	2.75859e-48	8	Gm26740
Tgfb1	2.5567e-52	0.323026	0.722	0.45	4.53839e-48	8	Tgfb1
Arpc3	2.60689e-52	0.26762	0.975	0.95	4.62749e-48	8	Arpc3
Asb2	2.74778e-52	0.311579	0.768	0.456	4.87759e-48	8	Asb2
Eif4g3	2.79483e-52	0.307431	0.487	0.241	4.9611e-48	8	Eif4g3
Srrm2	3.99936e-52	0.295202	0.962	0.875	7.09927e-48	8	Srrm2
Arih2	1.33223e-51	0.288817	0.373	0.156	2.36484e-47	8	Arih2
Susd6	2.57829e-51	0.284795	0.364	0.149	4.57673e-47	8	Susd6
Arhgap6	3.60931e-51	0.295445	0.367	0.148	6.40688e-47	8	Arhgap6
Clec4a2	5.19399e-51	0.298354	0.399	0.172	9.21985e-47	8	Clec4a2
Map3k8	5.25744e-51	0.435256	0.584	0.338	9.33248e-47	8	Map3k8
Ptpn18	5.96686e-51	0.33923	0.82	0.611	1.05918e-46	8	Ptpn18
Tmem156	6.70675e-51	0.298468	0.324	0.123	1.19051e-46	8	Tmem156
Klrd1	4.34159e-50	0.410107	0.691	0.418	7.70676e-46	8	Klrd1
Rlim	7.01872e-50	0.336867	0.561	0.313	1.24589e-45	8	Rlim
Kpna1	8.71883e-50	0.307976	0.376	0.16	1.54768e-45	8	Kpna1
Cd209a	2.19718e-49	0.40732	0.334	0.129	3.90021e-45	8	Cd209a
Rgs18	2.72226e-49	0.25241	0.32	0.122	4.83229e-45	8	Rgs18
Smad7	7.6956e-49	0.433377	0.725	0.492	1.36605e-44	8	Smad7
Bzw2	1.24601e-48	0.279641	0.367	0.157	2.2118e-44	8	Bzw2
H2-Oa	1.9374e-48	0.296884	0.895	0.66	3.43908e-44	8	H2-Oa
5031439G07Rik	2.02287e-48	0.30524	0.629	0.366	3.5908e-44	8	5031439G07Rik
Slc12a2	2.1484e-48	0.38477	0.357	0.151	3.81363e-44	8	Slc12a2
Pik3cd	2.80724e-48	0.271214	0.519	0.264	4.98313e-44	8	Pik3cd
Pglyrp1	5.27403e-48	0.279673	0.492	0.24	9.36194e-44	8	Pglyrp1
Zc3h12a	8.06554e-48	0.289474	0.382	0.169	1.43171e-43	8	Zc3h12a
Arhgap25	8.18254e-48	0.272323	0.343	0.141	1.45248e-43	8	Arhgap25
Retreg1	9.49771e-48	0.28381	0.465	0.223	1.68594e-43	8	Retreg1
Nrip1	1.55582e-47	0.479475	0.536	0.309	2.76174e-43	8	Nrip1
Erlin1	1.64757e-47	0.298677	0.456	0.223	2.9246e-43	8	Erlin1
Ranbp2	2.32515e-47	0.357694	0.623	0.373	4.12737e-43	8	Ranbp2
Ctsc	2.79861e-47	0.421325	0.732	0.486	4.96782e-43	8	Ctsc
Ppfia4	3.33262e-47	0.283786	0.489	0.248	5.91574e-43	8	Ppfia4
Fem1c	2.48473e-46	0.297431	0.458	0.231	4.41064e-42	8	Fem1c
Bcl10	3.59729e-46	0.341155	0.669	0.456	6.38554e-42	8	Bcl10
Klf6	5.41085e-46	0.488816	0.957	0.787	9.6048e-42	8	Klf6
Fxyd5	5.43877e-46	0.337825	0.555	0.309	9.65435e-42	8	Fxyd5
Coro2a	1.30706e-45	0.284765	0.433	0.213	2.32017e-41	8	Coro2a
Ffar2	2.27961e-45	0.252909	0.649	0.361	4.04653e-41	8	Ffar2
Sept6	2.82515e-45	0.266348	0.467	0.238	5.01493e-41	8	2006-09-01
Cdip1	4.48387e-45	0.285659	0.338	0.142	7.95932e-41	8	Cdip1
Rpl22l1	4.77566e-45	0.321807	0.909	0.767	8.47727e-41	8	Rpl22l1
Tbc1d9	4.96174e-45	0.324583	0.739	0.5	8.80759e-41	8	Tbc1d9
Dcaf12	5.22131e-45	0.256802	0.346	0.148	9.26834e-41	8	Dcaf12
Abcg3	5.81868e-45	0.280145	0.509	0.272	1.03287e-40	8	Abcg3
Gm5547	7.52541e-45	0.280299	0.468	0.239	1.33583e-40	8	Gm5547
Evl	8.99504e-45	0.2951	0.436	0.214	1.59671e-40	8	Evl
Cd72	1.23786e-44	0.277128	0.482	0.248	2.19733e-40	8	Cd72
Jarid2	1.29486e-44	0.294101	0.542	0.303	2.2985e-40	8	Jarid2
Coro1a	1.49163e-44	0.29517	0.954	0.833	2.64779e-40	8	Coro1a
St3gal4	2.00787e-44	0.298996	0.584	0.344	3.56417e-40	8	St3gal4
Srsf2	2.11858e-44	0.332197	0.837	0.651	3.76069e-40	8	Srsf2
Rassf5	2.97494e-44	0.31285	0.433	0.219	5.28082e-40	8	Rassf5
Tep1	3.07711e-44	0.273881	0.439	0.216	5.46219e-40	8	Tep1
Midn	3.08455e-44	0.272067	0.368	0.163	5.47539e-40	8	Midn
Sde2	3.13199e-44	0.269653	0.403	0.192	5.5596e-40	8	Sde2
Med30	3.93543e-44	0.328153	0.627	0.398	6.98578e-40	8	Med30
Itgax	3.98486e-44	0.309087	0.755	0.503	7.07352e-40	8	Itgax
Satb1	7.64689e-44	0.285009	0.414	0.199	1.3574e-39	8	Satb1
Jmjd1c	1.15785e-43	0.325079	0.824	0.62	2.05529e-39	8	Jmjd1c
Vrk1	1.90579e-43	0.291669	0.476	0.256	3.38297e-39	8	Vrk1
Gna13	2.21289e-43	0.321593	0.526	0.3	3.92811e-39	8	Gna13
Hmgb2	2.34575e-43	0.400426	0.855	0.684	4.16394e-39	8	Hmgb2
Emd	2.85878e-43	0.344417	0.64	0.417	5.07462e-39	8	Emd
Irf2bp2	3.00496e-43	0.290346	0.742	0.485	5.33411e-39	8	Irf2bp2
Actr1b	3.84934e-43	0.273144	0.361	0.161	6.83297e-39	8	Actr1b
Cd9	6.46718e-43	0.331735	0.685	0.451	1.14799e-38	8	Cd9
Cnot6l	7.07592e-43	0.335663	0.596	0.364	1.25605e-38	8	Cnot6l
Lactb	8.56313e-43	0.328738	0.651	0.414	1.52004e-38	8	Lactb
Tmem131	8.86035e-43	0.272117	0.606	0.361	1.5728e-38	8	Tmem131
Isg15	1.1575e-42	0.513278	0.518	0.304	2.05468e-38	8	Isg15
Sf3b1	1.30568e-42	0.289499	0.947	0.855	2.31772e-38	8	Sf3b1
Hnrnpab	1.41958e-42	0.296738	0.704	0.489	2.5199e-38	8	Hnrnpab
Paf1	2.04017e-42	0.275895	0.375	0.173	3.6215e-38	8	Paf1
Synj1	3.95139e-42	0.333103	0.665	0.445	7.01411e-38	8	Synj1
Ggta1	5.06829e-42	0.278321	0.412	0.202	8.99673e-38	8	Ggta1
Fbl	8.01356e-42	0.302326	0.62	0.398	1.42249e-37	8	Fbl
Taf7	9.29151e-42	0.294302	0.509	0.289	1.64934e-37	8	Taf7
Atp13a3	1.19849e-41	0.267543	0.438	0.221	2.12745e-37	8	Atp13a3
Map3k1	1.48264e-41	0.312227	0.571	0.346	2.63184e-37	8	Map3k1
Rnf130	1.48371e-41	0.319725	0.722	0.507	2.63374e-37	8	Rnf130
Epn1	1.92588e-41	0.275152	0.515	0.294	3.41864e-37	8	Epn1
Ell2	2.01197e-41	0.291533	0.38	0.178	3.57145e-37	8	Ell2
Lrrfip1	6.29097e-41	0.291257	0.69	0.467	1.11671e-36	8	Lrrfip1
Sesn2	7.37121e-41	0.264727	0.343	0.149	1.30846e-36	8	Sesn2
Hes1	7.66283e-41	0.346625	0.371	0.173	1.36023e-36	8	Hes1
Vasp	7.73507e-41	0.313062	0.825	0.64	1.37305e-36	8	Vasp
Calm2	8.10449e-41	0.351771	0.832	0.691	1.43863e-36	8	Calm2
Fes	1.20469e-40	0.271305	0.508	0.284	2.13844e-36	8	Fes
Lrrk2	1.38099e-40	0.268402	0.52	0.287	2.4514e-36	8	Lrrk2
Dhx40	4.56814e-40	0.278304	0.294	0.121	8.10891e-36	8	Dhx40
Ddx21	9.14097e-40	0.301727	0.474	0.266	1.62261e-35	8	Ddx21
Ezr	1.22232e-39	0.337863	0.716	0.515	2.16974e-35	8	Ezr
Lair1	1.75325e-39	0.255653	0.523	0.287	3.11219e-35	8	Lair1
Mical1	2.13154e-39	0.264901	0.442	0.231	3.7837e-35	8	Mical1
Gnl3	3.45721e-39	0.278219	0.411	0.211	6.13689e-35	8	Gnl3
Tpd52	4.94833e-39	0.270857	0.653	0.419	8.78377e-35	8	Tpd52
Arf4	5.79288e-39	0.353876	0.914	0.807	1.02829e-34	8	Arf4
Ms4a4c	1.12822e-38	0.25077	0.702	0.449	2.0027e-34	8	Ms4a4c
Spi1	1.71377e-38	0.288413	0.935	0.865	3.04211e-34	8	Spi1
Cd180	2.57382e-38	0.362593	0.542	0.324	4.56879e-34	8	Cd180
Ifi203	3.89423e-38	0.286449	0.377	0.183	6.91265e-34	8	Ifi203
Ube2b	6.51233e-38	0.269357	0.777	0.592	1.156e-33	8	Ube2b
Gpr35	7.27964e-38	0.296194	0.409	0.214	1.29221e-33	8	Gpr35
Ywhaz	1.0436e-37	0.298588	0.78	0.607	1.85249e-33	8	Ywhaz
Lims1	1.59885e-37	0.267426	0.579	0.368	2.83811e-33	8	Lims1
Nab1	2.3386e-37	0.250192	0.463	0.255	4.15126e-33	8	Nab1
Slc44a2	3.95359e-37	0.279841	0.526	0.305	7.01802e-33	8	Slc44a2
Trib1	8.34883e-37	0.292188	0.278	0.114	1.482e-32	8	Trib1
Fgl2	2.36236e-36	0.327217	0.484	0.279	4.19342e-32	8	Fgl2
Ncf4	4.67777e-36	0.278306	0.642	0.422	8.3035e-32	8	Ncf4
Tet2	9.93185e-36	0.307127	0.697	0.488	1.763e-31	8	Tet2
Dock5	1.05196e-35	0.254297	0.37	0.187	1.86734e-31	8	Dock5
Mbnl2	1.34748e-35	0.251965	0.483	0.274	2.39191e-31	8	Mbnl2
Tsc22d1	1.49503e-35	0.287754	0.398	0.208	2.65383e-31	8	Tsc22d1
Flvcr1	1.98343e-35	0.330387	0.565	0.36	3.52079e-31	8	Flvcr1
S100a10	2.32518e-35	0.272553	0.328	0.154	4.12743e-31	8	S100a10
Csnk1g3	5.11601e-35	0.269144	0.554	0.33	9.08143e-31	8	Csnk1g3
Hnrnpdl	7.42078e-35	0.277558	0.736	0.548	1.31726e-30	8	Hnrnpdl
Nap1l1	7.63654e-35	0.264507	0.874	0.735	1.35556e-30	8	Nap1l1
Arap2	2.238e-34	0.307257	0.649	0.419	3.97267e-30	8	Arap2
Saraf	3.13491e-34	0.285532	0.581	0.381	5.56478e-30	8	Saraf
Med21	4.14332e-34	0.423762	0.528	0.344	7.35481e-30	8	Med21
Gpsm3	5.30182e-34	0.261425	0.756	0.583	9.41126e-30	8	Gpsm3
Ppp1r11	1.00292e-33	0.291497	0.693	0.516	1.78029e-29	8	Ppp1r11
Hspa8	1.00334e-33	0.25303	0.999	0.987	1.78104e-29	8	Hspa8
Chd1	1.27834e-33	0.252422	0.47	0.275	2.26919e-29	8	Chd1
Trps1	2.29823e-33	0.283486	0.77	0.596	4.07959e-29	8	Trps1
Eif5a	3.80787e-33	0.251923	0.873	0.756	6.75934e-29	8	Eif5a
Kras	4.84084e-33	0.273016	0.6	0.395	8.59297e-29	8	Kras
Purb	5.93708e-33	0.275658	0.825	0.676	1.05389e-28	8	Purb
Rock1	8.63739e-33	0.304539	0.745	0.564	1.53322e-28	8	Rock1
Sp140	9.27422e-33	0.278374	0.59	0.383	1.64627e-28	8	Sp140
Arf6	2.1137e-32	0.297385	0.562	0.369	3.75203e-28	8	Arf6
Wac	2.18641e-31	0.320112	0.567	0.374	3.8811e-27	8	Wac
Dtx1	3.50722e-31	0.256016	0.484	0.279	6.22566e-27	8	Dtx1
Arid4a	3.85845e-31	0.270472	0.776	0.609	6.84914e-27	8	Arid4a
Itpkb	2.38916e-30	0.324091	0.28	0.132	4.241e-26	8	Itpkb
Wbp11	3.07997e-30	0.257732	0.456	0.275	5.46726e-26	8	Wbp11
Baz2b	5.64161e-30	0.250357	0.745	0.558	1.00144e-25	8	Baz2b
Mndal	2.01098e-29	0.285908	0.487	0.299	3.56968e-25	8	Mndal
Smchd1	3.40181e-29	0.264585	0.665	0.487	6.03856e-25	8	Smchd1
Pafah1b1	4.34149e-29	0.265288	0.744	0.573	7.70658e-25	8	Pafah1b1
Sema7a	6.03559e-29	0.264173	0.299	0.146	1.07138e-24	8	Sema7a
Sap18	6.41178e-29	0.375705	0.577	0.394	1.13816e-24	8	Sap18
Syk	8.15009e-29	0.261515	0.684	0.486	1.44672e-24	8	Syk
Cks2	4.72945e-28	0.258634	0.304	0.15	8.39524e-24	8	Cks2
Mcl1	6.92009e-28	0.275668	0.958	0.909	1.22839e-23	8	Mcl1
Rbbp6	4.20541e-27	0.258151	0.658	0.481	7.46503e-23	8	Rbbp6
Nfkbie	5.59349e-27	0.273102	0.688	0.528	9.929e-23	8	Nfkbie
Ubn1	1.48426e-26	0.267051	0.555	0.382	2.63471e-22	8	Ubn1
Oat	1.66711e-26	0.251256	0.613	0.428	2.95928e-22	8	Oat
Ifitm1	7.81566e-26	0.372829	0.328	0.169	1.38736e-21	8	Ifitm1
Crlf3	1.5716e-24	0.259931	0.745	0.584	2.78975e-20	8	Crlf3
Ddx6	1.91743e-24	0.255443	0.761	0.615	3.40362e-20	8	Ddx6
Foxp1	2.00153e-24	0.287303	0.618	0.449	3.55292e-20	8	Foxp1
Btg1	3.75258e-23	0.279141	0.995	0.991	6.6612e-19	8	Btg1
Ncf1	7.05675e-23	0.357686	0.738	0.599	1.25264e-18	8	Ncf1
Polb	2.99902e-21	0.257391	0.586	0.433	5.32355e-17	8	Polb
Arf2	8.95942e-21	0.280957	0.374	0.236	1.59039e-16	8	Arf2
Ccl3	6.47796e-20	0.915392	0.304	0.179	1.1499e-15	8	Ccl3
Gdap10	9.34326e-18	0.271256	0.481	0.338	1.65852e-13	8	Gdap10
Tnfaip3	1.93407e-11	0.296973	0.544	0.449	3.43318e-07	8	Tnfaip3
C1qa	0	2.32691	0.913	0.014	0	11	C1qa
C1qb	0	2.27926	0.884	0.015	0	11	C1qb
Hmox1	0	1.9479	0.765	0.035	0	11	Hmox1
C1qc	0	1.84971	0.847	0.011	0	11	C1qc
Slpi	0	1.36271	0.508	0.01	0	11	Slpi
Mafb	0	1.24333	0.576	0.013	0	11	Mafb
Slc40a1	0	1.05167	0.503	0.005	0	11	Slc40a1
Axl	0	0.801946	0.551	0.024	0	11	Axl
Fcna	3.26219e-283	0.739716	0.396	0.006	5.79071e-279	11	Fcna
Selenop	9.8205e-265	0.934525	0.554	0.042	1.74324e-260	11	Selenop
Hpgd	1.18424e-255	1.05409	0.615	0.06	2.10214e-251	11	Hpgd
Cd5l	5.41367e-249	0.638644	0.339	0.004	9.60981e-245	11	Cd5l
Apoe	1.1011e-244	2.15227	0.863	0.193	1.95457e-240	11	Apoe
Fcgr3	1.94803e-238	0.59846	0.367	0.009	3.45794e-234	11	Fcgr3
Csf1r	3.12192e-218	1.07325	0.665	0.103	5.54172e-214	11	Csf1r
Pilra	1.11824e-200	0.471986	0.292	0.005	1.98498e-196	11	Pilra
Igf1	6.07346e-199	0.55618	0.285	0.004	1.0781e-194	11	Igf1
Mrc1	1.03358e-186	0.463566	0.276	0.005	1.8347e-182	11	Mrc1
Trf	3.20298e-174	0.909422	0.651	0.123	5.68561e-170	11	Trf
Timp2	6.87472e-156	0.438416	0.251	0.007	1.22033e-151	11	Timp2
Nr1h3	1.36805e-154	0.633774	0.362	0.03	2.42843e-150	11	Nr1h3
Mpeg1	4.71859e-149	0.942322	0.59	0.118	8.37597e-145	11	Mpeg1
Pilrb2	1.74627e-148	0.422673	0.314	0.021	3.09981e-144	11	Pilrb2
Ctsd	2.21978e-148	1.06893	0.697	0.177	3.94033e-144	11	Ctsd
Maf	3.21996e-143	0.594062	0.271	0.014	5.71575e-139	11	Maf
Slc11a1	3.51147e-140	0.472208	0.321	0.025	6.23322e-136	11	Slc11a1
Ctsb	1.77519e-133	1.19917	0.95	0.611	3.15115e-129	11	Ctsb
Clec4n	1.08656e-123	0.646495	0.376	0.047	1.92875e-119	11	Clec4n
Fth11	3.85147e-123	0.821177	1	0.996	6.83674e-119	11	Fth1
Clec4a3	1.19855e-120	0.760748	0.499	0.096	2.12754e-116	11	Clec4a3
Blvrb	3.03921e-118	0.773106	0.629	0.169	5.39491e-114	11	Blvrb
Fcgr2b	1.56562e-117	0.560199	0.401	0.06	2.77912e-113	11	Fcgr2b
Sdc3	7.45707e-116	0.621236	0.508	0.101	1.3237e-111	11	Sdc3
Clec12a	1.84338e-109	0.629955	0.462	0.089	3.27219e-105	11	Clec12a
Calhm6	1.89923e-109	0.786985	0.513	0.117	3.37133e-105	11	Calhm6
Ccr2	2.61238e-109	0.814618	0.305	0.034	4.63723e-105	11	Ccr2
Cx3cr1	3.79397e-109	0.581495	0.326	0.041	6.73467e-105	11	Cx3cr1
Tgfbi	5.49091e-108	1.01434	0.613	0.183	9.74691e-104	11	Tgfbi
Pla2g7	3.02468e-103	0.524174	0.326	0.043	5.36911e-99	11	Pla2g7
Pld3	6.80202e-101	0.454517	0.278	0.029	1.20743e-96	11	Pld3
Spic	4.50509e-99	0.593989	0.437	0.085	7.99699e-95	11	Spic
Cadm1	1.00514e-98	0.373809	0.269	0.027	1.78422e-94	11	Cadm1
Cd300c21	2.26723e-98	0.757942	0.838	0.376	4.02456e-94	11	Cd300c2
Lyz2	9.20042e-98	3.15686	0.515	0.142	1.63317e-93	11	Lyz2
Vcam1	4.9999e-97	1.00533	0.631	0.2	8.87533e-93	11	Vcam1
Fam213b	4.24539e-96	0.560706	0.371	0.062	7.53599e-92	11	Fam213b
Cd300a1	1.57587e-94	0.694203	0.784	0.311	2.79733e-90	11	Cd300a
Psap	2.86724e-91	1.28763	0.959	0.809	5.08964e-87	11	Psap
AB124611	7.52627e-89	0.533591	0.497	0.127	1.33599e-84	11	AB124611
Treml4	5.80696e-88	0.395277	0.376	0.07	1.03079e-83	11	Treml4
Wfdc17	3.25552e-86	0.811477	0.497	0.128	5.77888e-82	11	Wfdc17
P2ry6	2.24394e-85	0.409592	0.396	0.083	3.98322e-81	11	P2ry6
Hebp1	1.49157e-82	0.657757	0.513	0.139	2.64769e-78	11	Hebp1
Lgals3	1.06891e-81	0.899468	0.736	0.319	1.89741e-77	11	Lgals3
Ifitm31	7.44303e-79	0.791198	0.945	0.658	1.32121e-74	11	Ifitm3
Clec4a21	9.23061e-79	0.54008	0.576	0.186	1.63853e-74	11	Clec4a2
Txnip	1.2087e-76	0.673316	0.745	0.331	2.14556e-72	11	Txnip
Serpinb6a	1.6314e-75	0.605092	0.351	0.07	2.89589e-71	11	Serpinb6a
Ifi204	2.08028e-75	0.348362	0.301	0.051	3.69271e-71	11	Ifi204
Slamf8	1.85397e-73	0.561678	0.572	0.199	3.29099e-69	11	Slamf8
Ly6e	6.57504e-73	0.740761	0.902	0.552	1.16713e-68	11	Ly6e
Ccl6	1.93598e-72	0.427188	0.339	0.069	3.43655e-68	11	Ccl6
Cd68	2.38482e-71	0.656179	0.777	0.401	4.23329e-67	11	Cd68
Aldh2	3.73051e-71	0.5049	0.583	0.206	6.62203e-67	11	Aldh2
Dusp6	7.0206e-71	0.352263	0.289	0.051	1.24623e-66	11	Dusp6
Lipa	1.76972e-70	0.645319	0.645	0.251	3.14142e-66	11	Lipa
Clec4b1	2.64749e-69	0.448253	0.303	0.058	4.69956e-65	11	Clec4b1
Gm2a1	3.43189e-69	0.655104	0.925	0.67	6.09195e-65	11	Gm2a
Cfp1	3.22141e-68	0.623728	0.761	0.339	5.71832e-64	11	Cfp
Cd81	5.57552e-67	0.734764	0.708	0.301	9.89711e-63	11	Cd81
Tifab	3.10227e-66	0.405073	0.483	0.146	5.50683e-62	11	Tifab
Il16	8.79755e-66	0.44968	0.526	0.176	1.56165e-61	11	Il16
Cybb	1.0106e-65	0.641158	0.875	0.552	1.79392e-61	11	Cybb
Lamtor4	1.90148e-65	0.501836	0.636	0.256	3.37532e-61	11	Lamtor4
Tnfaip8l2	1.52397e-63	0.436769	0.574	0.211	2.7052e-59	11	Tnfaip8l2
Frmd4b	1.81492e-63	0.355487	0.369	0.091	3.22166e-59	11	Frmd4b
Tm6sf11	6.04012e-63	0.460554	0.519	0.172	1.07218e-58	11	Tm6sf1
Slc43a2	1.26133e-62	0.376617	0.487	0.153	2.23899e-58	11	Slc43a2
Ms4a7	8.87725e-62	0.598074	0.376	0.096	1.5758e-57	11	Ms4a7
Sirpa	1.26252e-61	0.605237	0.895	0.589	2.2411e-57	11	Sirpa
Lap3	3.06685e-61	0.430372	0.374	0.097	5.44397e-57	11	Lap3
H2-DMa1	3.1816e-61	0.561929	0.929	0.704	5.64765e-57	11	H2-DMa
Il18	5.14305e-60	0.567406	0.442	0.134	9.12943e-56	11	Il18
Lrp1	6.41711e-60	0.284283	0.285	0.058	1.1391e-55	11	Lrp1
Clec4a1	1.49152e-59	0.453502	0.629	0.252	2.6476e-55	11	Clec4a1
Ifi27l2a	1.54384e-59	0.868558	0.802	0.443	2.74048e-55	11	Ifi27l2a
Fcer1g	5.22268e-59	0.493967	0.995	0.948	9.27078e-55	11	Fcer1g
Lgals3bp	8.67728e-58	0.395729	0.387	0.107	1.5403e-53	11	Lgals3bp
Prdx1	9.29225e-58	0.664306	0.938	0.71	1.64947e-53	11	Prdx1
Plin2	1.07221e-57	0.392171	0.323	0.077	1.90328e-53	11	Plin2
Glul	4.57487e-57	0.438524	0.474	0.155	8.12085e-53	11	Glul
Creg1	7.67305e-57	0.635745	0.868	0.525	1.36204e-52	11	Creg1
Tyrobp	1.41019e-56	0.424549	0.991	0.955	2.50322e-52	11	Tyrobp
Abcg31	3.09725e-56	0.455696	0.663	0.29	5.49793e-52	11	Abcg3
Ninj1	4.18826e-56	0.393346	0.326	0.079	7.43458e-52	11	Ninj1
Vsir	1.52048e-55	0.406715	0.592	0.232	2.699e-51	11	Vsir
Tgfb11	4.3476e-55	0.503714	0.827	0.48	7.71743e-51	11	Tgfb1
Hexa	3.98256e-54	0.559028	0.724	0.37	7.06944e-50	11	Hexa
F630028O10Rik	1.57285e-52	0.279866	0.273	0.061	2.79197e-48	11	F630028O10Rik
Hexb	2.76438e-52	0.45459	0.622	0.277	4.90705e-48	11	Hexb
Fxyd51	3.42147e-52	0.535689	0.672	0.333	6.07344e-48	11	Fxyd5
Ctsa	8.33679e-52	0.51014	0.779	0.425	1.47986e-47	11	Ctsa
Grn	4.25706e-51	0.462043	0.656	0.305	7.55671e-47	11	Grn
Gpx11	4.41023e-51	0.432401	0.959	0.872	7.82859e-47	11	Gpx1
Plbd11	1.66224e-50	0.486417	0.886	0.605	2.95064e-46	11	Plbd1
Ppt2	2.81298e-50	0.30309	0.339	0.092	4.99332e-46	11	Ppt2
Tent5a	3.14765e-50	0.504509	0.446	0.156	5.58739e-46	11	Tent5a
Acp5	5.66382e-50	0.606143	0.722	0.365	1.00538e-45	11	Acp5
Sdcbp	7.21386e-50	0.53589	0.818	0.51	1.28053e-45	11	Sdcbp
Lst1	3.86596e-49	0.585868	0.913	0.714	6.86247e-45	11	Lst1
Ctss	1.51583e-48	0.469428	0.986	0.96	2.69075e-44	11	Ctss
Igsf6	3.2206e-48	0.480286	0.663	0.33	5.71688e-44	11	Igsf6
Aif11	4.32272e-48	0.631721	0.827	0.464	7.67327e-44	11	Aif1
Cd302	2.93576e-47	0.355725	0.435	0.147	5.21127e-43	11	Cd302
BC028528	1.81154e-46	0.257224	0.367	0.112	3.21567e-42	11	BC028528
Tpd521	2.36605e-46	0.442219	0.784	0.44	4.19998e-42	11	Tpd52
Atp13a2	4.37862e-46	0.266197	0.267	0.064	7.77249e-42	11	Atp13a2
Emb1	8.2379e-46	0.437989	0.563	0.244	1.46231e-41	11	Emb
Slc48a1	1.70228e-44	0.376427	0.403	0.136	3.02173e-40	11	Slc48a1
9930111J21Rik2	4.20123e-44	0.479067	0.718	0.408	7.4576e-40	11	9930111J21Rik2
Ms4a6c	4.71147e-44	0.476138	0.87	0.596	8.36332e-40	11	Ms4a6c
Slfn5	1.13989e-43	0.393846	0.513	0.214	2.02341e-39	11	Slfn5
Gm34084	3.35707e-43	0.471177	0.599	0.277	5.95914e-39	11	Gm34084
Reep5	5.30711e-43	0.42329	0.809	0.487	9.42064e-39	11	Reep5
Snx5	7.8532e-43	0.43999	0.713	0.383	1.39402e-38	11	Snx5
Ifngr11	2.00166e-42	0.443238	0.843	0.55	3.55315e-38	11	Ifngr1
Mndal1	2.26501e-42	0.425934	0.631	0.311	4.02062e-38	11	Mndal
Ppfia41	3.0335e-42	0.351048	0.599	0.272	5.38477e-38	11	Ppfia4
Cd531	4.63198e-42	0.427566	0.827	0.491	8.22223e-38	11	Cd53
H2-DMb11	5.37061e-42	0.580258	0.79	0.546	9.53336e-38	11	H2-DMb1
Tmem86a	6.02336e-42	0.287646	0.287	0.079	1.06921e-37	11	Tmem86a
Ifi2031	6.83593e-42	0.395928	0.487	0.2	1.21345e-37	11	Ifi203
Eno1	1.40503e-41	0.366641	0.658	0.323	2.49408e-37	11	Eno1
March11	2.86048e-41	0.33883	0.588	0.269	5.07764e-37	11	2001-03-01
Fcgrt	1.4272e-40	0.332363	0.36	0.119	2.53343e-36	11	Fcgrt
Itm2b	2.11039e-40	0.37926	0.989	0.971	3.74616e-36	11	Itm2b
Oxct1	4.60543e-40	0.268198	0.314	0.095	8.17509e-36	11	Oxct1
Sirpb1c	6.38606e-40	0.314172	0.396	0.141	1.13359e-35	11	Sirpb1c
Cyth41	2.45465e-39	0.339002	0.79	0.441	4.35726e-35	11	Cyth4
Sla1	4.55563e-39	0.398855	0.658	0.341	8.0867e-35	11	Sla
Gmfg1	5.24375e-39	0.40459	0.834	0.536	9.30818e-35	11	Gmfg
Ifi207	1.39783e-38	0.293359	0.303	0.092	2.48129e-34	11	Ifi207
Plxnb2	1.72254e-38	0.316308	0.44	0.174	3.05768e-34	11	Plxnb2
Cd209a1	1.95636e-38	0.724943	0.396	0.154	3.47273e-34	11	Cd209a
Hps3	3.54544e-38	0.315551	0.522	0.226	6.2935e-34	11	Hps3
Alox5ap1	5.42453e-38	0.403722	0.786	0.468	9.62909e-34	11	Alox5ap
Cdk2ap2	5.3359e-37	0.453356	0.74	0.45	9.47176e-33	11	Cdk2ap2
Laptm5	6.57115e-37	0.334279	0.968	0.948	1.16644e-32	11	Laptm5
Hpgds	1.89091e-36	0.306962	0.292	0.088	3.35655e-32	11	Hpgds
Rgl1	2.0311e-36	0.329291	0.469	0.199	3.60541e-32	11	Rgl1
Gpr1411	2.13168e-36	0.355897	0.506	0.224	3.78394e-32	11	Gpr141
Celf4	4.64171e-36	0.302882	0.319	0.106	8.23949e-32	11	Celf4
Tep11	2.1116e-35	0.316219	0.528	0.24	3.7483e-31	11	Tep1
Ftl1	2.84863e-35	0.576652	1	0.997	5.05661e-31	11	Ftl1
Hint1	8.37965e-35	0.358552	0.92	0.787	1.48747e-30	11	Hint1
Entpd1	8.457e-35	0.250231	0.267	0.079	1.5012e-30	11	Entpd1
Coro1a1	1.02353e-34	0.365365	0.929	0.855	1.81687e-30	11	Coro1a
Ptpre1	1.19823e-34	0.333642	0.67	0.343	2.12698e-30	11	Ptpre
Rgs21	1.3597e-34	0.471923	0.893	0.678	2.4136e-30	11	Rgs2
Ctsc1	2.22955e-34	0.489781	0.8	0.517	3.95768e-30	11	Ctsc
Myo1f1	4.05619e-34	0.32989	0.633	0.317	7.20014e-30	11	Myo1f
Adap2	4.47054e-34	0.265461	0.344	0.121	7.93565e-30	11	Adap2
Il6ra	4.50668e-34	0.320716	0.649	0.337	7.9998e-30	11	Il6ra
Ptpn181	6.11142e-34	0.397542	0.886	0.636	1.08484e-29	11	Ptpn18
Adgre4	6.65845e-34	0.317736	0.433	0.176	1.18194e-29	11	Adgre4
Lgmn	8.4814e-34	0.498769	0.645	0.366	1.50553e-29	11	Lgmn
Evl1	1.079e-32	0.30348	0.515	0.239	1.91533e-28	11	Evl
Ckb1	1.23983e-32	0.383559	0.695	0.384	2.20082e-28	11	Ckb
Plac81	1.36444e-32	0.591752	0.74	0.492	2.42202e-28	11	Plac8
Ptprc1	1.44797e-32	0.337471	0.966	0.922	2.57029e-28	11	Ptprc
Ppt1	1.88067e-32	0.350013	0.551	0.276	3.33838e-28	11	Ppt1
Fam49b1	2.60383e-32	0.339309	0.907	0.715	4.62206e-28	11	Fam49b
Capza2	2.77982e-32	0.338859	0.941	0.828	4.93445e-28	11	Capza2
Itgax1	3.89695e-32	0.350736	0.806	0.537	6.91747e-28	11	Itgax
H2-Ab11	5.6973e-32	0.361724	0.986	0.963	1.01133e-27	11	H2-Ab1
Comt	6.37022e-32	0.266383	0.376	0.144	1.13078e-27	11	Comt
Ehd4	9.91297e-32	0.288932	0.444	0.192	1.75965e-27	11	Ehd4
Gns	1.21844e-31	0.324623	0.624	0.322	2.16286e-27	11	Gns
Mapk141	2.50884e-31	0.343525	0.667	0.375	4.45344e-27	11	Mapk14
Adgre1	4.71603e-31	0.377981	0.558	0.283	8.37143e-27	11	Adgre1
Hsp90b1	6.1179e-31	0.460485	0.793	0.549	1.08599e-26	11	Hsp90b1
Nfam11	7.38065e-31	0.290351	0.638	0.333	1.31014e-26	11	Nfam1
Zfp36l21	9.17285e-31	0.250094	0.74	0.413	1.62827e-26	11	Zfp36l2
Tmem50a	2.58341e-30	0.34503	0.738	0.448	4.58582e-26	11	Tmem50a
Etfb	3.07104e-30	0.383358	0.626	0.348	5.4514e-26	11	Etfb
Ramp1	3.95817e-30	0.333814	0.604	0.328	7.02615e-26	11	Ramp1
Lrrc25	4.23296e-30	0.31931	0.595	0.317	7.51393e-26	11	Lrrc25
Fermt3	5.19494e-30	0.317347	0.67	0.361	9.22154e-26	11	Fermt3
Abi3	5.55152e-30	0.283121	0.579	0.292	9.8545e-26	11	Abi3
Rps17	6.02821e-30	0.308912	0.952	0.871	1.07007e-25	11	Rps17
Gng2	6.78303e-30	0.293269	0.472	0.215	1.20406e-25	11	Gng2
Shisa5	4.21008e-29	0.382504	0.752	0.487	7.47332e-25	11	Shisa5
Mrpl33	2.79178e-28	0.323324	0.722	0.454	4.95569e-24	11	Mrpl33
Irf7	2.96075e-28	0.375563	0.419	0.184	5.25564e-24	11	Irf7
Gsn1	3.19778e-28	0.32824	0.813	0.507	5.67637e-24	11	Gsn
Kmo	3.44887e-28	0.308354	0.446	0.21	6.12208e-24	11	Kmo
Slc25a5	7.85768e-28	0.344772	0.918	0.785	1.39482e-23	11	Slc25a5
Rpn1	1.06845e-27	0.256625	0.367	0.151	1.8966e-23	11	Rpn1
Naaa	1.18023e-27	0.25253	0.294	0.107	2.09503e-23	11	Naaa
Unc93b1	1.36089e-27	0.301013	0.92	0.773	2.41572e-23	11	Unc93b1
Arhgap91	1.67294e-27	0.319705	0.636	0.35	2.96964e-23	11	Arhgap9
Serp1	2.53455e-27	0.327194	0.763	0.51	4.49907e-23	11	Serp1
Hcls11	3.46354e-27	0.295712	0.818	0.521	6.14813e-23	11	Hcls1
Il17ra	5.766e-27	0.256259	0.394	0.177	1.02352e-22	11	Il17ra
Mbnl11	7.44724e-27	0.351694	0.907	0.76	1.32196e-22	11	Mbnl1
Ms4a6b	1.11662e-26	0.34871	0.72	0.458	1.98211e-22	11	Ms4a6b
Rac21	2.32513e-26	0.360922	0.759	0.512	4.12733e-22	11	Rac2
Ear2	2.48346e-26	0.281956	0.298	0.114	4.40839e-22	11	Ear2
1600010M07Rik	2.70385e-26	0.250371	0.526	0.262	4.79961e-22	11	1600010M07Rik
Lcp21	3.78962e-26	0.272517	0.59	0.316	6.72696e-22	11	Lcp2
Sptssa	6.31049e-26	0.277155	0.62	0.354	1.12018e-21	11	Sptssa
Parvg	8.45369e-26	0.265952	0.46	0.22	1.50061e-21	11	Parvg
Mpp6	1.09614e-25	0.356615	0.535	0.292	1.94577e-21	11	Mpp6
Cbl	1.12862e-25	0.314034	0.67	0.402	2.00341e-21	11	Cbl
Adcy7	1.31292e-25	0.262775	0.469	0.231	2.33057e-21	11	Adcy7
Fes1	3.77103e-25	0.269494	0.569	0.311	6.69395e-21	11	Fes
Prdx5	6.35384e-25	0.357997	0.708	0.466	1.12787e-20	11	Prdx5
Nop10	8.93804e-25	0.31621	0.713	0.458	1.58659e-20	11	Nop10
H2afy1	1.02936e-24	0.327311	0.909	0.785	1.82722e-20	11	H2afy
Otulinl1	1.37064e-24	0.296276	0.838	0.608	2.43302e-20	11	Otulinl
Sirpb1a	1.37448e-24	0.265967	0.519	0.276	2.43984e-20	11	Sirpb1a
Fkbp2	1.54413e-24	0.250476	0.394	0.178	2.74099e-20	11	Fkbp2
Taldo11	1.59797e-24	0.31695	0.943	0.857	2.83656e-20	11	Taldo1
Mif	4.98397e-24	0.319106	0.606	0.341	8.84705e-20	11	Mif
Pitpna	6.00664e-24	0.31426	0.809	0.579	1.06624e-19	11	Pitpna
Itgb21	6.88676e-24	0.266237	0.679	0.391	1.22247e-19	11	Itgb2
Ncf2	9.79458e-24	0.362903	0.697	0.447	1.73864e-19	11	Ncf2
Asah1	5.54612e-23	0.311987	0.706	0.452	9.84492e-19	11	Asah1
Cotl1	6.5617e-23	0.307531	0.902	0.711	1.16477e-18	11	Cotl1
Rnf1491	1.52091e-22	0.295568	0.733	0.475	2.69977e-18	11	Rnf149
Hes11	1.88184e-22	0.337599	0.41	0.199	3.34046e-18	11	Hes1
Lair11	1.93241e-22	0.277651	0.567	0.319	3.43022e-18	11	Lair1
Pabpc11	2.4558e-22	0.293962	0.95	0.887	4.35929e-18	11	Pabpc1
Mt1	2.76665e-22	0.314712	0.355	0.159	4.91108e-18	11	Mt1
Npc21	3.06206e-22	0.266219	0.9	0.735	5.43546e-18	11	Npc2
Csk1	3.71349e-22	0.279579	0.681	0.412	6.59182e-18	11	Csk
Fgr	4.49662e-22	0.283222	0.743	0.501	7.98196e-18	11	Fgr
Skint3	4.85889e-22	0.273551	0.408	0.201	8.62502e-18	11	Skint3
Acp2	4.86422e-22	0.282148	0.371	0.173	8.63449e-18	11	Acp2
Cyb5a	5.93048e-22	0.348259	0.779	0.548	1.05272e-17	11	Cyb5a
Cndp2	6.31034e-22	0.260124	0.421	0.205	1.12015e-17	11	Cndp2
Gngt2	6.87765e-22	0.276852	0.897	0.714	1.22085e-17	11	Gngt2
Ifitm61	7.64844e-22	0.314832	0.645	0.385	1.35767e-17	11	Ifitm6
Hfe	9.1632e-22	0.2661	0.777	0.484	1.62656e-17	11	Hfe
Mtpn1	9.64252e-22	0.302563	0.831	0.613	1.71164e-17	11	Mtpn
Ssh21	3.93203e-21	0.255834	0.508	0.276	6.97975e-17	11	Ssh2
Tmem14c	4.97312e-21	0.290103	0.845	0.647	8.82778e-17	11	Tmem14c
Ccl9	6.94848e-21	0.305026	0.305	0.134	1.23343e-16	11	Ccl9
Lbh	7.88303e-21	0.272589	0.519	0.285	1.39932e-16	11	Lbh
Asb21	1.09244e-20	0.322934	0.752	0.507	1.93919e-16	11	Asb2
Anxa5	1.47475e-20	0.309198	0.856	0.671	2.61783e-16	11	Anxa5
Nadk	2.23911e-20	0.265256	0.667	0.417	3.97464e-16	11	Nadk
Gltp	2.39854e-20	0.30808	0.731	0.492	4.25765e-16	11	Gltp
Serinc3	2.53925e-20	0.338164	0.768	0.545	4.50742e-16	11	Serinc3
Eif3k	3.6952e-20	0.257767	0.916	0.787	6.55935e-16	11	Eif3k
Tmem51	4.20089e-20	0.260731	0.569	0.324	7.45699e-16	11	Tmem51
Bst2	5.33623e-20	0.325446	0.667	0.429	9.47234e-16	11	Bst2
BC035044	7.29381e-20	0.26054	0.606	0.358	1.29472e-15	11	BC035044
Zyx	8.08301e-20	0.262936	0.579	0.346	1.43481e-15	11	Zyx
H2-Aa	8.3917e-20	0.252689	0.986	0.975	1.48961e-15	11	H2-Aa
Canx	9.17958e-20	0.279432	0.72	0.474	1.62947e-15	11	Canx
Tpi1	9.62155e-20	0.268172	0.419	0.216	1.70792e-15	11	Tpi1
Lyn1	9.86597e-20	0.304621	0.82	0.616	1.75131e-15	11	Lyn
Mrpl42	2.50849e-19	0.257206	0.506	0.287	4.45281e-15	11	Mrpl42
Ptpn61	3.087e-19	0.274904	0.856	0.675	5.47973e-15	11	Ptpn6
Hspa1b1	3.16522e-19	0.373602	0.932	0.8	5.61858e-15	11	Hspa1b
Hprt	3.93961e-19	0.256515	0.556	0.328	6.9932e-15	11	Hprt
Clta	4.08332e-19	0.257919	0.945	0.85	7.24831e-15	11	Clta
Gpi1	1.13181e-18	0.25036	0.827	0.622	2.00907e-14	11	Gpi1
Tmed10	1.24276e-18	0.294366	0.74	0.498	2.20602e-14	11	Tmed10
Cebpb1	1.33523e-18	0.317915	0.392	0.199	2.37016e-14	11	Cebpb
Vamp5	2.00829e-18	0.26391	0.415	0.217	3.56491e-14	11	Vamp5
Cd48	3.19095e-18	0.262264	0.745	0.512	5.66426e-14	11	Cd48
Akr1a1	3.20823e-18	0.287915	0.868	0.705	5.69493e-14	11	Akr1a1
Ciita	3.28872e-18	0.271192	0.856	0.665	5.8378e-14	11	Ciita
Dbi	4.92094e-18	0.28384	0.679	0.455	8.73516e-14	11	Dbi
H2-Eb1	1.17799e-17	0.264968	0.986	0.973	2.09105e-13	11	H2-Eb1
Zfp706	1.32481e-17	0.261815	0.69	0.463	2.35167e-13	11	Zfp706
Mmp121	7.68036e-17	0.323518	0.326	0.165	1.36334e-12	11	Mmp12
Gsr	2.8206e-16	0.27418	0.522	0.32	5.00685e-12	11	Gsr
Anxa61	4.12827e-16	0.260969	0.615	0.399	7.3281e-12	11	Anxa6
Scp2	7.36138e-16	0.290754	0.861	0.677	1.30672e-11	11	Scp2
Rac1	3.82811e-15	0.255432	0.834	0.676	6.79528e-11	11	Rac1
Wdfy41	9.55332e-15	0.286709	0.604	0.406	1.69581e-10	11	Wdfy4
Bcl11a1	1.464e-14	0.324168	0.574	0.412	2.59875e-10	11	Bcl11a

## Sheet: Table S5
Table S5: Genes used for cell cycle analysis related to Fig. 2K.
Source: PMID 27124452
Gene
Mcm5
Pcna
Tyms
Fen1
Mcm2
Mcm4
Ung
Gins2
Mcm6
Cdca7
Dtl
Prim1
Uhrf1
Hells
Rfc2
Rpa2
Nasp
Rad51ap1
Gmnn
Wdr76
Slbp
Ccne2
Ubr7
Pold3
Msh2
Atad2
Rad51
Cdc45
Cdc6
Exo1
Tipin
Dscc1
Blm
Casp8ap2
Usp1
Clspn
Pola1
Chaf1b
Brip1
E2f8

## Sheet: Table S6
Table S6: Differential expressed genes between wildtype metaclusters. Related to Fig. 3A, B.
Dataset: GSE149544
Gene	p_val	avg_logFC	pct.1	pct.2	p_val_adj	Metacluster
Cst3	0	2.35611	0.994	0.994	0	cDC1
Irf8	0	2.05458	0.955	0.264	0	cDC1
Ppt1	0	2.04037	0.892	0.457	0	cDC1
Naaa	0	1.93566	0.862	0.277	0	cDC1
Xcr1	0	1.63813	0.852	0.037	0	cDC1
Cxcl9	0	1.54078	0.597	0.062	0	cDC1
Apol7c	0	1.40122	0.807	0.208	0	cDC1
Mpeg1	0	1.38422	0.945	0.267	0	cDC1
Psap	0	1.30931	0.987	0.892	0	cDC1
Cd8a	0	1.26598	0.838	0.111	0	cDC1
Txn1	0	1.26009	0.971	0.654	0	cDC1
Rab7b	0	1.24446	0.81	0.027	0	cDC1
Cadm1	0	1.2388	0.797	0.052	0	cDC1
Clec9a	0	1.1969	0.848	0.115	0	cDC1
Aif1	0	1.16709	0.955	0.306	0	cDC1
Gusb	0	1.14464	0.922	0.32	0	cDC1
P2ry14	0	1.12752	0.797	0.065	0	cDC1
Cd81	0	1.10988	0.91	0.294	0	cDC1
Lgals3	0	1.05718	0.912	0.492	0	cDC1
Crip1	0	1.04226	0.97	0.465	0	cDC1
Serpinb6b	0	1.03832	0.741	0.143	0	cDC1
Id2	0	1.0136	0.992	0.642	0	cDC1
Fuca1	0	0.979344	0.919	0.564	0	cDC1
Trim35	0	0.924685	0.832	0.28	0	cDC1
Ifi205	0	0.902696	0.724	0.031	0	cDC1
Fnbp1	0	0.883868	0.95	0.435	0	cDC1
Eef1b2	0	0.881867	0.979	0.993	0	cDC1
Slc8b1	0	0.85827	0.826	0.153	0	cDC1
Atpif1	0	0.834264	0.958	0.787	0	cDC1
Ncoa7	0	0.815215	0.696	0.226	0	cDC1
Cd36	0	0.758126	0.722	0.032	0	cDC1
BC028528	0	0.752031	0.781	0.263	0	cDC1
Cd24a	0	0.751159	0.758	0.125	0	cDC1
Creg1	0	0.749695	0.938	0.538	0	cDC1
Gm36723	0	0.7324	0.639	0.022	0	cDC1
Pbx1	0	0.728688	0.775	0.098	0	cDC1
Pdia5	0	0.726402	0.709	0.03	0	cDC1
Gpr141b	0	0.722688	0.669	0.014	0	cDC1
Ece1	0	0.721845	0.831	0.276	0	cDC1
Npc2	0	0.698183	0.968	0.724	0	cDC1
Serpinb9	0	0.691546	0.47	0.096	0	cDC1
Naga	0	0.680428	0.82	0.269	0	cDC1
2310031A07Rik	0	0.676583	0.588	0.023	0	cDC1
Slco3a1	0	0.671063	0.673	0.056	0	cDC1
Lima1	0	0.657629	0.484	0.042	0	cDC1
Adam8	0	0.657401	0.748	0.285	0	cDC1
Txndc15	0	0.656823	0.814	0.274	0	cDC1
Btla	0	0.642457	0.769	0.205	0	cDC1
Snx22	0	0.640384	0.642	0.044	0	cDC1
Pla2g16	0	0.631332	0.744	0.222	0	cDC1
Trpm2	0	0.629002	0.752	0.219	0	cDC1
Gcsam	0	0.627251	0.624	0.01	0	cDC1
Tlr3	0	0.620928	0.582	0.029	0	cDC1
Cyb5a	0	0.60719	0.869	0.707	0	cDC1
Tubb2a	0	0.581436	0.683	0.134	0	cDC1
Calm1	0	0.575546	0.989	0.99	0	cDC1
Plin2	0	0.549696	0.695	0.132	0	cDC1
Fmnl2	0	0.542936	0.65	0.1	0	cDC1
Rab32	0	0.541576	0.746	0.192	0	cDC1
Rgs10	0	0.541385	0.887	0.551	0	cDC1
Trib1	0	0.539468	0.596	0.138	0	cDC1
Ttc39a	0	0.53517	0.562	0.021	0	cDC1
Treml4	0	0.530761	0.71	0.169	0	cDC1
Pafah1b3	0	0.529407	0.774	0.255	0	cDC1
Rala	0	0.522765	0.931	0.66	0	cDC1
Actg1	0	0.521916	0.993	0.997	0	cDC1
Fgd2	0	0.520994	0.885	0.507	0	cDC1
Psmb9	0	0.517964	0.969	0.907	0	cDC1
Mycl	0	0.517399	0.708	0.224	0	cDC1
Cxcl16	0	0.516759	0.685	0.182	0	cDC1
Gatm	0	0.508865	0.59	0.063	0	cDC1
Galnt7	0	0.506549	0.567	0.093	0	cDC1
Tlr11	0	0.500622	0.576	0.048	0	cDC1
Laptm4b	0	0.496209	0.374	0.023	0	cDC1
Olfm1	0	0.488045	0.587	0.085	0	cDC1
Mlec	0	0.48394	0.739	0.285	0	cDC1
Psme1	0	0.479806	0.987	0.944	0	cDC1
Shtn1	0	0.479367	0.756	0.247	0	cDC1
Cd1d1	0	0.477404	0.695	0.199	0	cDC1
Sdad1	0	0.477054	0.644	0.154	0	cDC1
Adam19	0	0.475875	0.734	0.234	0	cDC1
Cenpv	0	0.474836	0.557	0.039	0	cDC1
Hepacam2	0	0.473388	0.456	0.014	0	cDC1
Pianp	0	0.47122	0.495	0.019	0	cDC1
Plpp1	0	0.455962	0.515	0.011	0	cDC1
Dbn1	0	0.45557	0.52	0.019	0	cDC1
Ly75	0	0.442566	0.445	0.052	0	cDC1
Pomp	0	0.440395	0.961	0.9	0	cDC1
Plekha5	0	0.406338	0.545	0.083	0	cDC1
Agpat3	0	0.404259	0.646	0.163	0	cDC1
Cystm1	0	0.401649	0.529	0.038	0	cDC1
Tmsb4x	0	0.397327	1	1	0	cDC1
Cd207	0	0.393714	0.266	0.006	0	cDC1
Ppfibp2	0	0.393424	0.638	0.166	0	cDC1
Nek6	0	0.386609	0.564	0.087	0	cDC1
Arsb	0	0.384295	0.554	0.12	0	cDC1
Ctdp1	0	0.380123	0.522	0.087	0	cDC1
Ifi211	0	0.369416	0.411	0.034	0	cDC1
Unc119b	0	0.355236	0.503	0.074	0	cDC1
Pfkp	0	0.355035	0.549	0.142	0	cDC1
Ppt2	0	0.348787	0.551	0.111	0	cDC1
P3h2	0	0.348324	0.401	0.008	0	cDC1
Clec12a	0	0.344884	0.748	0.244	0	cDC1
Rpl28	0	0.33844	0.982	0.993	0	cDC1
2003-09-01	0	0.336364	0.354	0.018	0	cDC1
Cacna1e	0	0.329909	0.5	0.109	0	cDC1
Fndc7	0	0.317953	0.448	0.061	0	cDC1
Fam149a	0	0.3133	0.39	0.011	0	cDC1
Cbr3	0	0.309706	0.438	0.066	0	cDC1
Plcb4	0	0.309456	0.436	0.045	0	cDC1
Slc11a1	0	0.309019	0.443	0.05	0	cDC1
Sema4a	0	0.301059	0.493	0.09	0	cDC1
Fnip2	0	0.298576	0.349	0.021	0	cDC1
Lsr	0	0.296524	0.39	0.029	0	cDC1
Cpq	0	0.290112	0.435	0.045	0	cDC1
Fndc5	0	0.288862	0.337	0.022	0	cDC1
Serpinf1	0	0.286197	0.352	0.015	0	cDC1
Tlr12	0	0.282573	0.371	0.018	0	cDC1
2310040G24Rik	0	0.277801	0.445	0.075	0	cDC1
Arap1	0	0.275371	0.439	0.077	0	cDC1
Hk3	0	0.274669	0.358	0.018	0	cDC1
Gng12	0	0.272013	0.431	0.058	0	cDC1
Fzd1	0	0.264293	0.31	0.005	0	cDC1
Galc	0	0.262625	0.321	0.026	0	cDC1
Itgae	0	0.260043	0.253	0.006	0	cDC1
Eefsec	0	0.258968	0.433	0.078	0	cDC1
Sh3pxd2b	0	0.257755	0.334	0.018	0	cDC1
Pde1b	0	0.253616	0.371	0.038	0	cDC1
Mctp1	1.24089e-306	0.340224	0.606	0.174	2.2027e-302	cDC1
Net1	1.0736e-305	0.494524	0.449	0.093	1.90574e-301	cDC1
Dnase1l3	1.06346e-301	0.726108	0.934	0.726	1.88775e-297	cDC1
Oxct1	2.31719e-300	0.275682	0.482	0.107	4.11324e-296	cDC1
Pdia3	1.34692e-298	0.595356	0.921	0.692	2.39092e-294	cDC1
Arhgap18	1.61799e-298	0.376958	0.626	0.196	2.87209e-294	cDC1
Armc8	1.12316e-297	0.382214	0.562	0.159	1.99373e-293	cDC1
Plbd1	5.54775e-291	0.511342	0.89	0.888	9.8478e-287	cDC1
Arhgap31	6.11606e-289	0.704733	0.421	0.087	1.08566e-284	cDC1
Camk1d	5.35744e-283	0.44798	0.738	0.314	9.50998e-279	cDC1
Atp6v0a2	1.60571e-281	0.349052	0.628	0.204	2.8503e-277	cDC1
Wdfy4	2.6285e-278	0.525193	0.891	0.699	4.66585e-274	cDC1
Pgk1	4.63817e-276	0.438164	0.823	0.411	8.23322e-272	cDC1
Tspan33	6.18732e-266	0.323628	0.761	0.289	1.09831e-261	cDC1
Arhgap22	1.3101e-264	0.560292	0.537	0.157	2.32555e-260	cDC1
Mindy3	1.19849e-262	0.296613	0.576	0.173	2.12744e-258	cDC1
Myo9a	5.30746e-262	0.281057	0.493	0.127	9.42128e-258	cDC1
Tap1	1.37297e-261	0.466865	0.936	0.633	2.43715e-257	cDC1
Lpar6	4.99984e-258	0.329483	0.5	0.137	8.87522e-254	cDC1
Syne1	1.33422e-256	0.292853	0.526	0.147	2.36837e-252	cDC1
Gpr171	2.78164e-256	0.277487	0.307	0.045	4.93769e-252	cDC1
Cd9	3.31402e-255	0.468189	0.899	0.641	5.88272e-251	cDC1
Ucp2	5.2242e-254	0.407216	0.961	0.908	9.27348e-250	cDC1
Bcl2l14	1.53076e-252	0.536215	0.396	0.089	2.71725e-248	cDC1
C9orf72	1.12049e-251	0.290785	0.388	0.08	1.98898e-247	cDC1
Frmd4b	2.9153e-251	0.270581	0.51	0.14	5.17495e-247	cDC1
Mfsd14a	5.03427e-249	0.324874	0.621	0.21	8.93634e-245	cDC1
Spop	9.23092e-249	0.447068	0.905	0.538	1.63858e-244	cDC1
Tmsb10	4.26043e-248	0.4936	0.971	0.98	7.56268e-244	cDC1
2009-09-01	1.78563e-242	0.363158	0.72	0.298	3.16967e-238	cDC1
Ssr4	5.98177e-241	0.424006	0.916	0.779	1.06182e-236	cDC1
Eif2b2	6.11901e-241	0.328857	0.636	0.234	1.08619e-236	cDC1
Tbca	7.19802e-240	0.391363	0.927	0.748	1.27772e-235	cDC1
Ppa1	3.86788e-239	0.264307	0.51	0.147	6.86588e-235	cDC1
Rtl8a	5.92072e-237	0.284583	0.494	0.14	1.05099e-232	cDC1
Rpl14	9.12478e-235	0.259588	0.978	0.994	1.61974e-230	cDC1
Psmb8	3.43174e-234	0.356726	0.965	0.955	6.09168e-230	cDC1
Khk	3.24658e-230	0.254478	0.572	0.186	5.763e-226	cDC1
Tubb2b	1.3646e-228	0.328548	0.337	0.066	2.4223e-224	cDC1
Glrx	2.23947e-228	0.375491	0.756	0.348	3.97528e-224	cDC1
Lacc1	1.15651e-227	0.311197	0.593	0.206	2.05292e-223	cDC1
Trafd1	7.21632e-227	0.404783	0.829	0.393	1.28097e-222	cDC1
Slc4a7	4.36866e-224	0.310308	0.521	0.165	7.75481e-220	cDC1
Strip2	5.66297e-223	0.25053	0.266	0.037	1.00523e-218	cDC1
Nudt9	5.36797e-220	0.378974	0.528	0.172	9.52868e-216	cDC1
Fcgrt	7.63008e-219	0.293117	0.617	0.228	1.35441e-214	cDC1
Rasgrp3	4.27683e-217	0.282131	0.618	0.219	7.5918e-213	cDC1
Pi4k2a	1.32264e-212	0.277857	0.575	0.199	2.34782e-208	cDC1
Slc25a20	3.98206e-211	0.302817	0.487	0.151	7.06855e-207	cDC1
Casp6	6.34044e-211	0.280038	0.606	0.224	1.12549e-206	cDC1
Tnni2	7.91819e-210	0.337216	0.669	0.281	1.40556e-205	cDC1
Hsp90b1	1.48428e-208	0.605413	0.898	0.69	2.63475e-204	cDC1
Rab11a	1.76654e-208	0.339007	0.788	0.39	3.13579e-204	cDC1
Tap2	3.5784e-207	0.385049	0.84	0.435	6.35202e-203	cDC1
Sdc3	5.07095e-204	0.254213	0.487	0.15	9.00145e-200	cDC1
Dennd1b	7.64672e-201	0.351072	0.7	0.307	1.35737e-196	cDC1
Ly6e	4.32994e-199	0.378859	0.923	0.853	7.68608e-195	cDC1
Anxa7	6.23805e-199	0.320329	0.673	0.276	1.10732e-194	cDC1
Cd44	5.40918e-198	0.324929	0.789	0.369	9.60183e-194	cDC1
Ppm1m	7.10466e-191	0.324888	0.71	0.335	1.26115e-186	cDC1
Cpne2	4.61294e-190	0.354985	0.381	0.105	8.18843e-186	cDC1
Zfp366	8.72966e-190	0.299149	0.676	0.279	1.5496e-185	cDC1
Txndc16	2.45021e-188	0.276196	0.436	0.132	4.34937e-184	cDC1
Acox3	4.46127e-188	0.358297	0.667	0.292	7.91921e-184	cDC1
Dynll2	7.06907e-183	0.308592	0.602	0.238	1.25483e-178	cDC1
Cd86	2.57991e-182	0.255843	0.824	0.446	4.57959e-178	cDC1
Arhgap5	8.69386e-182	0.299382	0.676	0.285	1.54325e-177	cDC1
Pqlc1	9.04765e-182	0.273579	0.642	0.267	1.60605e-177	cDC1
Tent5c	9.00796e-179	0.30594	0.421	0.132	1.599e-174	cDC1
Mrpl42	2.07877e-177	0.34572	0.747	0.412	3.69002e-173	cDC1
Gpr65	7.07299e-177	0.273101	0.607	0.246	1.25553e-172	cDC1
Fkbp1a	3.58773e-176	0.289908	0.71	0.332	6.36858e-172	cDC1
Pkib	2.30833e-174	0.380118	0.826	0.529	4.09752e-170	cDC1
Itm2c	7.26299e-174	0.40601	0.912	0.607	1.28925e-169	cDC1
Aph1c	1.76027e-171	0.252188	0.618	0.254	3.12466e-167	cDC1
Unc119	4.97552e-169	0.337235	0.715	0.371	8.83204e-165	cDC1
H2-DMb1	4.31224e-168	0.379693	0.868	0.762	7.65465e-164	cDC1
Rbpj	6.63342e-167	0.33637	0.768	0.386	1.1775e-162	cDC1
Gnb4	4.43302e-164	0.320061	0.28	0.065	7.86905e-160	cDC1
Havcr2	9.13709e-163	0.347435	0.779	0.448	1.62193e-158	cDC1
Vhl	1.23025e-159	0.259723	0.443	0.149	2.18381e-155	cDC1
9530059O14Rik	2.18148e-157	0.296791	0.643	0.29	3.87234e-153	cDC1
Tmem39a	2.32761e-157	0.419962	0.321	0.089	4.13173e-153	cDC1
Cpne3	1.21928e-155	0.268766	0.665	0.307	2.16435e-151	cDC1
Ankrd12	1.99313e-155	0.383903	0.841	0.504	3.538e-151	cDC1
Rab10	1.45711e-152	0.305775	0.834	0.487	2.58652e-148	cDC1
Uqcrb	2.4292e-151	0.312802	0.906	0.763	4.31207e-147	cDC1
Txndc17	4.72257e-151	0.620872	0.857	0.537	8.38304e-147	cDC1
Tm9sf2	3.95277e-150	0.324071	0.746	0.401	7.01657e-146	cDC1
Acadl	4.1355e-150	0.280561	0.705	0.344	7.34093e-146	cDC1
Tifab	1.85346e-147	0.28747	0.72	0.375	3.29008e-143	cDC1
Prdx1	3.1603e-147	0.322932	0.929	0.786	5.60985e-143	cDC1
Pgam1	1.97143e-146	0.293136	0.773	0.434	3.49948e-142	cDC1
Rab43	3.111e-145	0.270616	0.698	0.331	5.52233e-141	cDC1
Tapbpl	9.24847e-145	0.281587	0.604	0.259	1.6417e-140	cDC1
Map4k4	1.00962e-143	0.418041	0.693	0.338	1.79217e-139	cDC1
Anxa1	1.71268e-142	0.265981	0.523	0.22	3.04017e-138	cDC1
Sod1	4.75704e-142	0.300457	0.787	0.423	8.44422e-138	cDC1
Rtcb	9.0135e-141	0.287426	0.758	0.431	1.59999e-136	cDC1
Poglut1	1.82395e-140	0.30055	0.394	0.136	3.23769e-136	cDC1
P4hb	1.35702e-138	0.280669	0.698	0.362	2.40884e-134	cDC1
Calr	5.03444e-138	0.418976	0.955	0.882	8.93663e-134	cDC1
Cycs	1.13943e-136	0.329072	0.857	0.643	2.0226e-132	cDC1
Rab5if	2.91576e-134	0.303924	0.853	0.611	5.17577e-130	cDC1
Psme2	8.05171e-133	0.323621	0.966	0.828	1.42926e-128	cDC1
Trim30a	1.74531e-132	0.261308	0.767	0.424	3.09811e-128	cDC1
Fchsd2	7.43428e-132	0.290809	0.764	0.406	1.31966e-127	cDC1
Vrk2	1.36545e-131	0.311072	0.783	0.431	2.4238e-127	cDC1
Rnh1	5.78471e-128	0.295598	0.844	0.589	1.02684e-123	cDC1
Actn1	1.3705e-126	0.261059	0.625	0.291	2.43277e-122	cDC1
Batf3	1.1184e-124	0.266583	0.908	0.626	1.98527e-120	cDC1
Gclc	5.78497e-121	1.20823	0.331	0.124	1.02689e-116	cDC1
Sdf2l1	6.89182e-121	0.461232	0.746	0.466	1.22337e-116	cDC1
Prdx2	2.34161e-119	0.265672	0.859	0.63	4.15659e-115	cDC1
Mx1	2.587e-116	0.261714	0.393	0.148	4.59219e-112	cDC1
Ldha	6.94723e-116	0.301675	0.845	0.693	1.2332e-111	cDC1
Cdk14	4.68764e-114	0.269158	0.817	0.506	8.32104e-110	cDC1
Sec61g	3.49136e-110	0.282411	0.926	0.848	6.19752e-106	cDC1
Atp5g3	1.113e-109	0.273464	0.853	0.593	1.97569e-105	cDC1
Arhgef40	7.9431e-108	0.260196	0.21	0.055	1.40998e-103	cDC1
Rps27l	1.78312e-107	0.301486	0.915	0.709	3.16521e-103	cDC1
Ndufb11	3.42845e-105	0.262079	0.886	0.756	6.08584e-101	cDC1
Akr1a1	4.75836e-103	0.250868	0.916	0.758	8.44657e-99	cDC1
Nlrc5	9.04746e-103	0.350586	0.4	0.171	1.60601e-98	cDC1
Selenos	1.6011e-102	0.250562	0.793	0.496	2.84212e-98	cDC1
Srsf11	3.15792e-102	0.287677	0.946	0.827	5.60562e-98	cDC1
Tuba1c	6.12547e-96	0.293918	0.352	0.145	1.08733e-91	cDC1
Wdr91	1.34114e-95	0.25622	0.525	0.256	2.38066e-91	cDC1
Malat1	4.60737e-95	0.647631	0.999	1	8.17855e-91	cDC1
Ahr	5.64051e-95	0.265881	0.718	0.431	1.00125e-90	cDC1
Zc3h12c	9.71544e-90	0.274203	0.222	0.072	1.72459e-85	cDC1
Pid1	2.50433e-89	0.258762	0.832	0.622	4.44544e-85	cDC1
Kcnq1ot1	4.6576e-88	0.253626	0.743	0.456	8.2677e-84	cDC1
Vcp	2.52472e-87	0.283411	0.9	0.665	4.48162e-83	cDC1
Sqstm1	8.72053e-86	0.326426	0.501	0.25	1.54798e-81	cDC1
Hspa5	8.99846e-85	0.379328	0.935	0.855	1.59732e-80	cDC1
Ifngr1	1.53548e-84	0.253714	0.868	0.83	2.72562e-80	cDC1
Bcl2l11	2.78583e-81	0.268928	0.274	0.108	4.94512e-77	cDC1
AW112010	3.72802e-81	0.551937	0.753	0.458	6.61762e-77	cDC1
Nampt	3.80888e-80	0.323733	0.504	0.251	6.76114e-76	cDC1
Atp2b1	1.44569e-79	0.2781	0.734	0.422	2.56625e-75	cDC1
Il15ra	3.81435e-78	0.327097	0.182	0.056	6.77086e-74	cDC1
Manf	8.10496e-77	0.35266	0.751	0.493	1.43871e-72	cDC1
Pdia6	6.59202e-74	0.371387	0.804	0.601	1.17015e-69	cDC1
Adcy6	1.83552e-54	0.255808	0.126	0.039	3.25824e-50	cDC1
Prpf38b	2.06263e-53	0.295378	0.924	0.743	3.66137e-49	cDC1
Zmynd15	1.06328e-48	0.321827	0.134	0.047	1.88744e-44	cDC1
Nabp1	2.84366e-46	0.553289	0.669	0.449	5.04778e-42	cDC1
Glipr2	6.39917e-46	0.262731	0.116	0.039	1.13592e-41	cDC1
Pfkfb3	5.44085e-36	0.358113	0.376	0.229	9.65806e-32	cDC1
Gm26917	6.72649e-29	0.337091	0.678	0.462	1.19402e-24	cDC1
Cacnb3	2.924e-28	0.538847	0.194	0.112	5.1904e-24	cDC1
Tnfrsf4	8.13207e-26	0.299575	0.121	0.058	1.44352e-21	cDC1
Ftl1	8.95823e-26	0.271252	0.991	0.998	1.59017e-21	cDC1
Socs2	1.18362e-25	0.26111	0.186	0.105	2.10104e-21	cDC1
Mxd1	4.9321e-24	0.347438	0.373	0.253	8.75498e-20	cDC1
Ankrd33b	9.52592e-16	0.267548	0.127	0.075	1.69095e-11	cDC1
Epsti1	3.09591e-14	0.497997	0.953	0.815	5.49555e-10	cDC1
Asprv1	4.1052e-14	0.31574	0.105	0.06	7.28713e-10	cDC1
Cd63	1.39696e-11	0.269995	0.166	0.115	2.47974e-07	cDC1
Etv3	2.87303e-11	0.250163	0.619	0.487	5.09992e-07	cDC1
Irf1	4.33073e-08	0.335042	0.519	0.41	0.000768748	cDC1
Ccr7	2.95712e-07	0.391467	0.243	0.2	0.00524919	cDC1
Mdh2	0	1.07055	0.981	0.863	0	cDC2a
Ppp1r14a	0	1.04154	0.823	0.345	0	cDC2a
Ffar2	0	1.03858	0.858	0.387	0	cDC2a
Dtx1	0	0.953605	0.663	0.143	0	cDC2a
S100a11	0	0.822751	0.988	0.938	0	cDC2a
Tgm2	0	0.820118	0.632	0.161	0	cDC2a
Cd7	0	0.797652	0.786	0.334	0	cDC2a
Cyp4f16	0	0.778158	0.84	0.445	0	cDC2a
Bex6	0	0.770627	0.677	0.235	0	cDC2a
Siglecg	0	0.746383	0.872	0.485	0	cDC2a
Ccnd1	0	0.740777	0.971	0.78	0	cDC2a
Gsn	0	0.730965	0.921	0.753	0	cDC2a
Asb2	0	0.708189	0.899	0.653	0	cDC2a
Ifitm6	0	0.68876	0.826	0.449	0	cDC2a
Limd2	0	0.687104	0.956	0.808	0	cDC2a
Runx3	0	0.686266	0.794	0.509	0	cDC2a
Stap1	0	0.680124	0.784	0.536	0	cDC2a
Ltb	0	0.677854	0.941	0.591	0	cDC2a
Rgs2	0	0.663984	0.984	0.863	0	cDC2a
Mycbp2	0	0.65002	0.931	0.788	0	cDC2a
Arap2	0	0.643636	0.602	0.246	0	cDC2a
Pglyrp1	0	0.637353	0.629	0.234	0	cDC2a
Cytip	0	0.618357	0.908	0.775	0	cDC2a
Avpi1	0	0.607553	0.849	0.663	0	cDC2a
Rac2	0	0.606755	0.91	0.734	0	cDC2a
Acp5	0	0.601297	0.689	0.331	0	cDC2a
Snx20	0	0.586532	0.927	0.816	0	cDC2a
Ptprc	0	0.575876	0.999	0.955	0	cDC2a
H2-DMb2	0	0.57114	0.906	0.619	0	cDC2a
Tctex1d2	0	0.56653	0.779	0.478	0	cDC2a
Cd300lf	0	0.553866	0.52	0.184	0	cDC2a
Cotl1	0	0.545028	0.924	0.811	0	cDC2a
Dock10	0	0.522484	0.968	0.891	0	cDC2a
AC140186.1	0	0.518072	0.573	0.205	0	cDC2a
Pip4k2a	0	0.492412	0.92	0.819	0	cDC2a
Fyb	0	0.489628	0.973	0.845	0	cDC2a
Gngt2	0	0.479865	0.9	0.581	0	cDC2a
Napsa	0	0.474674	0.985	0.911	0	cDC2a
Sash1	1.84255e-307	0.592279	0.527	0.207	3.27071e-303	cDC2a
Stk17b	6.56681e-306	0.782631	0.776	0.546	1.16568e-301	cDC2a
Elmo1	3.0341e-305	0.569546	0.792	0.589	5.38584e-301	cDC2a
Man1a	2.32072e-299	0.556098	0.745	0.438	4.11951e-295	cDC2a
Cfp	3.0192e-297	0.570272	0.771	0.493	5.35937e-293	cDC2a
S100a6	2.49082e-283	0.447895	0.961	0.733	4.42145e-279	cDC2a
Rgs1	5.16969e-282	0.727393	0.855	0.601	9.17672e-278	cDC2a
H2-Oa	5.18573e-275	0.450012	0.941	0.823	9.20519e-271	cDC2a
Adgrl3	2.37554e-267	0.602362	0.566	0.282	4.21681e-263	cDC2a
Ddx5	1.2428e-265	0.345739	0.999	0.994	2.2061e-261	cDC2a
Ptpn6	2.3977e-263	0.460868	0.906	0.775	4.25616e-259	cDC2a
Mmp12	3.8499e-260	0.505638	0.414	0.118	6.83397e-256	cDC2a
Mef2c	4.37905e-255	0.534688	0.796	0.569	7.77325e-251	cDC2a
Tmem131l	1.24693e-247	0.455306	0.838	0.657	2.21343e-243	cDC2a
Gpr141	5.78995e-247	0.547664	0.633	0.353	1.02777e-242	cDC2a
Sh2d1b1	1.35126e-246	0.449791	0.444	0.152	2.39862e-242	cDC2a
Klrd1	3.80642e-246	0.416715	0.796	0.447	6.75677e-242	cDC2a
Tyrobp	2.80294e-244	0.288511	0.996	0.966	4.97549e-240	cDC2a
Arhgdib	9.34865e-240	0.414792	0.943	0.876	1.65948e-235	cDC2a
Rgs12	7.24075e-238	0.506335	0.598	0.316	1.28531e-233	cDC2a
Ppdpf	1.10122e-237	0.464708	0.748	0.546	1.95478e-233	cDC2a
S100a4	3.3932e-236	0.390298	0.986	0.622	6.02327e-232	cDC2a
Apbb1ip	1.78413e-235	0.430398	0.848	0.724	3.16702e-231	cDC2a
Gdi2	1.52074e-234	0.37896	0.977	0.918	2.69946e-230	cDC2a
Ms4a4c	2.24717e-232	0.434403	0.724	0.395	3.98895e-228	cDC2a
Ifi27	4.95367e-232	0.596121	0.597	0.326	8.79325e-228	cDC2a
Ctnnd2	6.59829e-232	0.447679	0.393	0.123	1.17126e-227	cDC2a
Slc38a1	1.57259e-231	0.531356	0.806	0.66	2.7915e-227	cDC2a
Prkcb	1.57679e-229	0.471894	0.755	0.557	2.79896e-225	cDC2a
I830077J02Rik	2.97002e-229	0.461688	0.787	0.617	5.27208e-225	cDC2a
Ube2e2	3.84521e-229	0.454308	0.524	0.232	6.82563e-225	cDC2a
Otulinl	2.37408e-228	0.408879	0.898	0.775	4.21422e-224	cDC2a
H3f3a	2.58437e-226	0.273076	0.999	0.994	4.58752e-222	cDC2a
Gmfg	5.16349e-225	0.433599	0.871	0.729	9.16571e-221	cDC2a
Nfkb1	2.87158e-222	0.441732	0.899	0.805	5.09734e-218	cDC2a
Ifitm3	5.51764e-220	0.298627	0.964	0.796	9.79437e-216	cDC2a
Clec4a2	4.42003e-219	0.458675	0.497	0.205	7.84599e-215	cDC2a
Vasp	5.97471e-218	0.440006	0.857	0.756	1.06057e-213	cDC2a
Haus8	9.25719e-218	0.545906	0.705	0.489	1.64324e-213	cDC2a
Arhgap9	2.08046e-217	0.470929	0.662	0.448	3.69302e-213	cDC2a
Rnf130	5.48295e-215	0.428072	0.79	0.626	9.73278e-211	cDC2a
Slc12a2	5.73236e-214	0.517739	0.447	0.178	1.01755e-209	cDC2a
Lyst	1.26052e-212	0.425801	0.826	0.66	2.23755e-208	cDC2a
Tespa1	1.34112e-210	0.44029	0.407	0.144	2.38063e-206	cDC2a
Malt1	5.92437e-208	0.525029	0.75	0.564	1.05163e-203	cDC2a
Tbc1d4	6.81047e-208	0.396997	0.907	0.729	1.20893e-203	cDC2a
Lcp1	8.23712e-206	0.312044	0.994	0.963	1.46217e-201	cDC2a
Slc44a2	2.74089e-205	0.454188	0.683	0.465	4.86536e-201	cDC2a
Fam49b	3.22989e-204	0.347873	0.944	0.877	5.73338e-200	cDC2a
Hck	5.2245e-200	0.408915	0.846	0.731	9.27402e-196	cDC2a
Cd72	5.11971e-199	0.417164	0.442	0.176	9.088e-195	cDC2a
Ccrl2	5.32829e-199	0.595371	0.464	0.2	9.45825e-195	cDC2a
Filip1l	9.12251e-196	0.503227	0.789	0.676	1.61934e-191	cDC2a
Nrros	4.192e-195	0.464117	0.699	0.534	7.44123e-191	cDC2a
Sat1	3.38916e-192	0.377517	0.979	0.94	6.0161e-188	cDC2a
Rtn1	5.27358e-192	0.484654	0.56	0.335	9.36113e-188	cDC2a
Lair1	1.72125e-191	0.380659	0.576	0.299	3.0554e-187	cDC2a
Fam107b	1.41714e-190	0.430601	0.685	0.451	2.51557e-186	cDC2a
Bcl11a	2.63971e-188	0.436962	0.815	0.634	4.68575e-184	cDC2a
Sirpb1a	5.08396e-188	0.38123	0.493	0.215	9.02453e-184	cDC2a
Neurl3	8.4444e-186	0.55245	0.684	0.503	1.49897e-181	cDC2a
Lysmd2	4.86472e-185	0.402122	0.444	0.187	8.63537e-181	cDC2a
Arhgap6	7.99966e-184	0.429537	0.379	0.14	1.42002e-179	cDC2a
Cd22	4.54058e-182	0.368067	0.296	0.079	8.05998e-178	cDC2a
Slc2a3	3.24582e-180	0.428755	0.417	0.168	5.76166e-176	cDC2a
Spns3	8.61184e-180	0.410213	0.534	0.287	1.52869e-175	cDC2a
Rnf149	1.24894e-179	0.40884	0.727	0.549	2.21699e-175	cDC2a
Crlf3	8.89665e-176	0.415781	0.778	0.673	1.57924e-171	cDC2a
Gm5547	2.15471e-172	0.413458	0.529	0.29	3.82483e-168	cDC2a
Macf1	3.43929e-172	0.460119	0.688	0.515	6.10508e-168	cDC2a
Foxn3	1.01654e-168	0.430583	0.682	0.52	1.80446e-164	cDC2a
Abcb1a	1.34636e-168	0.301091	0.228	0.043	2.38993e-164	cDC2a
Slc36a3os	4.28722e-167	0.452923	0.466	0.253	7.61024e-163	cDC2a
Sirpa	7.44081e-167	0.339277	0.718	0.429	1.32082e-162	cDC2a
Fgr	9.77201e-163	0.366139	0.691	0.457	1.73463e-158	cDC2a
Arhgap15	1.93359e-161	0.412928	0.729	0.599	3.43231e-157	cDC2a
Pou2f2	4.6088e-158	0.411915	0.64	0.416	8.18108e-154	cDC2a
Celf2	1.48646e-156	0.349339	0.908	0.836	2.63862e-152	cDC2a
Fcer1g	3.29172e-156	0.27225	0.986	0.76	5.84313e-152	cDC2a
Mapk14	1.33967e-155	0.393171	0.703	0.568	2.37805e-151	cDC2a
Abi3	1.42127e-155	0.365993	0.523	0.291	2.5229e-151	cDC2a
Nr4a1	1.99071e-154	0.778201	0.671	0.494	3.5337e-150	cDC2a
Pfn1	1.84573e-153	0.261066	0.984	0.977	3.27635e-149	cDC2a
Smarca2	4.16285e-150	0.411919	0.553	0.37	7.38948e-146	cDC2a
Clec4a4	2.51349e-149	0.294409	0.258	0.069	4.46169e-145	cDC2a
Ptpre	4.3564e-146	0.401956	0.739	0.603	7.73304e-142	cDC2a
Gm15261	2.12707e-144	0.39086	0.311	0.111	3.77575e-140	cDC2a
Adgre1	3.12311e-144	0.348111	0.438	0.206	5.54383e-140	cDC2a
Ifitm1	1.56407e-142	0.72826	0.274	0.083	2.77638e-138	cDC2a
Myo1b	1.76873e-141	0.277248	0.234	0.059	3.13968e-137	cDC2a
Tnfaip8	3.29306e-140	0.353369	0.834	0.772	5.84552e-136	cDC2a
Arl6ip5	1.67759e-139	0.342646	0.756	0.659	2.97788e-135	cDC2a
Scn3a	2.40474e-139	0.344568	0.264	0.077	4.26866e-135	cDC2a
Fam49a	5.6037e-138	0.311837	0.793	0.649	9.94712e-134	cDC2a
Marveld1	2.12133e-137	0.380735	0.585	0.38	3.76558e-133	cDC2a
Itgb2	1.03043e-136	0.358246	0.726	0.619	1.82911e-132	cDC2a
Prdx6	1.95338e-136	0.403597	0.782	0.683	3.46744e-132	cDC2a
Stk24	5.59679e-136	0.365695	0.727	0.634	9.93486e-132	cDC2a
Lcp2	6.1642e-136	0.378785	0.585	0.429	1.09421e-131	cDC2a
Nav1	9.63262e-136	0.36069	0.776	0.691	1.70989e-131	cDC2a
Ccr6	4.87302e-135	0.289959	0.23	0.058	8.65009e-131	cDC2a
Mmp9	1.84905e-133	0.254356	0.158	0.02	3.28224e-129	cDC2a
B4galnt1	3.06232e-132	0.317901	0.743	0.625	5.43593e-128	cDC2a
Cox7a2l	4.88335e-130	0.257325	0.975	0.952	8.66843e-126	cDC2a
Nol7	1.37728e-128	0.318317	0.819	0.777	2.44481e-124	cDC2a
9930111J21Rik2	4.88822e-127	0.367965	0.781	0.673	8.67708e-123	cDC2a
Csk	8.26706e-127	0.340564	0.728	0.642	1.46749e-122	cDC2a
Ms4a6b	2.7746e-126	0.2997	0.693	0.478	4.9252e-122	cDC2a
Cep63	1.83399e-124	0.355671	0.494	0.312	3.25552e-120	cDC2a
Stra6l	4.05608e-124	0.337286	0.391	0.202	7.19995e-120	cDC2a
Dscam	4.86466e-124	0.305689	0.298	0.11	8.63525e-120	cDC2a
Stk32c	2.85128e-123	0.281053	0.247	0.08	5.0613e-119	cDC2a
Ptgs2os2	1.67798e-122	0.252554	0.201	0.048	2.97857e-118	cDC2a
Slc6a13	5.22687e-122	0.344832	0.318	0.141	9.27822e-118	cDC2a
Rtp4	4.87858e-121	0.355645	0.317	0.129	8.65996e-117	cDC2a
Dab2ip	2.95962e-120	0.272979	0.231	0.069	5.25362e-116	cDC2a
Sema4d	6.23946e-120	0.364259	0.57	0.419	1.10757e-115	cDC2a
Bbs9	7.53638e-120	0.318014	0.334	0.151	1.33778e-115	cDC2a
S100a10	3.56733e-119	0.376465	0.478	0.283	6.33237e-115	cDC2a
Ncf4	7.48864e-118	0.337569	0.747	0.622	1.32931e-113	cDC2a
St8sia6	3.46338e-117	0.333861	0.447	0.24	6.14785e-113	cDC2a
Grk3	1.01008e-116	0.282445	0.889	0.841	1.79299e-112	cDC2a
Cd244a	1.04066e-116	0.388195	0.581	0.444	1.84727e-112	cDC2a
Card11	1.14276e-116	0.372052	0.494	0.334	2.02851e-112	cDC2a
Rinl	2.30048e-116	0.359926	0.568	0.437	4.08358e-112	cDC2a
Gm6377	3.3686e-116	0.457303	0.694	0.568	5.9796e-112	cDC2a
Camkmt	5.57272e-115	0.300622	0.285	0.112	9.89214e-111	cDC2a
Ctsa	1.33983e-114	0.31407	0.675	0.529	2.37833e-110	cDC2a
Cyth4	3.18589e-114	0.322577	0.807	0.725	5.65528e-110	cDC2a
Bin1	2.59875e-112	0.337137	0.613	0.487	4.61305e-108	cDC2a
Rnd3	2.0543e-110	0.427132	0.514	0.342	3.64659e-106	cDC2a
Rel	5.58474e-110	0.495487	0.76	0.669	9.91348e-106	cDC2a
H2-Ob	2.40475e-108	0.327142	0.75	0.639	4.26868e-104	cDC2a
Uvrag	6.59164e-107	0.268733	0.845	0.806	1.17008e-102	cDC2a
Ncald	9.60133e-107	0.262763	0.177	0.042	1.70433e-102	cDC2a
Emb	1.24018e-106	0.290738	0.555	0.353	2.20144e-102	cDC2a
Gm26740	1.44427e-106	0.353223	0.657	0.555	2.56372e-102	cDC2a
Myo1f	2.03017e-106	0.331441	0.627	0.521	3.60376e-102	cDC2a
Mapre1	3.77367e-106	0.285078	0.787	0.754	6.69865e-102	cDC2a
App	8.84344e-106	0.320636	0.516	0.362	1.5698e-101	cDC2a
Chn2	4.10311e-105	0.355292	0.411	0.254	7.28343e-101	cDC2a
Itgax	2.0155e-104	0.291061	0.822	0.742	3.57771e-100	cDC2a
Hsd17b4	2.58465e-104	0.345468	0.524	0.402	4.58801e-100	cDC2a
Themis2	1.17831e-103	0.336145	0.675	0.59	2.09162e-99	cDC2a
Ddr1	1.87173e-103	0.288822	0.435	0.245	3.32251e-99	cDC2a
Trmt112	3.78064e-103	0.308404	0.743	0.673	6.71101e-99	cDC2a
B4galt6	2.43081e-102	0.294939	0.335	0.161	4.31493e-98	cDC2a
Adam23	2.86862e-102	0.307231	0.789	0.662	5.0921e-98	cDC2a
Mbnl1	6.87905e-102	0.283349	0.97	0.905	1.2211e-97	cDC2a
Cd300a	1.51533e-101	0.268171	0.708	0.541	2.68986e-97	cDC2a
Spi1	1.7769e-101	0.25665	0.927	0.901	3.15418e-97	cDC2a
Cd4	2.55513e-101	0.290825	0.358	0.173	4.53562e-97	cDC2a
Kit	9.27927e-101	0.351116	0.58	0.457	1.64716e-96	cDC2a
Ccnd2	2.49375e-100	0.334683	0.37	0.182	4.42666e-96	cDC2a
Tnfrsf13b	8.25337e-100	0.306226	0.385	0.209	1.46506e-95	cDC2a
Rgs3	1.1221e-99	0.325023	0.503	0.346	1.99184e-95	cDC2a
Chd9	2.15823e-99	0.340014	0.533	0.4	3.83107e-95	cDC2a
Med30	5.49215e-99	0.338569	0.586	0.493	9.74911e-95	cDC2a
Smad7	2.64978e-98	0.39666	0.63	0.497	4.70363e-94	cDC2a
1600010M07Rik	1.85543e-97	0.344801	0.588	0.478	3.29358e-93	cDC2a
Rogdi	2.45596e-97	0.266892	0.789	0.699	4.35957e-93	cDC2a
Hpgds	1.53819e-96	0.282286	0.242	0.092	2.73044e-92	cDC2a
Carmil1	1.41816e-94	0.286753	0.324	0.16	2.51738e-90	cDC2a
Tln1	1.73508e-94	0.281125	0.858	0.822	3.07993e-90	cDC2a
Isg20	7.49474e-94	0.273624	0.286	0.13	1.33039e-89	cDC2a
Il2rg	8.16296e-94	0.280857	0.651	0.475	1.44901e-89	cDC2a
Hcls1	4.42542e-92	0.267366	0.85	0.788	7.85556e-88	cDC2a
Itch	3.40439e-90	0.320596	0.686	0.628	6.04313e-86	cDC2a
Ckb	5.1593e-90	0.317835	0.834	0.692	9.15827e-86	cDC2a
Trim12a	6.45489e-90	0.328764	0.633	0.552	1.14581e-85	cDC2a
Ceacam16	1.58669e-89	0.25538	0.223	0.083	2.81653e-85	cDC2a
Ndst1	6.07442e-88	0.297766	0.309	0.162	1.07827e-83	cDC2a
Adgrg5	1.64966e-87	0.303237	0.359	0.214	2.9283e-83	cDC2a
Lbh	2.61524e-87	0.317691	0.547	0.438	4.64231e-83	cDC2a
Slc46a3	6.14557e-87	0.29	0.681	0.609	1.0909e-82	cDC2a
Dock4	8.95506e-87	0.302044	0.366	0.215	1.58961e-82	cDC2a
Pik3cd	1.61978e-86	0.304802	0.553	0.448	2.87527e-82	cDC2a
Ssh2	1.88429e-86	0.290726	0.532	0.39	3.34481e-82	cDC2a
2900052N01Rik	2.0461e-85	0.258784	0.181	0.056	3.63203e-81	cDC2a
Arhgef2	2.4407e-85	0.330123	0.563	0.458	4.33249e-81	cDC2a
Anxa6	1.37389e-83	0.278908	0.789	0.681	2.43879e-79	cDC2a
Lpcat2	3.15869e-82	0.278004	0.297	0.154	5.60698e-78	cDC2a
Dennd1c	4.01239e-82	0.3039	0.522	0.416	7.1224e-78	cDC2a
Egr1	2.17974e-81	0.447032	0.637	0.51	3.86926e-77	cDC2a
Ifi27l2a	2.56505e-81	0.267505	0.657	0.489	4.55322e-77	cDC2a
Srsf5	3.04258e-81	0.254002	0.923	0.928	5.40088e-77	cDC2a
Ap1s2	6.85607e-81	0.300093	0.46	0.333	1.21702e-76	cDC2a
Ptpn22	2.14272e-80	0.312148	0.504	0.39	3.80355e-76	cDC2a
Plekhm3	2.6473e-80	0.314229	0.59	0.507	4.69922e-76	cDC2a
Txnip	3.11918e-80	0.309621	0.728	0.646	5.53686e-76	cDC2a
Rras2	2.64183e-79	0.273108	0.385	0.232	4.68951e-75	cDC2a
Sla	3.31445e-79	0.291424	0.672	0.609	5.88349e-75	cDC2a
Nfam1	4.60061e-79	0.288328	0.602	0.509	8.16655e-75	cDC2a
Abcg3	1.0376e-78	0.293555	0.594	0.49	1.84184e-74	cDC2a
Adcy7	6.91731e-78	0.313493	0.525	0.429	1.22789e-73	cDC2a
Slfn2	1.4526e-77	0.282251	0.684	0.612	2.57851e-73	cDC2a
Arl4c	1.25957e-76	0.271916	0.656	0.525	2.23586e-72	cDC2a
Myh9	8.64894e-76	0.252496	0.797	0.782	1.53527e-71	cDC2a
Actr1b	8.72418e-76	0.265675	0.315	0.181	1.54863e-71	cDC2a
Gpsm3	9.95462e-76	0.250608	0.818	0.783	1.76705e-71	cDC2a
Isg15	1.91927e-75	0.372485	0.452	0.316	3.4069e-71	cDC2a
Trps1	2.1907e-75	0.286868	0.613	0.505	3.88871e-71	cDC2a
Baz2b	2.73701e-74	0.284743	0.686	0.646	4.85847e-70	cDC2a
Satb1	3.37371e-74	0.289013	0.402	0.272	5.98868e-70	cDC2a
Hic1	9.8691e-74	0.270122	0.237	0.11	1.75186e-69	cDC2a
Ubac2	5.20389e-73	0.28811	0.543	0.457	9.23742e-69	cDC2a
Tra2a	5.63415e-73	0.270722	0.833	0.824	1.00012e-68	cDC2a
Ankrd44	1.79209e-72	0.262827	0.683	0.634	3.18115e-68	cDC2a
Mkrn1	3.56126e-71	0.252637	0.755	0.742	6.32159e-67	cDC2a
Jmjd1c	5.8854e-71	0.274363	0.719	0.669	1.04472e-66	cDC2a
Rasgef1b	7.07638e-71	0.471241	0.313	0.183	1.25613e-66	cDC2a
Calm2	9.28259e-71	0.251739	0.769	0.758	1.64775e-66	cDC2a
Coq10b	4.16269e-69	0.385357	0.588	0.529	7.38919e-65	cDC2a
Phc1	2.7161e-67	0.282493	0.249	0.126	4.82135e-63	cDC2a
Ikzf1	8.20235e-66	0.261919	0.636	0.573	1.456e-61	cDC2a
Galnt1	1.00761e-65	0.261628	0.553	0.469	1.7886e-61	cDC2a
Lmo2	4.11273e-65	0.263882	0.586	0.521	7.3005e-61	cDC2a
Rbm38	3.13937e-62	0.25171	0.329	0.206	5.5727e-58	cDC2a
Tagap	3.95785e-62	0.358913	0.361	0.242	7.02558e-58	cDC2a
S100pbp	6.99146e-62	0.253742	0.327	0.206	1.24105e-57	cDC2a
Lta4h	9.32273e-62	0.262255	0.472	0.37	1.65488e-57	cDC2a
Rgs18	6.87613e-61	0.273459	0.381	0.273	1.22058e-56	cDC2a
Zfp36l2	2.10543e-60	0.341385	0.7	0.629	3.73735e-56	cDC2a
Banp	2.46531e-54	0.265871	0.34	0.238	4.37616e-50	cDC2a
Csnk1g3	1.91087e-53	0.2631	0.449	0.365	3.39199e-49	cDC2a
Prss30	1.35783e-52	0.268341	0.418	0.339	2.41028e-48	cDC2a
Cyld	3.08151e-50	0.285728	0.547	0.511	5.46999e-46	cDC2a
Ptgs2	1.84293e-49	0.472661	0.202	0.098	3.27139e-45	cDC2a
Alcam	4.90362e-48	0.25449	0.537	0.472	8.70441e-44	cDC2a
Pmaip1	5.67594e-48	0.320204	0.761	0.732	1.00754e-43	cDC2a
Cebpz	1.22058e-46	0.251891	0.557	0.516	2.16664e-42	cDC2a
Pecam1	1.51469e-45	0.25865	0.338	0.249	2.68873e-41	cDC2a
Zfand5	3.08953e-44	0.260214	0.714	0.712	5.48422e-40	cDC2a
Ryr1	6.96951e-44	0.251703	0.336	0.249	1.23716e-39	cDC2a
Trim30b	8.46524e-44	0.269341	0.371	0.294	1.50266e-39	cDC2a
Crtc3	5.27867e-43	0.252175	0.364	0.276	9.37016e-39	cDC2a
Rhoh	2.44931e-42	0.256669	0.349	0.261	4.34776e-38	cDC2a
Specc1	3.56274e-42	0.302465	0.446	0.356	6.32422e-38	cDC2a
Eps8	6.27043e-42	0.26347	0.441	0.372	1.11306e-37	cDC2a
Bhlhe40	3.85413e-39	0.274004	0.484	0.368	6.84146e-35	cDC2a
Klf4	1.92448e-37	0.484849	0.495	0.417	3.41615e-33	cDC2a
Fosl2	7.78495e-32	0.279622	0.151	0.081	1.38191e-27	cDC2a
Gadd45g	1.45473e-30	0.358848	0.399	0.32	2.58229e-26	cDC2a
Btg2	9.64636e-30	0.305264	0.918	0.894	1.71233e-25	cDC2a
Hes1	2.30051e-28	0.327899	0.39	0.324	4.08363e-24	cDC2a
Tob2	8.35594e-26	0.326271	0.452	0.425	1.48326e-21	cDC2a
Elmsan1	4.47042e-24	0.252299	0.238	0.176	7.93545e-20	cDC2a
Zfp36	6.49125e-22	0.278395	0.822	0.844	1.15226e-17	cDC2a
Ppp1r15a	6.33873e-20	0.264183	0.627	0.653	1.12519e-15	cDC2a
Ier3	2.31144e-19	0.283357	0.258	0.198	4.10303e-15	cDC2a
Pde4b	3.24435e-19	0.258331	0.449	0.44	5.75905e-15	cDC2a
Ccl3	1.65463e-16	0.387808	0.22	0.162	2.93713e-12	cDC2a
Fosb	2.51893e-16	0.431815	0.62	0.635	4.47136e-12	cDC2a
Nr4a3	5.74878e-16	0.500185	0.189	0.14	1.02047e-11	cDC2a
Rrad	1.96198e-14	0.547063	0.3	0.263	3.4827e-10	cDC2a
Ifrd1	6.15001e-11	0.454304	0.323	0.313	1.09169e-06	cDC2a
Ccl4	2.9174e-10	0.634777	0.247	0.208	5.17869e-06	cDC2a
Grasp	1.35884e-08	0.388932	0.151	0.121	0.000241208	cDC2a
Nr4a2	2.7651e-08	0.614922	0.183	0.155	0.000490833	cDC2a
Pim1	4.21765e-08	0.31717	0.666	0.718	0.000748675	cDC2a
Wfdc17	0	1.16235	0.645	0.115	0	cDC2b
Ccl9	0	1.03112	0.544	0.054	0	cDC2b
Clec4a3	0	0.884432	0.646	0.099	0	cDC2b
Csf1r	0	0.760126	0.613	0.113	0	cDC2b
Adgre4	0	0.605431	0.482	0.05	0	cDC2b
Ltb4r1	0	0.481945	0.36	0.026	0	cDC2b
Ccl6	1.29554e-283	0.818593	0.593	0.167	2.29972e-279	cDC2b
Clec4b1	1.35857e-283	0.700321	0.406	0.064	2.41159e-279	cDC2b
Hpgd	8.72888e-254	0.821104	0.446	0.092	1.54946e-249	cDC2b
Tmem176a	1.48416e-252	0.813873	0.946	0.557	2.63454e-248	cDC2b
Tmem176b	1.20223e-248	0.81819	0.958	0.607	2.13408e-244	cDC2b
Ifitm3	3.5185e-243	0.853329	0.983	0.847	6.24568e-239	cDC2b
Mcemp1	1.07216e-241	0.77596	0.731	0.278	1.90319e-237	cDC2b
Ctss	3.0009e-239	0.587864	0.995	0.967	5.3269e-235	cDC2b
H2-Aa	5.24256e-237	0.386478	0.997	0.991	9.30607e-233	cDC2b
Fcer1g	6.34776e-237	0.651699	0.999	0.831	1.12679e-232	cDC2b
H2-Eb1	2.19176e-231	0.439981	0.996	0.991	3.8906e-227	cDC2b
Lyz2	4.31939e-229	1.93637	0.73	0.338	7.66736e-225	cDC2b
Fcgr3	4.48386e-220	0.336506	0.219	0.017	7.95931e-216	cDC2b
Cx3cr1	1.1082e-214	0.462773	0.373	0.068	1.96717e-210	cDC2b
Fth1	2.73597e-213	0.533308	1	0.994	4.85663e-209	cDC2b
Axl	8.46514e-207	0.319933	0.181	0.011	1.50265e-202	cDC2b
Mcub	3.69634e-206	0.390994	0.366	0.074	6.56138e-202	cDC2b
Selenop	7.60849e-205	0.510407	0.392	0.083	1.35058e-200	cDC2b
Cd209a	7.1421e-201	1.34281	0.62	0.249	1.26779e-196	cDC2b
Skint3	4.56006e-197	0.63285	0.569	0.185	8.09456e-193	cDC2b
Ccr2	3.44105e-192	0.75234	0.437	0.111	6.10821e-188	cDC2b
Fcgr2b	1.0791e-191	0.771065	0.522	0.181	1.91551e-187	cDC2b
Clec4a1	2.42987e-182	0.528288	0.706	0.282	4.31327e-178	cDC2b
C1qa	9.50971e-178	1.03919	0.177	0.014	1.68807e-173	cDC2b
Zeb2	1.89571e-175	0.689397	0.846	0.452	3.36508e-171	cDC2b
Cd74	2.33614e-172	0.303402	1	0.997	4.14689e-168	cDC2b
Ms4a6c	9.07422e-172	0.602158	0.95	0.689	1.61076e-167	cDC2b
Lst1	5.35839e-171	0.720118	0.888	0.664	9.51168e-167	cDC2b
H2-Ab1	5.68447e-171	0.337221	0.996	0.992	1.00905e-166	cDC2b
Clec10a	1.54259e-167	0.511608	0.229	0.031	2.73826e-163	cDC2b
Mafb	1.43594e-165	0.529204	0.18	0.017	2.54894e-161	cDC2b
Cybb	3.18681e-164	0.582694	0.917	0.578	5.6569e-160	cDC2b
C1qb	1.89995e-161	1.00753	0.178	0.017	3.3726e-157	cDC2b
Tyrobp	2.438e-156	0.39613	0.996	0.976	4.3277e-152	cDC2b
Cd302	1.00076e-154	0.328423	0.342	0.08	1.77644e-150	cDC2b
Ace	2.17618e-154	0.333244	0.218	0.029	3.86294e-150	cDC2b
C1qc	5.70354e-153	0.696837	0.158	0.013	1.01244e-148	cDC2b
Lrp1	2.339e-146	0.265588	0.299	0.062	4.15197e-142	cDC2b
Emb	3.21898e-143	0.531834	0.75	0.39	5.71401e-139	cDC2b
Cd300c2	1.53136e-140	0.52417	0.893	0.661	2.71832e-136	cDC2b
Sirpb1c	8.13911e-137	0.428748	0.455	0.151	1.44477e-132	cDC2b
Ms4a7	2.60804e-136	0.445748	0.233	0.041	4.62953e-132	cDC2b
Igsf6	2.24009e-133	0.502253	0.728	0.415	3.97638e-129	cDC2b
Sirpa	2.85994e-132	0.536399	0.842	0.504	5.07669e-128	cDC2b
Tent5a	2.95704e-128	0.644294	0.567	0.245	5.24904e-124	cDC2b
Ms4a6b	2.66118e-124	0.523182	0.839	0.526	4.72387e-120	cDC2b
Mgl2	6.51524e-124	0.437389	0.119	0.009	1.15652e-119	cDC2b
Gm21188	3.41322e-123	0.267628	0.287	0.068	6.05881e-119	cDC2b
Pla2g7	2.95577e-122	0.363768	0.25	0.053	5.24678e-118	cDC2b
Tgfbi	1.0345e-120	0.709477	0.699	0.438	1.83634e-116	cDC2b
Nxpe4	3.78285e-120	0.312044	0.308	0.078	6.71495e-116	cDC2b
Cd300a	1.15075e-119	0.494311	0.851	0.575	2.0427e-115	cDC2b
Ncf2	4.96645e-119	0.482652	0.758	0.445	8.81594e-115	cDC2b
Calhm6	5.95911e-119	0.518964	0.485	0.199	1.0578e-114	cDC2b
Ifitm2	2.45687e-118	0.514013	0.821	0.516	4.36118e-114	cDC2b
Laptm5	1.55165e-112	0.32341	0.994	0.976	2.75433e-108	cDC2b
Psap	4.02455e-105	0.456128	0.992	0.908	7.14399e-101	cDC2b
Trf	2.76591e-104	0.497409	0.475	0.212	4.90977e-100	cDC2b
H2-DMb1	3.66392e-98	0.454316	0.927	0.773	6.50382e-94	cDC2b
Ehd4	6.83891e-97	0.393777	0.565	0.297	1.21398e-92	cDC2b
Fxyd5	9.62864e-93	0.538601	0.869	0.663	1.70918e-88	cDC2b
Ctsc	1.00913e-91	0.54159	0.748	0.515	1.79131e-87	cDC2b
Clec12a	2.6811e-91	0.490229	0.617	0.355	4.75922e-87	cDC2b
Cyp4f18	9.59858e-91	0.289572	0.235	0.06	1.70384e-86	cDC2b
Hebp1	4.67049e-89	0.270419	0.203	0.047	8.29058e-85	cDC2b
Lamp1	1.10758e-87	0.42708	0.743	0.49	1.96606e-83	cDC2b
Ifi27l2a	6.4485e-86	0.741851	0.758	0.529	1.14467e-81	cDC2b
Fam111a	2.32016e-84	0.314964	0.518	0.247	4.11851e-80	cDC2b
Sirpb1a	1.03297e-80	0.330743	0.583	0.291	1.83363e-76	cDC2b
Shisa5	7.9217e-80	0.399242	0.812	0.623	1.40618e-75	cDC2b
Lgmn	5.03017e-79	0.498552	0.56	0.315	8.92905e-75	cDC2b
Hexb	7.6631e-78	0.388272	0.696	0.472	1.36028e-73	cDC2b
Arl5c	2.44636e-74	0.306976	0.684	0.411	4.34253e-70	cDC2b
AB124611	5.35604e-74	0.358403	0.483	0.259	9.50751e-70	cDC2b
Gm9733	2.32864e-72	0.292936	0.318	0.117	4.13357e-68	cDC2b
Itm2b	3.23991e-70	0.287659	0.995	0.982	5.75116e-66	cDC2b
Hmox1	5.45147e-70	0.680682	0.225	0.071	9.6769e-66	cDC2b
H2-DMa	4.85901e-69	0.278668	0.973	0.911	8.62523e-65	cDC2b
S100a6	8.30014e-69	0.359009	0.961	0.807	1.47336e-64	cDC2b
Prkcd	5.42105e-68	0.365552	0.784	0.603	9.6229e-64	cDC2b
S100a4	1.98813e-67	0.368223	0.96	0.743	3.52913e-63	cDC2b
Krt80	6.09912e-67	0.29728	0.427	0.2	1.08266e-62	cDC2b
Zfp36l2	7.20935e-64	0.362316	0.812	0.636	1.27973e-59	cDC2b
Apobec1	1.85799e-62	0.27596	0.442	0.213	3.29811e-58	cDC2b
Cd68	1.00967e-60	0.342788	0.803	0.656	1.79226e-56	cDC2b
Klrk1	4.48411e-60	0.378008	0.443	0.237	7.95974e-56	cDC2b
Npc2	7.24837e-60	0.296275	0.936	0.773	1.28666e-55	cDC2b
Gm34084	3.27602e-59	0.46015	0.651	0.434	5.81527e-55	cDC2b
Ramp1	1.48083e-57	0.343641	0.759	0.573	2.62862e-53	cDC2b
Ms4a4c	6.71515e-57	0.412017	0.731	0.5	1.19201e-52	cDC2b
Ifi204	4.86296e-56	0.298791	0.224	0.081	8.63225e-52	cDC2b
Txnip	4.30521e-55	0.335175	0.841	0.656	7.64218e-51	cDC2b
Nfe2l2	2.99108e-54	0.295541	0.454	0.253	5.30947e-50	cDC2b
Adgre1	3.66641e-54	0.286618	0.504	0.271	6.50824e-50	cDC2b
Anxa5	1.37509e-50	0.29664	0.869	0.739	2.44092e-46	cDC2b
Ptafr	1.67383e-50	0.31938	0.365	0.191	2.97122e-46	cDC2b
Il6ra	9.47259e-49	0.297265	0.658	0.47	1.68148e-44	cDC2b
Ctsa	1.94914e-47	0.263586	0.773	0.562	3.45992e-43	cDC2b
Pnp	2.67085e-47	0.335011	0.649	0.484	4.74103e-43	cDC2b
Sdcbp	4.08584e-47	0.300064	0.791	0.644	7.25277e-43	cDC2b
Cebpd	1.36225e-46	0.265879	0.355	0.177	2.41813e-42	cDC2b
Clec4a2	1.25609e-45	0.272048	0.512	0.297	2.22968e-41	cDC2b
Slpi	1.29331e-45	0.396275	0.103	0.023	2.29575e-41	cDC2b
Vsir	2.9745e-44	0.27297	0.586	0.405	5.28003e-40	cDC2b
Slfn5	8.65737e-44	0.359181	0.585	0.405	1.53677e-39	cDC2b
Sulf2	1.54736e-43	0.257361	0.532	0.341	2.74672e-39	cDC2b
Pitpna	1.7446e-42	0.266086	0.867	0.755	3.09684e-38	cDC2b
Hexa	2.12296e-42	0.280174	0.719	0.564	3.76847e-38	cDC2b
Cdk2ap2	2.21973e-42	0.345477	0.764	0.61	3.94024e-38	cDC2b
Trappc5	2.50465e-42	0.322696	0.625	0.468	4.446e-38	cDC2b
Tpd52	4.60162e-41	0.263078	0.798	0.67	8.16833e-37	cDC2b
Eno1	5.96143e-41	0.255729	0.681	0.5	1.05821e-36	cDC2b
Ear2	2.65585e-40	0.310938	0.386	0.215	4.7144e-36	cDC2b
Gngt2	3.90298e-40	0.284457	0.868	0.688	6.92818e-36	cDC2b
Hspa1b	4.87899e-39	0.278705	0.941	0.867	8.66069e-35	cDC2b
Slfn2	2.08013e-35	0.258044	0.767	0.623	3.69245e-31	cDC2b
Pid1	3.69563e-35	0.300605	0.812	0.663	6.56011e-31	cDC2b
Serinc3	4.04608e-34	0.25393	0.709	0.57	7.18219e-30	cDC2b
Lmo4	5.23218e-31	0.260583	0.6	0.446	9.28764e-27	cDC2b
Atp6v0c	1.23617e-30	0.281078	0.914	0.87	2.19433e-26	cDC2b
Sowahc	2.12311e-29	0.295697	0.465	0.322	3.76873e-25	cDC2b
Sdc3	7.33497e-28	0.260074	0.358	0.229	1.30203e-23	cDC2b
Blvrb	3.06613e-27	0.254479	0.276	0.155	5.4427e-23	cDC2b
Rsad2	1.38608e-26	0.270638	0.151	0.063	2.46042e-22	cDC2b
Vim	2.85867e-21	0.387791	0.611	0.493	5.07443e-17	cDC2b
Mndal	4.25522e-19	0.250047	0.539	0.41	7.55345e-15	cDC2b
Ifi203	4.93101e-19	0.257431	0.44	0.313	8.75304e-15	cDC2b
Mt1	8.89457e-17	0.257056	0.265	0.174	1.57888e-12	cDC2b
Ifit3	1.15857e-14	0.317521	0.215	0.128	2.05658e-10	cDC2b
Ctsd	1.39284e-14	0.285283	0.329	0.23	2.47244e-10	cDC2b
Vcam1	7.66942e-13	0.35271	0.151	0.088	1.3614e-08	cDC2b
Apoe	1.29971e-12	0.321487	0.287	0.43	2.30712e-08	cDC2b
Fabp5	0	2.55961	0.882	0.267	0	Il4i1+ cDC2
Gadd45b	0	1.91454	0.928	0.272	0	Il4i1+ cDC2
Il4i1	0	1.80484	0.954	0.302	0	Il4i1+ cDC2
Anxa3	0	1.75227	0.829	0.137	0	Il4i1+ cDC2
Tspan3	0	1.67517	0.84	0.331	0	Il4i1+ cDC2
Marcksl1	0	1.62019	0.932	0.331	0	Il4i1+ cDC2
Fscn1	0	1.5943	0.782	0.142	0	Il4i1+ cDC2
Socs2	0	1.50694	0.677	0.072	0	Il4i1+ cDC2
Tmem176a	0	1.50693	0.971	0.568	0	Il4i1+ cDC2
Cd63	0	1.47726	0.619	0.079	0	Il4i1+ cDC2
Ccr7	0	1.45726	0.857	0.148	0	Il4i1+ cDC2
Tmcc3	0	1.30587	0.775	0.116	0	Il4i1+ cDC2
Relb	0	1.29529	0.983	0.632	0	Il4i1+ cDC2
Cacnb3	0	1.08589	0.674	0.08	0	Il4i1+ cDC2
Prnp	0	1.05719	0.413	0.047	0	Il4i1+ cDC2
Slco5a1	0	0.995038	0.583	0.077	0	Il4i1+ cDC2
Ankrd33b	0	0.97297	0.519	0.047	0	Il4i1+ cDC2
Slc4a8	0	0.962339	0.533	0.085	0	Il4i1+ cDC2
Tcf7	0	0.927404	0.52	0.077	0	Il4i1+ cDC2
Nudt17	0	0.926014	0.437	0.043	0	Il4i1+ cDC2
Crispld2	0	0.711307	0.308	0.014	0	Il4i1+ cDC2
Cdkn2b	0	0.675005	0.338	0.022	0	Il4i1+ cDC2
Adora2a	7.02e-306	0.652113	0.444	0.058	1.25e-301	Il4i1+ cDC2
Tmem158	8.92e-304	0.600853	0.294	0.021	1.58e-299	Il4i1+ cDC2
Lad1	6.59e-296	0.611782	0.326	0.028	1.17e-291	Il4i1+ cDC2
Tmem176b	2.42e-289	1.31226	0.979	0.612	4.3e-285	Il4i1+ cDC2
Etv3	5.43e-288	1.33129	0.926	0.472	9.63e-284	Il4i1+ cDC2
Traf1	1.91e-284	1.24912	0.982	0.794	3.39e-280	Il4i1+ cDC2
Gm10851	6.12e-284	0.457954	0.272	0.019	1.09e-279	Il4i1+ cDC2
Tmem123	2.96e-281	1.83009	0.9	0.513	5.26e-277	Il4i1+ cDC2
H2-M2	2.11e-280	1.78571	0.423	0.058	3.75e-276	Il4i1+ cDC2
Ankrd35	6.95e-279	0.445628	0.233	0.013	1.23e-274	Il4i1+ cDC2
Aebp2	4.14e-276	1.13807	0.942	0.554	7.35e-272	Il4i1+ cDC2
Swap70	7.28e-274	1.28939	0.889	0.445	1.29e-269	Il4i1+ cDC2
Birc2	4.52e-261	1.27506	0.872	0.431	8.02e-257	Il4i1+ cDC2
Rap2b	1.32e-255	1.37117	0.741	0.279	2.34e-251	Il4i1+ cDC2
Dkk2	7.25e-245	0.442787	0.179	0.007	1.29e-240	Il4i1+ cDC2
Samsn1	5.16e-240	1.15903	0.892	0.492	9.15e-236	Il4i1+ cDC2
B2m	9.56e-237	0.643723	1	0.998	1.7e-232	Il4i1+ cDC2
2610528A11Rik	6.37e-223	1.0826	0.191	0.011	1.13e-218	Il4i1+ cDC2
Insm1	1.67e-214	0.581478	0.237	0.02	2.97e-210	Il4i1+ cDC2
H2-Eb2	1.82e-213	0.930929	0.778	0.321	3.23e-209	Il4i1+ cDC2
Arl5c	1.27e-209	1.04759	0.813	0.392	2.25e-205	Il4i1+ cDC2
Tbc1d4	1.09e-207	1.21105	0.968	0.796	1.93e-203	Il4i1+ cDC2
Mreg	6.54e-204	0.656107	0.519	0.124	1.16e-199	Il4i1+ cDC2
Apobec3	3.02e-202	0.875316	0.969	0.86	5.36e-198	Il4i1+ cDC2
Gm10399	4.91e-202	0.501888	0.312	0.042	8.72e-198	Il4i1+ cDC2
Bcl2a1b	5.46e-202	0.972555	0.978	0.793	9.69e-198	Il4i1+ cDC2
Papss2	6.58e-199	0.461233	0.322	0.046	1.17e-194	Il4i1+ cDC2
Mdk	7.26e-198	0.472444	0.182	0.012	1.29e-193	Il4i1+ cDC2
Tmem150c	8.25e-198	0.577936	0.368	0.061	1.46e-193	Il4i1+ cDC2
Asprv1	9.98e-197	0.900569	0.323	0.046	1.77e-192	Il4i1+ cDC2
Nfat5	1.62e-196	0.966324	0.834	0.452	2.87e-192	Il4i1+ cDC2
Fam89a	5.79e-196	0.573468	0.25	0.026	1.03e-191	Il4i1+ cDC2
Ccl5	1.35e-192	2.20731	0.913	0.597	2.39e-188	Il4i1+ cDC2
Tmem19	1.42e-190	0.721123	0.551	0.158	2.52e-186	Il4i1+ cDC2
Pfkfb3	3.22e-190	0.866531	0.652	0.233	5.71e-186	Il4i1+ cDC2
Iscu	1.34e-189	0.88475	0.928	0.743	2.38e-185	Il4i1+ cDC2
Tnfrsf4	3.15e-186	0.694033	0.326	0.049	5.59e-182	Il4i1+ cDC2
Cflar	8.6e-182	0.863886	0.8	0.415	1.53e-177	Il4i1+ cDC2
Cdc42ep3	2.13e-181	1.02305	0.764	0.39	3.78e-177	Il4i1+ cDC2
Nfkbia	5.22e-181	0.889791	0.976	0.831	9.26e-177	Il4i1+ cDC2
Marcks	2.05e-177	0.760309	0.982	0.942	3.63e-173	Il4i1+ cDC2
Pcgf5	1.94e-176	0.964936	0.652	0.258	3.44e-172	Il4i1+ cDC2
Basp1	7.98e-176	1.03066	0.81	0.45	1.42e-171	Il4i1+ cDC2
Cd83	1.51e-174	0.977922	0.871	0.506	2.68e-170	Il4i1+ cDC2
Cxcl16	4.13e-166	1.19574	0.666	0.289	7.33e-162	Il4i1+ cDC2
Icam1	7.24e-166	0.845665	0.867	0.593	1.29e-161	Il4i1+ cDC2
Igsf3	3.23e-165	0.415931	0.245	0.031	5.73e-161	Il4i1+ cDC2
Icosl	7.14e-164	0.859694	0.72	0.345	1.27e-159	Il4i1+ cDC2
Lamp1	1e-163	1.00767	0.82	0.506	1.78e-159	Il4i1+ cDC2
H2-K1	2.29e-163	0.612042	1	0.999	4.06e-159	Il4i1+ cDC2
Vsig10	2.25e-161	0.589571	0.433	0.106	4e-157	Il4i1+ cDC2
Adgrg6	5.56e-161	0.441945	0.273	0.041	9.86e-157	Il4i1+ cDC2
Dpp10	1.05e-160	0.26918	0.165	0.013	1.87e-156	Il4i1+ cDC2
Mmp23	9.4e-160	0.391392	0.222	0.026	1.67e-155	Il4i1+ cDC2
Gbp2	2.07e-159	0.628978	0.322	0.058	3.67e-155	Il4i1+ cDC2
Castor2	2.85e-158	0.522967	0.37	0.079	5.05e-154	Il4i1+ cDC2
Tnfrsf9	7.26e-158	0.287169	0.154	0.011	1.29e-153	Il4i1+ cDC2
Mxd1	9.89e-158	0.959408	0.638	0.254	1.75e-153	Il4i1+ cDC2
Capsl	3.26e-155	0.326366	0.176	0.016	5.79e-151	Il4i1+ cDC2
Ddhd1	5.26e-154	0.916571	0.796	0.482	9.33e-150	Il4i1+ cDC2
Foxp4	1.61e-152	0.583153	0.495	0.147	2.86e-148	Il4i1+ cDC2
Gypc	3.27e-152	0.527146	0.422	0.107	5.81e-148	Il4i1+ cDC2
Fxyd2	1.26e-144	0.588735	0.223	0.03	2.24e-140	Il4i1+ cDC2
Ctsh	3.55e-144	0.610968	0.99	0.975	6.31e-140	Il4i1+ cDC2
Clec2d	3.98e-144	0.780654	0.857	0.594	7.07e-140	Il4i1+ cDC2
Tnfrsf1b	9.57e-143	0.707208	0.562	0.204	1.7e-138	Il4i1+ cDC2
Rasal2	8.95e-141	0.62068	0.484	0.153	1.59e-136	Il4i1+ cDC2
Ftl1	6.35e-139	0.499164	0.994	0.996	1.13e-134	Il4i1+ cDC2
Btg1	2.16e-138	0.612242	0.994	0.964	3.84e-134	Il4i1+ cDC2
Sdhaf1	6.26e-138	0.803423	0.73	0.409	1.11e-133	Il4i1+ cDC2
Plxnc1	6.43e-138	0.695954	0.882	0.646	1.14e-133	Il4i1+ cDC2
Rab21	7.83e-138	0.759556	0.868	0.71	1.39e-133	Il4i1+ cDC2
Zfp36l1	1.98e-137	0.840192	0.91	0.688	3.52e-133	Il4i1+ cDC2
Zmynd15	3.46e-137	0.744863	0.277	0.048	6.13e-133	Il4i1+ cDC2
Malat1	8.23e-136	0.593775	1	0.999	1.46e-131	Il4i1+ cDC2
Rbpms	1.13e-133	0.635692	0.46	0.14	2e-129	Il4i1+ cDC2
H2-D1	1.04e-132	0.492568	0.999	0.998	1.84e-128	Il4i1+ cDC2
Gtf2a1	1.59e-130	0.820498	0.613	0.284	2.82e-126	Il4i1+ cDC2
Fas	1.6e-130	0.480798	0.291	0.058	2.85e-126	Il4i1+ cDC2
Dusp5	1.9e-130	0.685724	0.603	0.24	3.37e-126	Il4i1+ cDC2
Eif1	1.26e-129	0.4097	0.996	0.993	2.23e-125	Il4i1+ cDC2
Ccdc88a	1.06e-127	0.796207	0.852	0.658	1.89e-123	Il4i1+ cDC2
Cyba	2.4e-127	0.454226	0.994	0.986	4.27e-123	Il4i1+ cDC2
Col27a1	6.99e-126	0.535801	0.33	0.077	1.24e-121	Il4i1+ cDC2
Fam49a	1.51e-123	0.646178	0.895	0.698	2.69e-119	Il4i1+ cDC2
Slc38a2	1.2e-122	0.85524	0.899	0.748	2.14e-118	Il4i1+ cDC2
Scin	5e-119	0.265704	0.125	0.01	8.88e-115	Il4i1+ cDC2
H2-Q7	2.72e-118	0.721932	0.945	0.86	4.83e-114	Il4i1+ cDC2
Ryr3	1.9e-117	0.738297	0.377	0.104	3.37e-113	Il4i1+ cDC2
Cd200	2.46e-117	0.62004	0.334	0.086	4.37e-113	Il4i1+ cDC2
Bcl2a1d	4e-117	0.715389	0.936	0.863	7.09e-113	Il4i1+ cDC2
Lsp1	3.54e-116	0.492745	0.994	0.991	6.29e-112	Il4i1+ cDC2
Adap1	6.14e-116	0.620058	0.673	0.343	1.09e-111	Il4i1+ cDC2
Eno3	1.13e-115	0.844525	0.692	0.373	2e-111	Il4i1+ cDC2
Htra2	8.09e-114	0.65679	0.682	0.391	1.44e-109	Il4i1+ cDC2
Bmp2k	4.91e-112	0.817845	0.725	0.481	8.72e-108	Il4i1+ cDC2
Myo1g	1.09e-111	0.665308	0.811	0.635	1.94e-107	Il4i1+ cDC2
Zfc3h1	1.23e-111	0.68323	0.646	0.347	2.19e-107	Il4i1+ cDC2
Adcy6	8.69e-111	0.340734	0.239	0.043	1.54e-106	Il4i1+ cDC2
Gria3	2.4e-110	0.327523	0.172	0.023	4.26e-106	Il4i1+ cDC2
Chst7	2.88e-108	0.261766	0.147	0.016	5.1e-104	Il4i1+ cDC2
Mical3	2.48e-107	0.614408	0.531	0.221	4.4e-103	Il4i1+ cDC2
Mcemp1	4.79e-107	0.608593	0.646	0.305	8.5e-103	Il4i1+ cDC2
Tank	1.06e-106	0.642084	0.718	0.443	1.89e-102	Il4i1+ cDC2
Bhlhe40	3.87e-106	0.681378	0.72	0.402	6.88e-102	Il4i1+ cDC2
Psme2	1.64e-104	0.662356	0.933	0.879	2.91e-100	Il4i1+ cDC2
Zeb2	1.49e-103	0.654465	0.786	0.465	2.64e-99	Il4i1+ cDC2
Arhgap28	4.53e-102	0.386571	0.257	0.055	8.05e-98	Il4i1+ cDC2
Rassf2	1.02e-100	0.607335	0.587	0.291	1.81e-96	Il4i1+ cDC2
Rogdi	1.46e-99	0.545182	0.896	0.731	2.59e-95	Il4i1+ cDC2
Rftn1	6.47e-99	0.464772	0.359	0.11	1.15e-94	Il4i1+ cDC2
4930523C07Rik	2.08e-98	0.663864	0.771	0.533	3.69e-94	Il4i1+ cDC2
Gnl2	1.5e-97	0.887186	0.546	0.281	2.66e-93	Il4i1+ cDC2
Tspan33	3.49e-95	0.659536	0.674	0.417	6.2e-91	Il4i1+ cDC2
Tmem63b	7.64e-95	0.428074	0.376	0.121	1.36e-90	Il4i1+ cDC2
Gpr183	2.93e-94	0.685217	0.674	0.372	5.2e-90	Il4i1+ cDC2
Spint2	6.92e-94	0.726494	0.714	0.511	1.23e-89	Il4i1+ cDC2
Tm4sf5	1.86e-93	0.490084	0.212	0.041	3.31e-89	Il4i1+ cDC2
Apol7c	2.33e-93	1.31377	0.632	0.343	4.14e-89	Il4i1+ cDC2
H2-Q6	8.12e-93	0.673481	0.796	0.592	1.44e-88	Il4i1+ cDC2
Tnfrsf11a	1.61e-91	0.440345	0.376	0.126	2.86e-87	Il4i1+ cDC2
Lrrk1	1.43e-90	0.592502	0.8	0.635	2.54e-86	Il4i1+ cDC2
Il7r	1.71e-89	0.446053	0.286	0.074	3.03e-85	Il4i1+ cDC2
Dok1	2.59e-89	0.623932	0.646	0.397	4.6e-85	Il4i1+ cDC2
Clec2i	5.14e-88	0.645108	0.505	0.218	9.12e-84	Il4i1+ cDC2
Ostf1	5.33e-85	0.593212	0.922	0.927	9.45e-81	Il4i1+ cDC2
Sdc4	4.94e-84	0.315236	0.259	0.064	8.77e-80	Il4i1+ cDC2
Slc7a11	6.34e-83	0.380034	0.227	0.051	1.13e-78	Il4i1+ cDC2
Srgn	1.93e-82	0.606788	0.978	0.949	3.42e-78	Il4i1+ cDC2
Rcsd1	2.02e-82	0.705707	0.606	0.361	3.58e-78	Il4i1+ cDC2
Chka	6.93e-82	0.740516	0.721	0.471	1.23e-77	Il4i1+ cDC2
Bcl2a1a	1.1e-80	0.673532	0.789	0.586	1.95e-76	Il4i1+ cDC2
Rps19	2.16e-79	0.27607	0.999	0.996	3.84e-75	Il4i1+ cDC2
Nostrin	3.11e-79	0.567194	0.44	0.197	5.52e-75	Il4i1+ cDC2
Serinc5	2.09e-78	0.273674	0.178	0.034	3.71e-74	Il4i1+ cDC2
Phf21a	5.64e-77	0.543851	0.523	0.264	1e-72	Il4i1+ cDC2
Stard7	7.51e-77	0.519825	0.595	0.353	1.33e-72	Il4i1+ cDC2
Phf11b	2.49e-76	0.659318	0.736	0.602	4.42e-72	Il4i1+ cDC2
Gucd1	1.52e-75	0.431935	0.341	0.121	2.7e-71	Il4i1+ cDC2
Wnk1	4.71e-73	0.59996	0.882	0.831	8.37e-69	Il4i1+ cDC2
Spib	7.98e-73	0.469473	0.381	0.148	1.42e-68	Il4i1+ cDC2
H3f3a	1.53e-72	0.344668	1	0.997	2.72e-68	Il4i1+ cDC2
Cers6	4.36e-72	0.500374	0.544	0.291	7.73e-68	Il4i1+ cDC2
Clptm1	5.19e-72	0.483157	0.631	0.402	9.21e-68	Il4i1+ cDC2
Pgap2	7.06e-72	0.604571	0.56	0.34	1.25e-67	Il4i1+ cDC2
Cblb	1.33e-71	0.532868	0.508	0.262	2.37e-67	Il4i1+ cDC2
Snn	2.81e-71	0.355242	0.302	0.097	4.99e-67	Il4i1+ cDC2
Ube2l6	8.29e-71	0.579558	0.38	0.157	1.47e-66	Il4i1+ cDC2
Rnf19b	9.9e-71	0.544893	0.664	0.449	1.76e-66	Il4i1+ cDC2
Mif4gd	3.08e-70	0.588987	0.588	0.369	5.46e-66	Il4i1+ cDC2
S100a4	4.84e-70	0.548145	0.951	0.754	8.59e-66	Il4i1+ cDC2
Gca	6.6e-67	0.333578	0.259	0.078	1.17e-62	Il4i1+ cDC2
Nmrk1	2.72e-66	0.379732	0.223	0.061	4.83e-62	Il4i1+ cDC2
Sbf2	6.81e-66	0.391314	0.284	0.095	1.21e-61	Il4i1+ cDC2
Syngr2	7.86e-66	0.412293	0.925	0.921	1.4e-61	Il4i1+ cDC2
Ccnd2	9.84e-66	0.792779	0.463	0.222	1.75e-61	Il4i1+ cDC2
Tbc1d1	7.15e-65	0.524313	0.655	0.467	1.27e-60	Il4i1+ cDC2
Pdlim4	1.69e-64	0.264657	0.168	0.036	2.99e-60	Il4i1+ cDC2
Gm45716	2.5e-64	0.334626	0.239	0.07	4.44e-60	Il4i1+ cDC2
Rem1	1.23e-62	0.326658	0.318	0.115	2.18e-58	Il4i1+ cDC2
Peli1	2.67e-62	0.502739	0.741	0.592	4.73e-58	Il4i1+ cDC2
Rassf3	1.19e-61	0.509396	0.555	0.342	2.11e-57	Il4i1+ cDC2
Sinhcaf	1.46e-61	0.556366	0.513	0.303	2.6e-57	Il4i1+ cDC2
Id2	3.93e-61	0.63104	0.899	0.754	6.97e-57	Il4i1+ cDC2
Slc6a6	6.32e-60	0.574825	0.736	0.62	1.12e-55	Il4i1+ cDC2
Rgs1	9.05e-60	0.714	0.864	0.687	1.61e-55	Il4i1+ cDC2
Poglut1	9.23e-60	0.502998	0.405	0.195	1.64e-55	Il4i1+ cDC2
Specc1	9.71e-60	0.616969	0.592	0.387	1.72e-55	Il4i1+ cDC2
Adam23	1.91e-59	0.58089	0.806	0.697	3.4e-55	Il4i1+ cDC2
Birc3	3.39e-59	0.517936	0.673	0.499	6.01e-55	Il4i1+ cDC2
Thap2	5.7e-59	0.476574	0.393	0.182	1.01e-54	Il4i1+ cDC2
Cd47	8.47e-59	0.374582	0.964	0.96	1.5e-54	Il4i1+ cDC2
Atp11a	8.99e-59	0.344062	0.28	0.099	1.6e-54	Il4i1+ cDC2
Atxn1	2.02e-58	0.255601	0.16	0.035	3.58e-54	Il4i1+ cDC2
Esam	3.36e-58	0.386463	0.362	0.15	5.97e-54	Il4i1+ cDC2
Arl4c	2.57e-57	0.521506	0.756	0.576	4.57e-53	Il4i1+ cDC2
Gpr68	3.43e-57	0.410549	0.348	0.148	6.09e-53	Il4i1+ cDC2
Nrbf2	6.57e-57	0.503251	0.626	0.457	1.17e-52	Il4i1+ cDC2
Tnfaip3	1e-56	0.416262	0.477	0.251	1.78e-52	Il4i1+ cDC2
Phf11a	1.85e-56	0.640144	0.549	0.372	3.29e-52	Il4i1+ cDC2
Pygl	3.81e-56	0.408208	0.362	0.155	6.76e-52	Il4i1+ cDC2
Ccser2	5.27e-56	0.35286	0.293	0.11	9.35e-52	Il4i1+ cDC2
Izumo4	8.73e-56	0.364908	0.302	0.116	1.55e-51	Il4i1+ cDC2
Apobec1	1.25e-55	0.406683	0.437	0.216	2.22e-51	Il4i1+ cDC2
Cd40	9.28e-55	0.514443	0.542	0.321	1.65e-50	Il4i1+ cDC2
Adam11	3.07e-54	0.394507	0.356	0.153	5.45e-50	Il4i1+ cDC2
Mllt6	9.25e-54	0.367584	0.365	0.166	1.64e-49	Il4i1+ cDC2
Rel	4.9e-53	0.386066	0.809	0.696	8.7e-49	Il4i1+ cDC2
Enox2	1.27e-52	0.385505	0.304	0.126	2.26e-48	Il4i1+ cDC2
Slc2a6	1.9e-51	0.258766	0.214	0.066	3.37e-47	Il4i1+ cDC2
Lyst	3.11e-51	0.47111	0.811	0.725	5.53e-47	Il4i1+ cDC2
Grk3	1.21e-50	0.383536	0.91	0.86	2.14e-46	Il4i1+ cDC2
Spred1	4.03e-49	0.394542	0.358	0.165	7.15e-45	Il4i1+ cDC2
Sub1	5.98e-49	0.358844	0.971	0.972	1.06e-44	Il4i1+ cDC2
Elk3	6.88e-49	0.41175	0.456	0.25	1.22e-44	Il4i1+ cDC2
Bcl3	1.36e-48	0.373131	0.383	0.186	2.41e-44	Il4i1+ cDC2
Rassf4	1.45e-47	0.44565	0.789	0.719	2.58e-43	Il4i1+ cDC2
Ccnd1	3.36e-47	0.564436	0.87	0.874	5.96e-43	Il4i1+ cDC2
Pirb	3.38e-47	0.450149	0.734	0.638	6e-43	Il4i1+ cDC2
H2afz	3.5e-47	0.254147	0.983	0.982	6.21e-43	Il4i1+ cDC2
Tctex1d2	4.82e-47	0.478404	0.741	0.603	8.55e-43	Il4i1+ cDC2
Msi2	6.43e-47	0.515365	0.502	0.325	1.14e-42	Il4i1+ cDC2
Selplg	2.42e-46	0.444146	0.853	0.81	4.3e-42	Il4i1+ cDC2
Skil	7.42e-46	0.431467	0.517	0.329	1.32e-41	Il4i1+ cDC2
Cdkn1a	1.54e-45	0.358863	0.264	0.099	2.73e-41	Il4i1+ cDC2
Slamf7	1.79e-45	0.425309	0.835	0.811	3.17e-41	Il4i1+ cDC2
Kctd12	3.27e-45	0.619397	0.671	0.556	5.8e-41	Il4i1+ cDC2
Clic4	4.19e-45	0.533485	0.692	0.606	7.44e-41	Il4i1+ cDC2
Ppp4r2	4.29e-45	0.509174	0.585	0.439	7.61e-41	Il4i1+ cDC2
Ctsz	4.43e-45	0.307017	0.967	0.976	7.87e-41	Il4i1+ cDC2
Rtn4	9.09e-45	0.390678	0.81	0.771	1.61e-40	Il4i1+ cDC2
Stxbp3	1.68e-44	0.389327	0.519	0.339	2.98e-40	Il4i1+ cDC2
Prex1	3.43e-44	0.486411	0.681	0.59	6.09e-40	Il4i1+ cDC2
Uvrag	4.93e-44	0.377426	0.859	0.821	8.75e-40	Il4i1+ cDC2
Grap	5.93e-44	0.58522	0.501	0.332	1.05e-39	Il4i1+ cDC2
Cdcp1	2.29e-43	0.25439	0.208	0.07	4.06e-39	Il4i1+ cDC2
Tmem131l	2.6e-43	0.453388	0.795	0.73	4.62e-39	Il4i1+ cDC2
M1ap	5.6e-43	0.258343	0.13	0.032	9.93e-39	Il4i1+ cDC2
Ift57	6.48e-43	0.356477	0.318	0.152	1.15e-38	Il4i1+ cDC2
Gfpt1	7.37e-43	0.472157	0.634	0.514	1.31e-38	Il4i1+ cDC2
Nfkb2	1.06e-42	0.395885	0.573	0.413	1.88e-38	Il4i1+ cDC2
Crebl2	2.07e-42	0.304897	0.258	0.103	3.67e-38	Il4i1+ cDC2
H2-Q4	2.22e-42	0.439145	0.634	0.505	3.94e-38	Il4i1+ cDC2
Dennd4a	5.81e-40	0.277734	0.688	0.509	1.03e-35	Il4i1+ cDC2
Ccl22	7.96e-40	0.486475	0.13	0.033	1.41e-35	Il4i1+ cDC2
Gpx4	9.03e-40	0.417006	0.816	0.77	1.6e-35	Il4i1+ cDC2
Pnpla8	1.41e-39	0.411125	0.404	0.233	2.51e-35	Il4i1+ cDC2
Edf1	1.8e-39	0.328868	0.872	0.863	3.2e-35	Il4i1+ cDC2
Itgb1	5.5e-39	0.418911	0.662	0.556	9.76e-35	Il4i1+ cDC2
Asrgl1	6.43e-39	0.421947	0.379	0.214	1.14e-34	Il4i1+ cDC2
Rab9	9.58e-39	0.474974	0.409	0.25	1.7e-34	Il4i1+ cDC2
Tbc1d8	1.45e-38	0.408429	0.646	0.535	2.57e-34	Il4i1+ cDC2
Dpp4	1.59e-38	0.377723	0.777	0.741	2.82e-34	Il4i1+ cDC2
Arhgef40	1.69e-38	0.272726	0.24	0.097	3e-34	Il4i1+ cDC2
Supt4a	1.7e-38	0.360175	0.847	0.849	3.02e-34	Il4i1+ cDC2
Vcam1	5.21e-38	0.27461	0.215	0.08	9.25e-34	Il4i1+ cDC2
Epsti1	7.5e-38	0.777401	0.831	0.856	1.33e-33	Il4i1+ cDC2
Nabp1	1.38e-37	0.453415	0.627	0.495	2.44e-33	Il4i1+ cDC2
Spire1	1.52e-37	0.342703	0.347	0.178	2.7e-33	Il4i1+ cDC2
Gbp8	2.29e-37	0.406341	0.472	0.291	4.07e-33	Il4i1+ cDC2
4833407H14Rik	6.16e-37	0.370517	0.391	0.217	1.09e-32	Il4i1+ cDC2
Mrpl14	7.23e-37	0.393909	0.663	0.569	1.28e-32	Il4i1+ cDC2
Traf2	1.1e-36	0.363926	0.465	0.302	1.95e-32	Il4i1+ cDC2
Mvp	7.46e-36	0.375924	0.614	0.509	1.32e-31	Il4i1+ cDC2
Fut8	1.36e-35	0.392956	0.377	0.219	2.41e-31	Il4i1+ cDC2
Ssh1	2.22e-35	0.343828	0.351	0.189	3.94e-31	Il4i1+ cDC2
Inf2	2.67e-35	0.291503	0.251	0.109	4.74e-31	Il4i1+ cDC2
Cnn2	5.06e-35	0.336727	0.883	0.907	8.99e-31	Il4i1+ cDC2
Rubcn	5.14e-34	0.275431	0.266	0.123	9.12e-30	Il4i1+ cDC2
Kcnk6	5.53e-34	0.271905	0.311	0.156	9.81e-30	Il4i1+ cDC2
Ttyh3	1.21e-33	0.428036	0.491	0.351	2.15e-29	Il4i1+ cDC2
Actn1	1.87e-33	0.53249	0.52	0.385	3.33e-29	Il4i1+ cDC2
Icos	4e-33	0.292261	0.258	0.116	7.1e-29	Il4i1+ cDC2
Fam32a	5.26e-33	0.432798	0.696	0.646	9.34e-29	Il4i1+ cDC2
Sumo2	7.7e-33	0.25966	0.933	0.942	1.37e-28	Il4i1+ cDC2
Anxa4	3.9e-32	0.342108	0.409	0.26	6.93e-28	Il4i1+ cDC2
Osbpl8	4.3e-32	0.375259	0.479	0.333	7.64e-28	Il4i1+ cDC2
Peak1	1.94e-31	0.370892	0.449	0.302	3.45e-27	Il4i1+ cDC2
Ogfrl1	2.64e-31	0.563495	0.641	0.588	4.69e-27	Il4i1+ cDC2
Kmt2e	6.96e-31	0.356816	0.707	0.666	1.24e-26	Il4i1+ cDC2
Cdk6	8.57e-31	0.442111	0.304	0.167	1.52e-26	Il4i1+ cDC2
Fam53b	1.94e-30	0.48573	0.386	0.246	3.45e-26	Il4i1+ cDC2
Prr14	6.21e-30	0.345335	0.377	0.235	1.1e-25	Il4i1+ cDC2
Gnb4	1.69e-29	0.503594	0.252	0.124	3e-25	Il4i1+ cDC2
Tyk2	2.15e-29	0.39061	0.46	0.332	3.81e-25	Il4i1+ cDC2
Rnf115	2.55e-29	0.477904	0.47	0.359	4.52e-25	Il4i1+ cDC2
Csrp1	3.24e-29	0.41314	0.487	0.358	5.74e-25	Il4i1+ cDC2
St8sia1	4.12e-29	0.310284	0.356	0.208	7.31e-25	Il4i1+ cDC2
Casp3	4.92e-29	0.426322	0.429	0.304	8.74e-25	Il4i1+ cDC2
Jak2	7.04e-29	0.391044	0.692	0.65	1.25e-24	Il4i1+ cDC2
Arl5a	8.56e-29	0.376532	0.426	0.295	1.52e-24	Il4i1+ cDC2
Ankrd12	9.03e-29	0.402813	0.675	0.585	1.6e-24	Il4i1+ cDC2
Fam129a	1.82e-28	0.395448	0.551	0.437	3.23e-24	Il4i1+ cDC2
Dusp2	2.42e-28	0.380786	0.592	0.444	4.3e-24	Il4i1+ cDC2
Itga4	2.79e-28	0.324399	0.911	0.915	4.95e-24	Il4i1+ cDC2
Herc4	2.91e-28	0.401032	0.521	0.397	5.16e-24	Il4i1+ cDC2
Fyb	2.96e-28	0.400226	0.871	0.893	5.26e-24	Il4i1+ cDC2
Dscam	6.6e-28	0.28835	0.338	0.187	1.17e-23	Il4i1+ cDC2
Agap1	9.19e-28	0.269713	0.218	0.098	1.63e-23	Il4i1+ cDC2
Lmo4	1.15e-27	0.482555	0.569	0.483	2.04e-23	Il4i1+ cDC2
Sec22a	1.73e-27	0.302696	0.293	0.161	3.06e-23	Il4i1+ cDC2
Zbtb18	2.27e-27	0.315998	0.318	0.179	4.03e-23	Il4i1+ cDC2
Csf2rb	2.42e-27	0.377275	0.578	0.494	4.29e-23	Il4i1+ cDC2
Ikbkb	3.39e-27	0.323281	0.7	0.651	6.02e-23	Il4i1+ cDC2
Fam107b	3.91e-27	0.359668	0.644	0.55	6.94e-23	Il4i1+ cDC2
Lpp	4.61e-27	0.388182	0.503	0.369	8.17e-23	Il4i1+ cDC2
Gpm6b	4.82e-27	0.331059	0.365	0.211	8.55e-23	Il4i1+ cDC2
Sbno2	5.74e-27	0.321953	0.685	0.641	1.02e-22	Il4i1+ cDC2
Ric1	7.44e-27	0.263181	0.27	0.14	1.32e-22	Il4i1+ cDC2
Gtpbp1	1.59e-26	0.293625	0.333	0.197	2.83e-22	Il4i1+ cDC2
Ak2	1.64e-26	0.365335	0.614	0.547	2.91e-22	Il4i1+ cDC2
Hap1	2.5e-26	0.321432	0.323	0.183	4.43e-22	Il4i1+ cDC2
Micu1	2.52e-26	0.306808	0.347	0.21	4.47e-22	Il4i1+ cDC2
St8sia6	5.09e-26	0.30978	0.46	0.308	9.03e-22	Il4i1+ cDC2
Spr	8.86e-26	0.333323	0.424	0.304	1.57e-21	Il4i1+ cDC2
Arhgap22	1.16e-25	0.414621	0.395	0.27	2.05e-21	Il4i1+ cDC2
Pde4dip	2.16e-25	0.317422	0.413	0.284	3.83e-21	Il4i1+ cDC2
Uap1	7.66e-25	0.397368	0.352	0.23	1.36e-20	Il4i1+ cDC2
Dusp11	8.57e-25	0.359599	0.623	0.564	1.52e-20	Il4i1+ cDC2
Fut4	1.12e-24	0.26584	0.294	0.165	1.98e-20	Il4i1+ cDC2
Il15	1.76e-24	0.25923	0.211	0.101	3.13e-20	Il4i1+ cDC2
Mthfsl	1.81e-24	0.319055	0.462	0.346	3.22e-20	Il4i1+ cDC2
Aplp2	2.27e-24	0.337818	0.467	0.358	4.03e-20	Il4i1+ cDC2
Fbrsl1	3.93e-24	0.324155	0.635	0.549	6.97e-20	Il4i1+ cDC2
Sri	4.12e-24	0.273977	0.849	0.875	7.32e-20	Il4i1+ cDC2
Man1a	5.32e-24	0.334454	0.664	0.562	9.44e-20	Il4i1+ cDC2
Atf7ip	9.76e-24	0.363848	0.589	0.512	1.73e-19	Il4i1+ cDC2
Lrrc8c	1.65e-23	0.324098	0.398	0.278	2.93e-19	Il4i1+ cDC2
Frmd4a	2.69e-23	0.421762	0.309	0.189	4.78e-19	Il4i1+ cDC2
Pot1b	2.9e-23	0.359277	0.505	0.405	5.14e-19	Il4i1+ cDC2
Bmt2	3.72e-23	0.344744	0.37	0.246	6.6e-19	Il4i1+ cDC2
Arf4	4.09e-23	0.28805	0.793	0.78	7.26e-19	Il4i1+ cDC2
Med11	5.7e-23	0.300602	0.376	0.257	1.01e-18	Il4i1+ cDC2
Ldlr	6.69e-23	0.321158	0.277	0.154	1.19e-18	Il4i1+ cDC2
Batf3	7.67e-23	0.375991	0.759	0.733	1.36e-18	Il4i1+ cDC2
Hivep1	1.11e-22	0.290603	0.374	0.25	1.96e-18	Il4i1+ cDC2
Tmem168	1.23e-22	0.337128	0.52	0.411	2.19e-18	Il4i1+ cDC2
AW112010	1.59e-22	0.893493	0.571	0.54	2.82e-18	Il4i1+ cDC2
Rnf181	2.71e-22	0.307794	0.431	0.325	4.81e-18	Il4i1+ cDC2
Hspa1a	5.76e-22	0.300105	0.931	0.92	1.02e-17	Il4i1+ cDC2
Rras2	6.11e-22	0.272267	0.438	0.304	1.08e-17	Il4i1+ cDC2
Malt1	1.34e-21	0.352367	0.689	0.639	2.38e-17	Il4i1+ cDC2
Strip2	1.45e-21	0.266178	0.19	0.091	2.58e-17	Il4i1+ cDC2
Chd3	3.54e-21	0.324002	0.56	0.475	6.29e-17	Il4i1+ cDC2
Cpeb4	3.97e-21	0.305236	0.318	0.198	7.05e-17	Il4i1+ cDC2
Cd274	4.6e-21	0.256828	0.383	0.25	8.17e-17	Il4i1+ cDC2
Phip	5.26e-21	0.312511	0.706	0.669	9.33e-17	Il4i1+ cDC2
Zfp467	8.78e-21	0.261436	0.279	0.162	1.56e-16	Il4i1+ cDC2
Galnt12	1.62e-20	0.300014	0.313	0.201	2.88e-16	Il4i1+ cDC2
Haus8	1.8e-20	0.41925	0.673	0.613	3.19e-16	Il4i1+ cDC2
Gpr132	1.87e-20	0.279923	0.631	0.563	3.32e-16	Il4i1+ cDC2
Suco	2.15e-20	0.274958	0.356	0.242	3.81e-16	Il4i1+ cDC2
Itm2c	2.44e-20	0.272998	0.731	0.686	4.32e-16	Il4i1+ cDC2
Tuba1a	3.84e-20	0.390391	0.465	0.365	6.82e-16	Il4i1+ cDC2
Gm12216	4.37e-20	0.253052	0.172	0.079	7.76e-16	Il4i1+ cDC2
Klf6	4.65e-20	0.424748	0.788	0.773	8.26e-16	Il4i1+ cDC2
Tpm1	7.89e-20	0.33841	0.419	0.314	1.4e-15	Il4i1+ cDC2
N4bp2l1	8.15e-20	0.290629	0.578	0.505	1.45e-15	Il4i1+ cDC2
Krcc1	3.13e-19	0.300287	0.634	0.608	5.56e-15	Il4i1+ cDC2
Stat5a	4.41e-19	0.306528	0.351	0.242	7.83e-15	Il4i1+ cDC2
Arhgap30	6.13e-19	0.273556	0.846	0.887	1.09e-14	Il4i1+ cDC2
Kdm2b	7.59e-19	0.365028	0.466	0.383	1.35e-14	Il4i1+ cDC2
Nfe2l1	8.63e-19	0.287401	0.345	0.239	1.53e-14	Il4i1+ cDC2
Flvcr1	1.96e-18	0.266928	0.352	0.239	3.49e-14	Il4i1+ cDC2
Atp6v0c	2.33e-18	0.303287	0.86	0.888	4.14e-14	Il4i1+ cDC2
Tmcc1	4.11e-18	0.285463	0.476	0.381	7.29e-14	Il4i1+ cDC2
Polr3c	6.56e-18	0.315777	0.368	0.275	1.16e-13	Il4i1+ cDC2
Dhx57	8.58e-18	0.259735	0.276	0.172	1.52e-13	Il4i1+ cDC2
Ptger4	8.94e-18	0.28249	0.273	0.168	1.59e-13	Il4i1+ cDC2
Csf2rb2	1.03e-17	0.26091	0.24	0.14	1.83e-13	Il4i1+ cDC2
Stk4	1.41e-17	0.303942	0.596	0.554	2.5e-13	Il4i1+ cDC2
Dapp1	4.33e-17	0.273216	0.71	0.707	7.68e-13	Il4i1+ cDC2
Nfkbiz	4.35e-17	0.349694	0.492	0.403	7.72e-13	Il4i1+ cDC2
Rabgap1l	4.6e-17	0.316401	0.336	0.236	8.17e-13	Il4i1+ cDC2
Snx11	5.68e-17	0.277972	0.294	0.193	1.01e-12	Il4i1+ cDC2
Asap1	6.42e-17	0.276212	0.677	0.679	1.14e-12	Il4i1+ cDC2
Glipr1	1.12e-16	0.302787	0.703	0.679	1.99e-12	Il4i1+ cDC2
Ly9	1.22e-16	0.468006	0.383	0.297	2.16e-12	Il4i1+ cDC2
Arhgap31	1.72e-16	0.299715	0.272	0.171	3.05e-12	Il4i1+ cDC2
Adam8	1.97e-16	0.283087	0.487	0.4	3.5e-12	Il4i1+ cDC2
Ccl9	2.38e-16	0.302461	0.187	0.095	4.23e-12	Il4i1+ cDC2
Ghitm	6.05e-16	0.285064	0.594	0.572	1.07e-11	Il4i1+ cDC2
Sgpl1	1.56e-15	0.290407	0.394	0.311	2.77e-11	Il4i1+ cDC2
Vti1a	2.06e-15	0.278173	0.362	0.274	3.66e-11	Il4i1+ cDC2
Ncoa4	2.39e-15	0.30386	0.384	0.299	4.24e-11	Il4i1+ cDC2
Fchsd2	7.11e-15	0.315241	0.559	0.525	1.26e-10	Il4i1+ cDC2
Trim7	7.31e-15	0.318788	0.441	0.364	1.3e-10	Il4i1+ cDC2
Cop1	1.09e-14	0.275902	0.527	0.489	1.94e-10	Il4i1+ cDC2
Washc1	1.22e-14	0.297926	0.316	0.23	2.16e-10	Il4i1+ cDC2
Hmgn3	1.52e-14	0.349939	0.465	0.405	2.7e-10	Il4i1+ cDC2
Hist1h2bc	1.71e-14	0.334708	0.28	0.182	3.04e-10	Il4i1+ cDC2
Krit1	2.91e-14	0.260026	0.627	0.602	5.16e-10	Il4i1+ cDC2
Appl1	3.41e-14	0.270542	0.393	0.312	6.05e-10	Il4i1+ cDC2
Nectin1	4.65e-14	0.269554	0.347	0.266	8.25e-10	Il4i1+ cDC2
Tbc1d15	2.31e-13	0.300191	0.373	0.302	4.09e-09	Il4i1+ cDC2
Gadd45g	2.7e-13	0.506815	0.423	0.342	4.8e-09	Il4i1+ cDC2
Pbxip1	5.08e-13	0.265212	0.513	0.451	9.01e-09	Il4i1+ cDC2
Epb41l2	5.63e-13	0.280051	0.546	0.521	9.99e-09	Il4i1+ cDC2
Coro1b	9.09e-13	0.259119	0.685	0.715	1.61e-08	Il4i1+ cDC2
Pex13	1.14e-12	0.251223	0.313	0.237	2.03e-08	Il4i1+ cDC2
Cacna1s	1.34e-12	0.369963	0.305	0.231	2.38e-08	Il4i1+ cDC2
Uba7	3.13e-12	0.250012	0.34	0.261	5.56e-08	Il4i1+ cDC2
Mknk2	3.57e-12	0.275929	0.488	0.455	6.34e-08	Il4i1+ cDC2
Mbp	3.71e-12	0.263751	0.47	0.419	6.58e-08	Il4i1+ cDC2
Irf1	4.7e-12	0.321554	0.484	0.432	8.35e-08	Il4i1+ cDC2
Arap2	5.44e-12	0.276602	0.465	0.387	9.66e-08	Il4i1+ cDC2
Ccdc50	5.52e-12	0.335963	0.521	0.501	9.8e-08	Il4i1+ cDC2
Xpo4	5.75e-12	0.266595	0.273	0.194	1.02e-07	Il4i1+ cDC2
Lrmp	5.95e-12	0.384432	0.488	0.468	1.06e-07	Il4i1+ cDC2
Rad50	7.37e-12	0.299513	0.422	0.369	1.31e-07	Il4i1+ cDC2
Aftph	7.78e-12	0.255397	0.466	0.421	1.38e-07	Il4i1+ cDC2
Tnf	1.27e-11	0.444326	0.254	0.169	2.26e-07	Il4i1+ cDC2
Tapbpl	3.14e-11	0.321156	0.423	0.372	5.58e-07	Il4i1+ cDC2
Cdk12	4.64e-11	0.266128	0.535	0.518	8.23e-07	Il4i1+ cDC2
Cyp51	5.96e-11	0.27755	0.264	0.191	1.06e-06	Il4i1+ cDC2
Plekhb2	1.12e-10	0.263758	0.384	0.332	1.99e-06	Il4i1+ cDC2
Abcg1	1.72e-10	0.277601	0.397	0.339	3.04e-06	Il4i1+ cDC2
Washc2	5.21e-10	0.260407	0.433	0.383	9.25e-06	Il4i1+ cDC2
Colgalt1	2.91e-09	0.296606	0.466	0.443	5.17e-05	Il4i1+ cDC2
Ncoa2	5.37e-09	0.284341	0.402	0.357	9.54e-05	Il4i1+ cDC2
Hnrnph3	7.18e-09	0.253828	0.456	0.431	0.000127485	Il4i1+ cDC2
Hmgcs1	3.34e-08	0.307448	0.294	0.236	0.000592948	Il4i1+ cDC2
Cd1d1	2.39e-07	0.307396	0.386	0.348	0.00424261	Il4i1+ cDC2
Zfand6	5.12e-07	0.28041	0.544	0.581	0.00908272	Il4i1+ cDC2
Sox4	0	1.54205	0.744	0.126	0	Sox4+ cDC
Lag3	0	0.977444	0.669	0.121	0	Sox4+ cDC
Siglech	0	0.52119	0.432	0.034	0	Sox4+ cDC
Cyp7b1	1.9e-287	0.266666	0.175	0.004	3.38e-283	Sox4+ cDC
Ccr1	2.77e-278	0.339097	0.21	0.009	4.92e-274	Sox4+ cDC
Gm14161	3.61e-241	0.28674	0.232	0.016	6.41e-237	Sox4+ cDC
Fth1	4.63e-229	0.794642	1	0.994	8.22e-225	Sox4+ cDC
Cd209d	1.49e-210	1.26592	0.259	0.026	2.64e-206	Sox4+ cDC
Chil5	4.46e-199	0.520769	0.406	0.078	7.91e-195	Sox4+ cDC
Tcf4	1e-198	1.02781	0.841	0.427	1.78e-194	Sox4+ cDC
Klra17	1.08e-193	0.362045	0.29	0.036	1.91e-189	Sox4+ cDC
Lefty1	1.34e-184	0.326741	0.283	0.037	2.38e-180	Sox4+ cDC
Klrd1	7.45e-180	0.993759	0.925	0.572	1.32e-175	Sox4+ cDC
Ms4a6c	1.04e-178	0.761334	0.98	0.733	1.85e-174	Sox4+ cDC
Gm26735	7.05e-168	0.251839	0.185	0.015	1.25e-163	Sox4+ cDC
Tmem176b	9.21e-157	0.747425	0.969	0.614	1.63e-152	Sox4+ cDC
Cybb	1.87e-152	0.721682	0.946	0.591	3.32e-148	Sox4+ cDC
Hpse	1e-143	0.43903	0.423	0.108	1.77e-139	Sox4+ cDC
Cd200r1	8.99e-143	0.495653	0.392	0.094	1.6e-138	Sox4+ cDC
Cd33	1.05e-138	0.322579	0.246	0.036	1.87e-134	Sox4+ cDC
Snx18	3.69e-138	0.533962	0.47	0.14	6.54e-134	Sox4+ cDC
Rps9	8.39e-135	0.265672	1	0.997	1.49e-130	Sox4+ cDC
Tmem176a	1.69e-130	0.566555	0.955	0.57	3e-126	Sox4+ cDC
Cd7	1.52e-129	0.63311	0.905	0.51	2.7e-125	Sox4+ cDC
Ptma	7.33e-129	0.325123	1	0.987	1.3e-124	Sox4+ cDC
Cx3cr1	2.77e-126	0.413683	0.378	0.092	4.91e-122	Sox4+ cDC
Adam11	3.24e-124	0.416878	0.482	0.145	5.76e-120	Sox4+ cDC
Cd37	5.15e-123	0.640798	0.825	0.51	9.14e-119	Sox4+ cDC
Cd300c	4.69e-121	0.423627	0.379	0.1	8.33e-117	Sox4+ cDC
Ctss	3.74e-120	0.42662	0.997	0.97	6.64e-116	Sox4+ cDC
Ly6i	2.59e-115	0.386348	0.244	0.043	4.6e-111	Sox4+ cDC
Gsr	1.97e-114	0.484879	0.651	0.305	3.49e-110	Sox4+ cDC
Gpr183	1.8e-108	0.561571	0.739	0.368	3.19e-104	Sox4+ cDC
Rgl1	1.82e-108	0.42594	0.582	0.228	3.24e-104	Sox4+ cDC
Idh2	1.21e-105	0.535056	0.736	0.427	2.14e-101	Sox4+ cDC
Nfkb1	2.89e-104	0.492415	0.972	0.851	5.14e-100	Sox4+ cDC
Syngr2	1.2e-103	0.438023	0.979	0.918	2.14e-99	Sox4+ cDC
Cd79b	2.21e-102	0.432588	0.486	0.174	3.92e-98	Sox4+ cDC
Spib	4.03e-100	0.348552	0.447	0.144	7.16e-96	Sox4+ cDC
S100a6	7.19e-100	0.594072	0.983	0.824	1.28e-95	Sox4+ cDC
Rpl12	2.05e-99	0.25895	1	0.99	3.64e-95	Sox4+ cDC
Cfp	1.88e-97	0.551514	0.886	0.63	3.33e-93	Sox4+ cDC
Gpx4	5.71e-97	0.466751	0.945	0.761	1.01e-92	Sox4+ cDC
S100a4	9.28e-97	0.581504	0.974	0.753	1.65e-92	Sox4+ cDC
Tspan13	2.47e-91	0.478106	0.962	0.86	4.38e-87	Sox4+ cDC
H2-DMb2	1.2e-90	0.530279	0.918	0.741	2.13e-86	Sox4+ cDC
Trappc5	1.2e-87	0.466281	0.781	0.511	2.13e-83	Sox4+ cDC
Ctsh	2.86e-87	0.336555	0.996	0.975	5.08e-83	Sox4+ cDC
Il6st	1.4e-86	0.471407	0.688	0.395	2.48e-82	Sox4+ cDC
Micu1	1.48e-84	0.451933	0.482	0.201	2.63e-80	Sox4+ cDC
Bcl11a	3.11e-83	0.513129	0.891	0.724	5.51e-79	Sox4+ cDC
H2-DMa	2.96e-80	0.373658	0.987	0.925	5.25e-76	Sox4+ cDC
Bst2	6.11e-80	0.848173	0.737	0.576	1.08e-75	Sox4+ cDC
Xist	5.76e-79	0.312734	0.997	0.984	1.02e-74	Sox4+ cDC
H2-Aa	1.5e-78	0.252604	0.999	0.993	2.66e-74	Sox4+ cDC
Plac8	3.13e-76	0.688665	0.952	0.876	5.56e-72	Sox4+ cDC
Anxa5	3.85e-76	0.443482	0.909	0.763	6.83e-72	Sox4+ cDC
Prdx6	6.76e-75	0.446291	0.908	0.735	1.2e-70	Sox4+ cDC
Ddr1	3.62e-73	0.380913	0.626	0.315	6.42e-69	Sox4+ cDC
Ltb	2.59e-71	0.5852	0.861	0.717	4.59e-67	Sox4+ cDC
Fgfr1	7.36e-68	0.266571	0.28	0.087	1.31e-63	Sox4+ cDC
Ttc3	6.58e-67	0.390137	0.55	0.29	1.17e-62	Sox4+ cDC
Rem1	2.41e-66	0.264376	0.335	0.115	4.28e-62	Sox4+ cDC
Cd8b1	4.68e-66	0.483315	0.132	0.022	8.31e-62	Sox4+ cDC
Kmo	2.25e-65	0.439397	0.724	0.506	3.99e-61	Sox4+ cDC
Ptpn6	1.03e-64	0.340191	0.96	0.838	1.84e-60	Sox4+ cDC
Tmed3	1.16e-64	0.449953	0.743	0.527	2.06e-60	Sox4+ cDC
Hexb	6.06e-63	0.393578	0.733	0.517	1.08e-58	Sox4+ cDC
Flt3	1.02e-62	0.387252	0.841	0.663	1.82e-58	Sox4+ cDC
Stard5	1.86e-61	0.346336	0.503	0.256	3.3e-57	Sox4+ cDC
Fcer1g	3.47e-61	0.368771	0.997	0.843	6.16e-57	Sox4+ cDC
Bmyc	4.68e-61	0.380834	0.788	0.57	8.31e-57	Sox4+ cDC
Jun	6.29e-60	0.466266	0.976	0.912	1.12e-55	Sox4+ cDC
Gnas	9.21e-60	0.283482	0.99	0.95	1.64e-55	Sox4+ cDC
Gpm6b	9.02e-58	0.40676	0.447	0.206	1.6e-53	Sox4+ cDC
Tmem59	3.82e-57	0.325848	0.902	0.78	6.78e-53	Sox4+ cDC
Vim	3.47e-56	0.424203	0.8	0.559	6.17e-52	Sox4+ cDC
Lztfl1	2.02e-55	0.360375	0.503	0.27	3.58e-51	Sox4+ cDC
Rap1a	3.69e-54	0.290967	0.97	0.9	6.54e-50	Sox4+ cDC
Zeb2	5.01e-53	0.3014	0.757	0.467	8.9e-49	Sox4+ cDC
Wfdc17	1.32e-51	0.364809	0.368	0.151	2.35e-47	Sox4+ cDC
Tent5a	2.45e-51	0.531258	0.491	0.262	4.34e-47	Sox4+ cDC
Atp5h	6.69e-51	0.265881	0.986	0.956	1.19e-46	Sox4+ cDC
Mef2c	1.75e-50	0.37746	0.874	0.681	3.11e-46	Sox4+ cDC
Eif3f	3.86e-50	0.250595	0.989	0.954	6.85e-46	Sox4+ cDC
Cd47	4.44e-50	0.261138	0.987	0.959	7.87e-46	Sox4+ cDC
Tia1	4.6e-50	0.360914	0.695	0.482	8.17e-46	Sox4+ cDC
Smim14	1.1e-49	0.340454	0.854	0.699	1.95e-45	Sox4+ cDC
Klhl24	1.37e-49	0.355873	0.642	0.412	2.43e-45	Sox4+ cDC
Slamf7	4.04e-49	0.330904	0.906	0.807	7.17e-45	Sox4+ cDC
Carmil1	6.12e-49	0.251457	0.456	0.215	1.09e-44	Sox4+ cDC
Rasgrp2	9.47e-49	0.271747	0.317	0.128	1.68e-44	Sox4+ cDC
Crlf2	1.45e-48	0.380548	0.727	0.563	2.57e-44	Sox4+ cDC
Ptprcap	6.67e-48	0.277742	0.376	0.172	1.18e-43	Sox4+ cDC
Bnip3l	8.7e-47	0.339525	0.686	0.503	1.55e-42	Sox4+ cDC
H2-Q7	1.04e-46	0.395276	0.925	0.861	1.84e-42	Sox4+ cDC
H2afy	1.58e-46	0.292236	0.989	0.941	2.8e-42	Sox4+ cDC
Il2rg	1.15e-45	0.297223	0.777	0.534	2.03e-41	Sox4+ cDC
Ramp1	4.43e-45	0.328286	0.804	0.611	7.86e-41	Sox4+ cDC
Ly6c2	6.83e-45	0.537738	0.169	0.047	1.21e-40	Sox4+ cDC
Pigp	7.62e-44	0.282661	0.496	0.286	1.35e-39	Sox4+ cDC
Slc2a3	1.94e-43	0.357154	0.487	0.256	3.44e-39	Sox4+ cDC
Rasa4	1.12e-42	0.282417	0.693	0.473	1.98e-38	Sox4+ cDC
Foxp1	2.79e-42	0.342143	0.712	0.508	4.95e-38	Sox4+ cDC
Tspo	8.84e-41	0.504087	0.818	0.712	1.57e-36	Sox4+ cDC
Ybx3	1.04e-40	0.380631	0.591	0.4	1.85e-36	Sox4+ cDC
Txnip	2.84e-39	0.306244	0.835	0.674	5.05e-35	Sox4+ cDC
Pepd	1.18e-38	0.306896	0.588	0.407	2.1e-34	Sox4+ cDC
Shisa5	1.45e-38	0.298293	0.803	0.642	2.58e-34	Sox4+ cDC
Cd209a	3.13e-38	0.48769	0.467	0.265	5.56e-34	Sox4+ cDC
Grap	4.14e-38	0.280873	0.544	0.329	7.34e-34	Sox4+ cDC
Hes6	7.93e-38	0.284683	0.523	0.337	1.41e-33	Sox4+ cDC
H2-T23	9.57e-38	0.265718	0.956	0.912	1.7e-33	Sox4+ cDC
Smad7	3.73e-37	0.426087	0.73	0.559	6.63e-33	Sox4+ cDC
Atp6ap2	2.09e-36	0.318382	0.705	0.57	3.71e-32	Sox4+ cDC
Lyst	6.75e-36	0.25182	0.872	0.721	1.2e-31	Sox4+ cDC
Ccr2	1.84e-35	0.457241	0.32	0.152	3.27e-31	Sox4+ cDC
Snx9	1.66e-34	0.282898	0.506	0.322	2.94e-30	Sox4+ cDC
Cyb5r3	2.98e-34	0.284475	0.743	0.594	5.3e-30	Sox4+ cDC
F630028O10Rik	4.4e-34	0.316508	0.506	0.322	7.8e-30	Sox4+ cDC
Runx2	4.86e-34	0.304612	0.355	0.183	8.62e-30	Sox4+ cDC
Mrps6	5.1e-34	0.264417	0.369	0.202	9.05e-30	Sox4+ cDC
Elf1	5.1e-34	0.285831	0.798	0.692	9.06e-30	Sox4+ cDC
Ptp4a3	1.9e-33	0.266448	0.595	0.411	3.38e-29	Sox4+ cDC
Tecr	2.63e-33	0.275792	0.658	0.491	4.67e-29	Sox4+ cDC
Ssh2	7.49e-33	0.273141	0.642	0.451	1.33e-28	Sox4+ cDC
AC140186.1	1.21e-32	0.360377	0.585	0.365	2.14e-28	Sox4+ cDC
Pgls	2e-32	0.259194	0.869	0.759	3.55e-28	Sox4+ cDC
Slc44a2	1.44e-31	0.25371	0.743	0.566	2.56e-27	Sox4+ cDC
Pirb	1.46e-31	0.252443	0.77	0.636	2.59e-27	Sox4+ cDC
Mgat1	1.1e-30	0.25189	0.456	0.291	1.96e-26	Sox4+ cDC
Mthfs	1.21e-30	0.26159	0.527	0.35	2.15e-26	Sox4+ cDC
Ms4a6b	1.24e-30	0.26072	0.778	0.571	2.2e-26	Sox4+ cDC
Cd300a	1.25e-30	0.334754	0.753	0.621	2.22e-26	Sox4+ cDC
Il11ra1	6.34e-30	0.313264	0.195	0.08	1.13e-25	Sox4+ cDC
H2-Oa	7.7e-30	0.254578	0.935	0.875	1.37e-25	Sox4+ cDC
Tifa	1.27e-29	0.255101	0.526	0.361	2.25e-25	Sox4+ cDC
Chka	2.86e-29	0.426606	0.636	0.477	5.08e-25	Sox4+ cDC
Reep3	8.01e-29	0.272424	0.645	0.477	1.42e-24	Sox4+ cDC
Ctnna1	1.82e-27	0.267955	0.554	0.412	3.24e-23	Sox4+ cDC
Cd48	7.49e-27	0.295788	0.862	0.791	1.33e-22	Sox4+ cDC
Irf2bp2	5.72e-26	0.272165	0.766	0.623	1.02e-21	Sox4+ cDC
Snrnp25	2.05e-25	0.255937	0.372	0.229	3.64e-21	Sox4+ cDC
Knop1	4.62e-23	0.261809	0.638	0.503	8.21e-19	Sox4+ cDC
Zyx	2.29e-22	0.26253	0.665	0.557	4.07e-18	Sox4+ cDC
Runx1	4.9e-22	0.326493	0.53	0.419	8.69e-18	Sox4+ cDC
Ptpn1	5.71e-20	0.258026	0.659	0.567	1.01e-15	Sox4+ cDC
Cd8a	5.38e-14	0.436119	0.438	0.32	9.55e-10	Sox4+ cDC
Hspb1	3.52e-10	0.442204	0.17	0.102	6.26e-06	Sox4+ cDC
Ly6d	0	3.75876	0.996	0.012	0	pDC
Siglech	0	3.0152	0.996	0.059	0	pDC
Ctsl	0	2.88832	1	0.083	0	pDC
Ly6a	0	2.87315	0.949	0.105	0	pDC
Ly6c2	0	2.69314	0.973	0.043	0	pDC
Klk1	0	2.5376	0.898	0.001	0	pDC
Cox6a2	0	2.2525	0.886	0.009	0	pDC
Atp1b1	0	1.95582	0.976	0.029	0	pDC
Ccr9	0	1.93976	0.961	0.111	0	pDC
Cd8b1	0	1.85597	0.608	0.025	0	pDC
Smim5	0	1.56637	0.914	0.055	0	pDC
Pltp	0	1.52551	0.918	0.101	0	pDC
Upb1	0	1.4678	0.906	0.048	0	pDC
Cd209d	0	1.42032	0.694	0.044	0	pDC
Cd300c	0	1.38081	0.922	0.106	0	pDC
Gm21762	0	1.35616	0.89	0.002	0	pDC
Nucb2	0	1.34227	0.929	0.158	0	pDC
Sdc4	0	1.24256	0.855	0.098	0	pDC
Sell	0	1.15446	0.839	0.092	0	pDC
Clec10a	0	1.11757	0.769	0.046	0	pDC
Pacsin1	0	1.11575	0.843	0.016	0	pDC
Mzb1	0	1.1075	0.62	0.001	0	pDC
Il7r	0	1.07481	0.808	0.088	0	pDC
Klk1b27	0	1.04415	0.635	0	0	pDC
Pgam2	0	1.00538	0.435	0.002	0	pDC
Prkca	0	0.976458	0.78	0.017	0	pDC
Sema4b	0	0.971893	0.753	0.039	0	pDC
Mctp2	0	0.963066	0.749	0.003	0	pDC
Cmah	0	0.936009	0.69	0.014	0	pDC
Blnk	0	0.90899	0.765	0.034	0	pDC
Lefty1	0	0.881752	0.78	0.046	0	pDC
Slpi	0	0.874481	0.498	0.024	0	pDC
Capg	0	0.845621	0.706	0.023	0	pDC
Dntt	0	0.833631	0.576	0	0	pDC
Atp2a1	0	0.798927	0.659	0.003	0	pDC
Lifr	0	0.794932	0.647	0.053	0	pDC
Pir	0	0.78471	0.502	0.004	0	pDC
Dirc2	0	0.775637	0.722	0.068	0	pDC
Klra17	0	0.770707	0.694	0.065	0	pDC
Timp2	0	0.758721	0.647	0.031	0	pDC
Hs3st1	0	0.737656	0.565	0.005	0	pDC
Tex2	0	0.736341	0.671	0.056	0	pDC
Gm30211	0	0.720332	0.42	0	0	pDC
Paqr5	0	0.708828	0.557	0.008	0	pDC
Fcrla	0	0.701021	0.561	0.045	0	pDC
Ccdc162	0	0.676396	0.51	0.003	0	pDC
Cdh5	0	0.659637	0.549	0.004	0	pDC
Sh3bgr	0	0.647214	0.498	0.001	0	pDC
Tmem163	0	0.638464	0.514	0.011	0	pDC
Pdzd4	0	0.621168	0.533	0.028	0	pDC
Ptprf	0	0.596673	0.533	0.014	0	pDC
Sla2	0	0.579355	0.482	0.003	0	pDC
Hsd11b1	0	0.570435	0.322	0.003	0	pDC
Havcr1	0	0.558199	0.49	0.004	0	pDC
Lynx1	0	0.516719	0.439	0.006	0	pDC
Tmem221	0	0.497855	0.482	0.032	0	pDC
Ablim1	0	0.485829	0.443	0.01	0	pDC
Gimap1	0	0.481809	0.427	0.004	0	pDC
1810065E05Rik	0	0.464542	0.165	0	0	pDC
Chdh	0	0.448274	0.412	0.001	0	pDC
Slc41a2	0	0.447909	0.424	0.018	0	pDC
Cdh1	0	0.443543	0.314	0.003	0	pDC
Gas7	0	0.434374	0.396	0.008	0	pDC
Gm14964	0	0.410248	0.369	0	0	pDC
Fads3	0	0.405977	0.349	0.005	0	pDC
Gimap6	0	0.390185	0.369	0.014	0	pDC
Tbxa2r	0	0.37346	0.286	0.002	0	pDC
Atp2b4	0	0.364377	0.333	0.009	0	pDC
Fam169b	0	0.355079	0.318	0.011	0	pDC
Fbxl13	0	0.352671	0.333	0.006	0	pDC
Epha2	0	0.326015	0.286	0.004	0	pDC
Grm8	0	0.313995	0.29	0	0	pDC
Pnck	0	0.2919	0.243	0.006	0	pDC
Slco4a1	0	0.282874	0.239	0.003	0	pDC
Rilpl1	0	0.280956	0.271	0.007	0	pDC
Obscn	0	0.267601	0.235	0.001	0	pDC
Robo3	0	0.263415	0.212	0	0	pDC
Serpinh1	0	0.251902	0.2	0	0	pDC
Rell1	1.72509e-302	1.06791	0.898	0.139	3.06221e-298	pDC
Notch1	7.88056e-300	0.487937	0.447	0.03	1.39888e-295	pDC
Cxxc5	1.46532e-282	0.705436	0.647	0.069	2.6011e-278	pDC
Slamf9	1.16577e-278	0.711313	0.588	0.056	2.06936e-274	pDC
Gimap9	9.5345e-274	0.256438	0.255	0.01	1.69247e-269	pDC
Ldhb	1.22287e-265	0.56674	0.502	0.042	2.17072e-261	pDC
Ets1	6.43464e-261	0.56505	0.518	0.045	1.14221e-256	pDC
Runx2	2.86194e-258	1.5016	0.957	0.213	5.08022e-254	pDC
Fam3c	3.58556e-255	0.767411	0.745	0.105	6.36473e-251	pDC
Them6	1.23455e-246	0.47947	0.424	0.033	2.19145e-242	pDC
Rpgrip1	2.72484e-243	1.43556	0.863	0.17	4.83686e-239	pDC
Gapt	1.41798e-240	0.607428	0.545	0.056	2.51706e-236	pDC
Ccr5	3.21562e-238	0.831655	0.643	0.082	5.70804e-234	pDC
Mgst2	1.84729e-232	0.273927	0.216	0.008	3.27913e-228	pDC
Ptprcap	1.5372e-231	1.19849	0.906	0.196	2.72868e-227	pDC
Plaur	5.8232e-230	0.680275	0.478	0.044	1.03368e-225	pDC
Ahnak	3.38318e-224	1.28885	0.886	0.179	6.00548e-220	pDC
Snx18	6.94913e-219	1.05787	0.894	0.192	1.23354e-214	pDC
Lgals1	5.72283e-218	2.15014	0.98	0.309	1.01586e-213	pDC
P2ry14	1.74484e-215	1.08337	0.89	0.174	3.09727e-211	pDC
Lag3	2.08389e-212	0.994694	0.886	0.175	3.69912e-208	pDC
Mtss1	1.12454e-206	0.419922	0.416	0.037	1.99617e-202	pDC
1810034E14Rik	3.02851e-204	0.273586	0.255	0.013	5.37591e-200	pDC
Cdc14b	2.31583e-190	0.3985	0.369	0.031	4.11083e-186	pDC
Lrp8	1.10256e-188	0.721104	0.675	0.107	1.95715e-184	pDC
Irf8	2.12618e-188	1.95677	0.992	0.383	3.77418e-184	pDC
Tcf4	1.80351e-181	1.9861	0.996	0.475	3.20141e-177	pDC
Bst2	3.29709e-179	2.81861	1	0.572	5.85266e-175	pDC
P2ry13	5.69962e-176	0.366821	0.325	0.026	1.01174e-171	pDC
Kdr	5.02984e-173	0.480995	0.349	0.03	8.92847e-169	pDC
Grn	7.5475e-173	1.62664	0.992	0.502	1.33976e-168	pDC
Pkig	7.21761e-169	0.948301	0.824	0.205	1.2812e-164	pDC
Nceh1	2.34771e-168	0.591896	0.639	0.108	4.16742e-164	pDC
Mpeg1	1.91246e-166	1.33087	0.988	0.351	3.39481e-162	pDC
Trib1	3.23046e-165	0.99508	0.812	0.188	5.7344e-161	pDC
Rabgap1l	1.35652e-164	0.946411	0.847	0.218	2.40797e-160	pDC
Khk	2.96887e-162	1.11646	0.878	0.269	5.27004e-158	pDC
Pml	2.70259e-161	0.635004	0.627	0.111	4.79737e-157	pDC
Wfs1	6.4754e-161	0.268021	0.231	0.014	1.14945e-156	pDC
S1pr4	3.01869e-159	0.425932	0.384	0.041	5.35848e-155	pDC
Pmepa1	9.60061e-159	0.382799	0.341	0.032	1.7042e-154	pDC
Ctsb	6.88758e-157	1.59156	1	0.792	1.22262e-152	pDC
Clcn5	5.05696e-155	0.398264	0.424	0.05	8.9766e-151	pDC
Rnase6	1.3871e-150	1.31203	1	0.843	2.46225e-146	pDC
Dnajc7	3.50093e-148	1.31381	0.996	0.76	6.2145e-144	pDC
Lair1	3.767e-148	1.35949	0.973	0.46	6.68681e-144	pDC
Rpl31	1.09576e-147	1.05788	1	0.932	1.94509e-143	pDC
Phgdh	2.36749e-145	0.552876	0.537	0.086	4.20253e-141	pDC
Rhbdf2	3.34464e-143	0.330575	0.341	0.035	5.93706e-139	pDC
Spib	1.63428e-142	0.873528	0.808	0.213	2.90101e-138	pDC
Ly6e	2.66778e-142	1.13052	1	0.856	4.73557e-138	pDC
Man2a2	5.32248e-142	0.636056	0.627	0.122	9.44793e-138	pDC
Clec12a	4.30503e-141	1.08252	0.918	0.329	7.64186e-137	pDC
Ptprs	6.20718e-141	0.756086	0.812	0.221	1.10184e-136	pDC
Fyn	2.87771e-140	1.11626	0.894	0.323	5.10822e-136	pDC
Tsc22d1	7.53166e-140	1.18928	0.937	0.396	1.33695e-135	pDC
Zc3h12c	1.14407e-139	0.537182	0.553	0.092	2.03084e-135	pDC
Rasgrp2	1.20156e-138	0.718616	0.686	0.15	2.13289e-134	pDC
Serinc3	1.59524e-138	1.18179	0.992	0.618	2.83171e-134	pDC
Tyrobp	3.02236e-138	1.05699	1	0.981	5.36499e-134	pDC
Rab33b	4.17097e-137	0.559766	0.541	0.093	7.40388e-133	pDC
Dap	1.82928e-136	0.989811	0.937	0.395	3.24716e-132	pDC
Tom1	1.32224e-135	0.282664	0.302	0.029	2.34711e-131	pDC
Ftx	6.97159e-134	0.382119	0.424	0.057	1.23753e-129	pDC
Slc27a1	1.27338e-130	0.320839	0.349	0.04	2.26037e-126	pDC
Arhgap27os2	1.69371e-130	0.464987	0.463	0.071	3.0065e-126	pDC
Hivep3	5.29335e-129	0.593818	0.533	0.096	9.39623e-125	pDC
Hpse	1.07214e-128	0.645401	0.678	0.154	1.90316e-124	pDC
Mvb12a	4.43642e-128	1.03711	0.953	0.489	7.87509e-124	pDC
Iigp1	1.61241e-127	0.299513	0.149	0.007	2.86219e-123	pDC
Gnas	3.66366e-127	0.854779	0.996	0.959	6.50336e-123	pDC
H2-Q7	3.73404e-126	1.25476	1	0.85	6.6283e-122	pDC
Pafah1b3	1.58768e-124	0.954336	0.91	0.38	2.81829e-120	pDC
Csf2rb2	1.80563e-124	0.689364	0.686	0.165	3.20518e-120	pDC
Bcr	7.94802e-124	0.369447	0.369	0.047	1.41085e-119	pDC
Trp53i11	1.01531e-123	0.334521	0.361	0.044	1.80228e-119	pDC
Tmem229b	3.41736e-123	0.702014	0.678	0.172	6.06615e-119	pDC
Cd4	6.19681e-122	0.921415	0.808	0.24	1.1e-117	pDC
Plac8	2.13641e-121	1.10763	1	0.84	3.79235e-117	pDC
Ralgps2	4.70785e-120	0.397311	0.412	0.06	8.3569e-116	pDC
Pld4	7.83259e-120	0.971049	1	0.793	1.39036e-115	pDC
Tcf12	3.70149e-119	0.694054	0.765	0.22	6.57052e-115	pDC
St3gal6	4.53159e-119	0.301433	0.329	0.038	8.04402e-115	pDC
Pgls	1.1475e-118	1.01769	0.988	0.777	2.03692e-114	pDC
Zcchc24	4.23882e-118	0.417023	0.416	0.062	7.52432e-114	pDC
Atp13a2	4.90311e-118	0.665788	0.686	0.172	8.70352e-114	pDC
Tmem86a	5.63964e-118	0.560263	0.592	0.124	1.00109e-113	pDC
Sec24d	3.65546e-117	0.365423	0.376	0.052	6.48881e-113	pDC
Cd164	7.93456e-117	0.89875	0.843	0.308	1.40846e-112	pDC
Rhobtb2	3.34284e-115	0.408168	0.463	0.078	5.93388e-111	pDC
Serp1	1.05201e-113	0.983665	0.984	0.737	1.86742e-109	pDC
Xbp1	9.62649e-113	0.85279	0.91	0.365	1.7088e-108	pDC
Rac2	6.53616e-112	0.91205	0.996	0.807	1.16023e-107	pDC
Ly6k	1.66539e-111	0.475974	0.129	0.006	2.95624e-107	pDC
Adssl1	5.88216e-111	0.489935	0.471	0.085	1.04414e-106	pDC
Cds1	6.6088e-111	0.267134	0.278	0.03	1.17313e-106	pDC
Padi2	2.85728e-110	0.351098	0.329	0.043	5.07196e-106	pDC
Hvcn1	7.29687e-110	0.701754	0.741	0.208	1.29527e-105	pDC
Calcoco1	4.2864e-109	0.336372	0.369	0.052	7.60878e-105	pDC
Ikzf2	6.48926e-108	0.310964	0.31	0.038	1.15191e-103	pDC
Nek6	7.91647e-107	0.578562	0.639	0.163	1.40525e-102	pDC
Gtf2i	2.11071e-106	0.728016	0.718	0.217	3.74671e-102	pDC
Ech1	4.3952e-106	0.80876	0.969	0.527	7.80191e-102	pDC
Ceacam1	4.50973e-106	0.289789	0.322	0.04	8.00522e-102	pDC
Hsp90b1	2.27077e-105	0.926361	1	0.753	4.03084e-101	pDC
Snx5	5.37504e-105	0.962537	0.961	0.607	9.54123e-101	pDC
Tagln2	7.04922e-105	0.950062	0.988	0.603	1.25131e-100	pDC
Gng12	1.52368e-104	0.496726	0.553	0.124	2.70468e-100	pDC
Tubgcp5	3.28241e-104	0.665683	0.639	0.17	5.8266e-100	pDC
Tmed3	1.64204e-103	0.90918	0.957	0.549	2.91478e-99	pDC
Ldlrad3	5.11341e-103	0.291929	0.318	0.041	9.07681e-99	pDC
mt-Nd4	9.83398e-103	0.629484	1	0.994	1.74563e-98	pDC
Rftn1	2.27423e-101	0.490281	0.588	0.132	4.03699e-97	pDC
Foxr1	5.04605e-101	0.28016	0.31	0.039	8.95725e-97	pDC
mt-Co1	1.08997e-100	0.450208	1	0.999	1.9348e-96	pDC
Rnf122	1.39754e-99	0.577152	0.561	0.127	2.48077e-95	pDC
Galk1	5.38038e-99	0.435672	0.459	0.09	9.55071e-95	pDC
mt-Atp6	3.79606e-97	0.489305	1	1	6.73839e-93	pDC
Gna15	8.94112e-97	0.496623	0.518	0.118	1.58714e-92	pDC
Fth1	1.27773e-96	0.678696	1	0.996	2.2681e-92	pDC
Emp3	2.24918e-96	0.868855	0.988	0.669	3.99252e-92	pDC
Itm2b	1.28686e-95	0.579846	0.996	0.986	2.28431e-91	pDC
Cd44	3.68348e-95	0.894258	0.906	0.426	6.53854e-91	pDC
Prr5	1.19516e-93	0.445063	0.482	0.103	2.12152e-89	pDC
Gpr171	2.457e-93	0.487934	0.471	0.097	4.36143e-89	pDC
Txndc5	2.75248e-93	0.707416	0.745	0.255	4.88593e-89	pDC
Adk	1.43529e-92	0.561144	0.6	0.164	2.54778e-88	pDC
Ctsh	1.37924e-91	0.657761	1	0.981	2.44829e-87	pDC
mt-Co3	1.68146e-91	0.436472	0.996	0.999	2.98476e-87	pDC
H2-K1	2.64908e-91	0.612933	1	0.999	4.70238e-87	pDC
Sgcb	5.18749e-91	0.29329	0.314	0.045	9.20832e-87	pDC
Spcs2	6.29546e-91	0.808987	0.976	0.71	1.11751e-86	pDC
Scimp	7.3933e-91	0.776931	0.898	0.437	1.31238e-86	pDC
Rexo2	7.61958e-91	0.884559	0.902	0.531	1.35255e-86	pDC
St8sia4	1.00875e-90	0.840788	0.969	0.682	1.79064e-86	pDC
Pdlim1	1.56051e-90	0.284884	0.286	0.038	2.77007e-86	pDC
Cybb	7.50482e-90	0.878316	0.996	0.702	1.33218e-85	pDC
Prdx5	5.0067e-89	0.755439	0.984	0.67	8.8874e-85	pDC
Manf	4.57496e-88	0.765327	0.961	0.589	8.12101e-84	pDC
Irf7	1.06355e-87	0.893029	0.839	0.36	1.88791e-83	pDC
Ifi44	6.57976e-87	0.303948	0.227	0.025	1.16797e-82	pDC
mt-Co2	1.46283e-86	0.406359	0.996	0.999	2.59666e-82	pDC
B3gnt8	3.61769e-86	0.367289	0.404	0.075	6.42176e-82	pDC
Abhd17b	1.14259e-85	0.650681	0.643	0.2	2.02821e-81	pDC
Rnasel	1.17933e-84	0.346619	0.369	0.063	2.09343e-80	pDC
Cd200	1.48336e-84	0.333352	0.486	0.103	2.63311e-80	pDC
Stoml1	4.03648e-84	0.382791	0.486	0.107	7.16516e-80	pDC
Cyth4	4.41094e-84	0.744631	0.988	0.768	7.82987e-80	pDC
Irf2bp2	1.07166e-83	0.82753	0.976	0.645	1.9023e-79	pDC
Cd69	1.1744e-83	0.732256	0.51	0.122	2.08468e-79	pDC
Tnfrsf13b	1.95512e-83	0.71746	0.82	0.333	3.47053e-79	pDC
Fgfr1op2	2.77351e-83	0.742738	0.933	0.612	4.92325e-79	pDC
Net1	3.52074e-83	0.578416	0.643	0.198	6.24966e-79	pDC
Cmtm7	5.36806e-83	0.734266	0.902	0.456	9.52885e-79	pDC
mt-Nd1	3.0738e-81	0.552938	0.996	0.986	5.4563e-77	pDC
Kmo	6.72525e-81	0.727905	0.922	0.488	1.1938e-76	pDC
Myb	1.19243e-80	0.36507	0.384	0.073	2.11667e-76	pDC
Gna11	1.76581e-80	0.490182	0.549	0.149	3.13449e-76	pDC
Eepd1	1.74529e-79	0.444285	0.467	0.108	3.09806e-75	pDC
H2-T23	2.0263e-79	0.677242	0.996	0.906	3.59689e-75	pDC
Cd47	4.31551e-79	0.568478	1	0.968	7.66046e-75	pDC
Jaml	2.43746e-78	0.751967	0.957	0.616	4.32673e-74	pDC
Edem2	2.79872e-78	0.699702	0.792	0.352	4.96801e-74	pDC
Npc2	3.8426e-78	0.658376	0.996	0.808	6.82099e-74	pDC
Reep5	5.56397e-78	0.709194	0.969	0.699	9.87659e-74	pDC
Grhpr	5.05083e-77	0.35774	0.38	0.076	8.96572e-73	pDC
Polr3gl	5.78956e-77	0.340206	0.427	0.09	1.02771e-72	pDC
Cnp	1.47187e-76	0.723862	0.855	0.435	2.61272e-72	pDC
Aldh3b1	1.12334e-75	0.379806	0.4	0.085	1.99404e-71	pDC
Svbp	1.53526e-75	0.568051	0.682	0.243	2.72524e-71	pDC
Ifnar2	2.08937e-75	0.680665	0.859	0.452	3.70883e-71	pDC
Ppia	2.58388e-75	0.494129	1	0.995	4.58664e-71	pDC
Cacna1e	5.22734e-75	0.538043	0.592	0.175	9.27905e-71	pDC
Cdkn2d	7.59917e-75	0.494713	0.592	0.17	1.34893e-70	pDC
Cib1	1.58383e-74	0.689039	0.871	0.443	2.81145e-70	pDC
Grina	2.77222e-74	0.474969	0.576	0.167	4.92096e-70	pDC
Mgat1	1.86417e-73	0.644418	0.722	0.294	3.30908e-69	pDC
Zdhhc14	1.87735e-73	0.279321	0.282	0.044	3.33248e-69	pDC
R3hdm4	2.48235e-73	0.677749	0.824	0.408	4.40642e-69	pDC
Litaf	3.15459e-73	0.567241	0.741	0.287	5.5997e-69	pDC
mt-Cytb	4.78331e-73	0.4635	0.996	0.996	8.49086e-69	pDC
Cdip1	7.29565e-73	0.545424	0.588	0.182	1.29505e-68	pDC
Adpgk	1.34089e-72	0.472504	0.557	0.165	2.38021e-68	pDC
Arhgap17	1.98217e-72	0.709555	0.945	0.675	3.51855e-68	pDC
Krtcap2	7.92485e-72	0.690178	0.973	0.664	1.40674e-67	pDC
Sec61b	3.57656e-71	0.548783	1	0.941	6.34875e-67	pDC
Gria3	2.10149e-70	0.258143	0.286	0.046	3.73036e-66	pDC
Aaed1	2.34605e-70	0.470746	0.573	0.175	4.16447e-66	pDC
Tlr7	4.29703e-70	0.384954	0.427	0.096	7.62766e-66	pDC
Dctn6	3.59022e-69	0.56208	0.69	0.262	6.373e-65	pDC
Il11ra1	9.58746e-68	0.429579	0.38	0.084	1.70187e-63	pDC
Fam214a	1.23711e-67	0.419379	0.4	0.09	2.19599e-63	pDC
Slc29a3	2.92454e-67	0.507755	0.678	0.253	5.19135e-63	pDC
Id3	1.26074e-65	0.292565	0.188	0.022	2.23794e-61	pDC
Stambpl1	1.41764e-64	0.254109	0.278	0.048	2.51646e-60	pDC
Psap	2.07577e-64	0.68984	1	0.897	3.68471e-60	pDC
mt-Nd3	2.62909e-64	0.552832	0.996	0.941	4.6669e-60	pDC
Ctsd	8.62813e-64	0.508854	0.69	0.271	1.53158e-59	pDC
Nudt19	1.53071e-63	0.417896	0.494	0.143	2.71716e-59	pDC
H2-D1	2.40921e-63	0.392162	1	0.998	4.2766e-59	pDC
H2-T22	3.07504e-63	0.624869	0.851	0.465	5.45851e-59	pDC
Asph	1.42342e-62	0.422439	0.427	0.109	2.52671e-58	pDC
Selplg	1.64916e-62	0.625993	0.973	0.798	2.92742e-58	pDC
Syne2	1.65962e-62	0.277913	0.314	0.061	2.94599e-58	pDC
Cd38	1.94723e-62	0.451118	0.463	0.125	3.45654e-58	pDC
Npc1	7.47832e-62	0.531062	0.706	0.274	1.32748e-57	pDC
Sec11c	1.10164e-61	0.589229	0.973	0.806	1.95553e-57	pDC
Blvrb	1.16443e-61	0.462744	0.584	0.193	2.06699e-57	pDC
Kctd12	1.86289e-61	0.678558	0.902	0.571	3.30682e-57	pDC
mt-Nd2	8.67802e-61	0.44048	1	0.991	1.54044e-56	pDC
Jund	3.20623e-60	0.670705	0.992	0.858	5.69138e-56	pDC
Xist	1.08775e-58	0.422693	0.996	0.988	1.93086e-54	pDC
AC140186.1	2.80459e-58	0.816156	0.808	0.419	4.97843e-54	pDC
Orai3	3.68808e-58	0.506071	0.729	0.316	6.54671e-54	pDC
Tlr12	4.53648e-58	0.312223	0.337	0.076	8.05271e-54	pDC
Tmed2	7.1976e-58	0.570735	0.957	0.738	1.27765e-53	pDC
Tram1	1.28895e-57	0.573548	0.843	0.48	2.28802e-53	pDC
Gem	5.88574e-57	0.363556	0.341	0.075	1.04478e-52	pDC
H2-Q6	7.12551e-57	0.671685	0.894	0.586	1.26485e-52	pDC
Trim30a	3.61533e-56	0.685854	0.859	0.49	6.41757e-52	pDC
Snx29	3.96412e-56	0.35913	0.431	0.117	7.03671e-52	pDC
Cxcr3	9.73276e-56	0.339744	0.349	0.084	1.72766e-51	pDC
Jade1	1.02513e-55	0.42431	0.51	0.161	1.8197e-51	pDC
Tmem50a	2.05962e-55	0.555561	0.941	0.668	3.65603e-51	pDC
Rilpl2	3.78914e-55	0.592921	0.694	0.294	6.7261e-51	pDC
Ramp1	6.38511e-55	0.662176	0.894	0.626	1.13342e-50	pDC
Bmyc	8.53357e-55	0.599499	0.906	0.592	1.51479e-50	pDC
Ctso	2.1338e-54	0.559836	0.714	0.326	3.7877e-50	pDC
Bcl11a	3.69163e-54	0.62812	0.976	0.728	6.55301e-50	pDC
BC147527	7.30804e-54	0.500564	0.686	0.29	1.29725e-49	pDC
Prr13	1.19965e-53	0.588022	0.949	0.684	2.12949e-49	pDC
Spn	1.79776e-53	0.443516	0.502	0.161	3.1912e-49	pDC
Rnaset2b	6.11434e-53	0.384517	0.529	0.18	1.08536e-48	pDC
Abhd17a	2.36372e-52	0.529636	0.875	0.524	4.19584e-48	pDC
H13	6.11781e-52	0.555666	0.918	0.601	1.08597e-47	pDC
Ybx3	1.06204e-51	0.530323	0.812	0.415	1.88522e-47	pDC
Tspo	4.34678e-51	0.477041	0.976	0.737	7.71597e-47	pDC
Gltp	7.43783e-51	0.532803	0.957	0.713	1.32029e-46	pDC
Unc93b1	1.32125e-50	0.45953	0.988	0.891	2.34535e-46	pDC
Lamp2	2.32413e-50	0.511111	0.796	0.419	4.12556e-46	pDC
Aldh2	5.4155e-50	0.535727	0.812	0.445	9.61306e-46	pDC
Tgfbr1	1.39269e-49	0.415674	0.612	0.236	2.47217e-45	pDC
Scarb2	1.78206e-49	0.491077	0.624	0.269	3.16334e-45	pDC
Tmed10	1.95147e-49	0.530118	0.925	0.672	3.46405e-45	pDC
Tex264	2.71005e-49	0.279403	0.353	0.091	4.81061e-45	pDC
Ly86	3.856e-49	0.441343	0.988	0.904	6.84478e-45	pDC
Mef2c	4.14871e-49	0.612395	0.937	0.712	7.36437e-45	pDC
Slc44a2	6.77297e-49	0.545076	0.918	0.592	1.20227e-44	pDC
Smim14	8.86984e-49	0.534323	0.914	0.711	1.57449e-44	pDC
Ptpn1	9.43581e-49	0.528346	0.91	0.599	1.67495e-44	pDC
Rgs10	1.37042e-48	0.624492	0.925	0.652	2.43263e-44	pDC
Ppfia4	1.47023e-48	0.522795	0.91	0.618	2.60981e-44	pDC
Gm5547	9.56037e-48	0.549605	0.808	0.412	1.69706e-43	pDC
L3mbtl3	1.63717e-47	0.307412	0.4	0.113	2.90614e-43	pDC
Fkbp2	1.66051e-47	0.4777	0.773	0.393	2.94758e-43	pDC
mt-Nd5	2.48707e-47	0.450954	0.98	0.911	4.41479e-43	pDC
Gpm6b	2.54613e-47	0.574795	0.635	0.254	4.51964e-43	pDC
Ebpl	4.27484e-47	0.417891	0.596	0.24	7.58828e-43	pDC
Rps6ka1	8.38487e-47	0.548468	0.792	0.454	1.4884e-42	pDC
Ppif	9.29528e-47	0.410532	0.545	0.209	1.65001e-42	pDC
Ifnar1	1.20557e-46	0.539448	0.71	0.356	2.14e-42	pDC
Dgcr6	1.41631e-46	0.320136	0.388	0.114	2.51409e-42	pDC
Ubxn4	1.48087e-46	0.536549	0.859	0.554	2.62868e-42	pDC
Selenow	3.18806e-46	0.536214	0.945	0.749	5.65913e-42	pDC
Cd33	8.98086e-46	0.277614	0.275	0.06	1.59419e-41	pDC
Slc9a1	1.44175e-45	0.310278	0.384	0.11	2.55925e-41	pDC
Klhl6	2.29103e-45	0.375328	0.498	0.181	4.06681e-41	pDC
Dnajc3	7.06831e-45	0.493542	0.843	0.521	1.2547e-40	pDC
Zeb2	1.77805e-44	0.537054	0.906	0.584	3.15622e-40	pDC
Srgap3	1.94167e-44	0.36811	0.455	0.156	3.44666e-40	pDC
Cd37	2.30828e-44	0.498631	0.91	0.6	4.09742e-40	pDC
Sec61g	2.35531e-44	0.480553	0.996	0.884	4.18092e-40	pDC
Ifi47	3.0972e-44	0.395342	0.494	0.172	5.49783e-40	pDC
Ripor2	3.41319e-44	0.388671	0.561	0.213	6.05875e-40	pDC
H2afj	3.47031e-44	0.624268	0.949	0.768	6.16015e-40	pDC
Apobec3	3.53125e-44	0.430181	0.984	0.876	6.26831e-40	pDC
Gm26759	4.11521e-44	0.292128	0.329	0.084	7.3049e-40	pDC
Trim30d	5.13115e-44	0.395051	0.553	0.218	9.10831e-40	pDC
Ppp1r14b	5.34855e-44	0.557905	0.82	0.498	9.49421e-40	pDC
Fam117a	3.98281e-43	0.337766	0.424	0.139	7.06989e-39	pDC
Ptp4a3	7.28873e-43	0.466111	0.788	0.427	1.29382e-38	pDC
Gns	9.18106e-43	0.485977	0.792	0.465	1.62973e-38	pDC
Dpm3	3.32774e-42	0.462477	0.702	0.356	5.90707e-38	pDC
H2-Q4	3.76668e-42	0.492293	0.824	0.512	6.68623e-38	pDC
Cnpy2	4.71002e-42	0.49447	0.757	0.435	8.36075e-38	pDC
Ssr4	8.39229e-42	0.438391	0.98	0.835	1.48972e-37	pDC
Gm5617	1.04184e-41	0.387309	0.58	0.24	1.84938e-37	pDC
Ifi27l2a	1.12642e-41	0.763766	0.878	0.564	1.99951e-37	pDC
Fdps	1.50997e-41	0.478784	0.651	0.289	2.68035e-37	pDC
As3mt	1.54991e-41	0.359417	0.471	0.169	2.75124e-37	pDC
2011-09-01	2.06031e-41	0.461676	0.694	0.334	3.65726e-37	pDC
Scpep1	2.7567e-41	0.39812	0.624	0.277	4.89341e-37	pDC
Rnf187	2.89506e-41	0.679828	0.824	0.545	5.13902e-37	pDC
Scand1	2.9372e-41	0.412596	0.98	0.879	5.21382e-37	pDC
2001-09-01	3.00228e-41	0.447363	0.631	0.287	5.32934e-37	pDC
Carmil1	8.36213e-41	0.382314	0.604	0.25	1.48436e-36	pDC
Ccl4	9.40197e-41	0.968847	0.545	0.219	1.66894e-36	pDC
Tm7sf3	1.25574e-40	0.258921	0.361	0.105	2.22906e-36	pDC
Clec9a	2.38922e-40	0.339308	0.588	0.221	4.2411e-36	pDC
Pqlc3	2.58021e-40	0.383498	0.522	0.209	4.58013e-36	pDC
Adam11	2.80284e-40	0.401479	0.584	0.239	4.97532e-36	pDC
Snrnp25	4.69897e-40	0.390162	0.596	0.263	8.34115e-36	pDC
Mbnl1	9.80611e-40	0.397485	1	0.931	1.74068e-35	pDC
Frmd4a	1.38305e-39	0.311945	0.525	0.199	2.45505e-35	pDC
Hmgn3	1.75545e-39	0.409758	0.761	0.381	3.11611e-35	pDC
Klf2	1.09333e-38	0.628104	0.894	0.631	1.94077e-34	pDC
Lamtor4	1.09856e-38	0.450371	0.875	0.55	1.95006e-34	pDC
Saraf	3.59618e-38	0.433437	0.824	0.515	6.38358e-34	pDC
Atp1a1	5.56063e-38	0.494824	0.753	0.451	9.87068e-34	pDC
Scap	7.39603e-38	0.33561	0.471	0.176	1.31287e-33	pDC
Tapbp	1.12018e-37	0.456053	0.918	0.707	1.98843e-33	pDC
Abhd6	2.55058e-37	0.293237	0.396	0.13	4.52754e-33	pDC
Lpgat1	2.10616e-36	0.393632	0.616	0.298	3.73864e-32	pDC
Oaz1	1.2999e-35	0.290611	0.996	0.982	2.30746e-31	pDC
N4bp3	1.34198e-35	0.288	0.4	0.136	2.38215e-31	pDC
Trappc5	2.56997e-35	0.44835	0.843	0.56	4.56195e-31	pDC
Ppm1h	3.12607e-35	0.328998	0.455	0.173	5.54908e-31	pDC
Pik3ip1	1.4125e-34	0.376794	0.475	0.185	2.50732e-30	pDC
Spin1	2.33995e-34	0.320889	0.447	0.172	4.15364e-30	pDC
Inpp4a	2.39587e-34	0.331473	0.463	0.183	4.25291e-30	pDC
H3f3b	2.55023e-34	0.348474	1	0.994	4.52691e-30	pDC
Tmem59	4.79944e-34	0.420747	0.957	0.796	8.51948e-30	pDC
Tubb2b	6.92165e-34	0.266444	0.373	0.123	1.22866e-29	pDC
Card11	8.99609e-34	0.431621	0.698	0.393	1.5969e-29	pDC
Cd180	9.9016e-34	0.422423	0.788	0.485	1.75763e-29	pDC
Ubb	1.1801e-33	0.296797	0.996	0.995	2.0948e-29	pDC
Spns3	1.19506e-33	0.427499	0.773	0.445	2.12136e-29	pDC
Bsg	1.72756e-33	0.437337	0.863	0.633	3.0666e-29	pDC
Cldnd1	2.01095e-33	0.389905	0.702	0.378	3.56963e-29	pDC
Insig1	2.7141e-33	0.279893	0.369	0.125	4.81779e-29	pDC
Plxdc1	3.06715e-33	0.28661	0.388	0.136	5.44449e-29	pDC
Atp6ap2	4.83897e-33	0.3997	0.835	0.578	8.58966e-29	pDC
Dad1	6.01253e-33	0.395863	0.929	0.77	1.06728e-28	pDC
Pdia6	7.67518e-33	0.358961	0.914	0.672	1.36242e-28	pDC
Msmo1	1.16679e-32	0.422349	0.467	0.19	2.07118e-28	pDC
Selenos	2.02619e-32	0.440516	0.839	0.578	3.59668e-28	pDC
Plekhm3	2.44189e-32	0.441548	0.804	0.53	4.33459e-28	pDC
Mpp1	2.65067e-32	0.259295	0.376	0.131	4.70521e-28	pDC
Vgll4	2.75532e-32	0.40334	0.518	0.228	4.89097e-28	pDC
Dclre1c	2.9892e-32	0.295896	0.412	0.151	5.30613e-28	pDC
Atp6v1d	3.20028e-32	0.464618	0.761	0.501	5.68082e-28	pDC
Clec2d	3.52976e-32	0.369992	0.902	0.651	6.26568e-28	pDC
Hspa5	4.72626e-32	0.333462	0.984	0.873	8.38958e-28	pDC
Rabac1	1.66407e-31	0.386396	0.886	0.634	2.95389e-27	pDC
Mtdh	2.58411e-31	0.359591	0.953	0.839	4.58705e-27	pDC
Fndc3a	4.69295e-31	0.33247	0.58	0.276	8.33045e-27	pDC
Mxd4	5.88347e-31	0.363425	0.69	0.36	1.04437e-26	pDC
Fam174a	6.82176e-31	0.442168	0.776	0.511	1.21093e-26	pDC
Atraid	7.42475e-31	0.343068	0.678	0.375	1.31797e-26	pDC
Uso1	1.18656e-30	0.33311	0.553	0.257	2.10626e-26	pDC
Adipor2	7.19683e-30	0.387054	0.6	0.316	1.27751e-25	pDC
Tmed9	7.25792e-30	0.384677	0.933	0.733	1.28835e-25	pDC
Hist3h2a	7.73835e-30	0.358636	0.463	0.195	1.37364e-25	pDC
Gng2	1.09671e-29	0.404431	0.761	0.469	1.94677e-25	pDC
Cd68	2.9347e-29	0.389561	0.914	0.686	5.20939e-25	pDC
Anapc5	6.92816e-29	0.363129	0.749	0.459	1.22982e-24	pDC
Hmgb1	8.16528e-29	0.33696	0.98	0.884	1.44942e-24	pDC
Ogt	1.05694e-28	0.378468	0.91	0.699	1.87617e-24	pDC
Gm5086	1.09905e-28	0.271268	0.333	0.113	1.95093e-24	pDC
Map1lc3b	1.17758e-28	0.370233	0.922	0.771	2.09033e-24	pDC
Mast4	1.31921e-28	0.322922	0.42	0.171	2.34173e-24	pDC
Tfrc	1.60531e-28	0.377279	0.475	0.209	2.84959e-24	pDC
Ifi203	5.28175e-28	0.434814	0.729	0.413	9.37564e-24	pDC
Apc	6.70473e-28	0.337897	0.51	0.244	1.19016e-23	pDC
Itgal	7.12646e-28	0.426563	0.671	0.385	1.26502e-23	pDC
Gatad1	1.02455e-27	0.358714	0.533	0.274	1.81868e-23	pDC
Tmbim4	1.14435e-27	0.361098	0.702	0.422	2.03134e-23	pDC
Sik1	1.15235e-27	0.340342	0.51	0.242	2.04554e-23	pDC
Btg2	1.18561e-27	0.476667	0.98	0.904	2.10458e-23	pDC
Slc50a1	2.04719e-27	0.339029	0.686	0.389	3.63396e-23	pDC
Tespa1	2.47295e-27	0.345196	0.553	0.266	4.38974e-23	pDC
Ubc	2.62011e-27	0.324654	0.996	0.978	4.65095e-23	pDC
Cep164	3.52664e-27	0.281687	0.408	0.165	6.26014e-23	pDC
Spint2	3.91929e-27	0.297115	0.812	0.522	6.95713e-23	pDC
Nptn	5.48318e-27	0.421613	0.82	0.591	9.73319e-23	pDC
Emc10	1.1377e-26	0.334963	0.733	0.445	2.01953e-22	pDC
Tmbim6	1.15233e-26	0.322838	0.957	0.878	2.04549e-22	pDC
Sms	4.58839e-26	0.390493	0.741	0.479	8.14485e-22	pDC
Tacc1	6.33855e-26	0.413723	0.859	0.675	1.12516e-21	pDC
Gpcpd1	6.47571e-26	0.343138	0.659	0.374	1.1495e-21	pDC
Tcf7l2	1.03009e-25	0.325871	0.471	0.216	1.82851e-21	pDC
Gpr146	1.35578e-25	0.253353	0.376	0.15	2.40665e-21	pDC
Cope	1.8103e-25	0.398254	0.851	0.63	3.21347e-21	pDC
Mlec	2.2857e-25	0.321951	0.722	0.412	4.05735e-21	pDC
Lat2	2.50974e-25	0.346915	0.612	0.345	4.45503e-21	pDC
Trabd	4.1305e-25	0.308918	0.553	0.285	7.33206e-21	pDC
Commd6	4.15004e-25	0.347782	0.753	0.486	7.36674e-21	pDC
mt-Nd4l	5.29182e-25	0.34205	0.867	0.652	9.39351e-21	pDC
Jun	6.54911e-25	0.390857	0.973	0.922	1.16253e-20	pDC
Man1a2	8.08342e-25	0.309671	0.537	0.273	1.43489e-20	pDC
Coro7	1.34307e-24	0.290317	0.467	0.224	2.38408e-20	pDC
Mindy2	1.38718e-24	0.258191	0.49	0.229	2.46239e-20	pDC
Pkp3	1.76442e-24	0.294196	0.545	0.274	3.13203e-20	pDC
Ugcg	1.93365e-24	0.255862	0.447	0.201	3.43242e-20	pDC
Sp100	2.70065e-24	0.377137	0.784	0.554	4.79393e-20	pDC
Spcs3	2.79098e-24	0.337127	0.604	0.343	4.95427e-20	pDC
Nrp1	3.78425e-24	0.305973	0.373	0.155	6.71743e-20	pDC
Med10	9.10134e-24	0.364778	0.698	0.458	1.61558e-19	pDC
Ssr2	1.01275e-23	0.333482	0.8	0.539	1.79774e-19	pDC
Ddost	1.6801e-23	0.34944	0.859	0.599	2.98235e-19	pDC
Snx9	2.48852e-23	0.309732	0.608	0.341	4.41737e-19	pDC
Dnajb9	2.86393e-23	0.30704	0.529	0.267	5.08375e-19	pDC
Emc3	4.86606e-23	0.32552	0.651	0.387	8.63774e-19	pDC
Mrfap1	5.08423e-23	0.320976	0.925	0.743	9.02501e-19	pDC
Vps37a	5.22965e-23	0.274921	0.459	0.215	9.28315e-19	pDC
Bcl7c	7.01859e-23	0.337286	0.686	0.437	1.24587e-18	pDC
Bloc1s2	8.47345e-23	0.324538	0.918	0.722	1.50412e-18	pDC
Nucb1	8.70281e-23	0.291451	0.541	0.291	1.54484e-18	pDC
Ncf1	9.59336e-23	0.318749	0.847	0.594	1.70292e-18	pDC
Pag1	9.89515e-23	0.304124	0.447	0.209	1.75649e-18	pDC
Cd53	1.23739e-22	0.330511	0.957	0.793	2.19649e-18	pDC
P4hb	2.03565e-22	0.335767	0.737	0.469	3.61349e-18	pDC
Mef2a	2.18757e-22	0.32035	0.749	0.492	3.88316e-18	pDC
Lrpap1	2.47198e-22	0.270187	0.545	0.288	4.38802e-18	pDC
Hist4h4	7.60408e-22	0.254636	0.188	0.052	1.3498e-17	pDC
Ergic3	8.32331e-22	0.293581	0.639	0.381	1.47747e-17	pDC
Selenot	1.3813e-21	0.34017	0.725	0.519	2.45195e-17	pDC
Fyb	1.63626e-21	0.275853	0.996	0.911	2.90453e-17	pDC
Ttc19	1.95716e-21	0.283711	0.51	0.267	3.47416e-17	pDC
Pla2g16	2.33009e-21	0.290673	0.588	0.334	4.13613e-17	pDC
Pmvk	2.58129e-21	0.282437	0.529	0.286	4.58204e-17	pDC
Iqgap2	3.02478e-21	0.288671	0.478	0.244	5.36929e-17	pDC
Hibadh	4.23818e-21	0.296467	0.565	0.325	7.52319e-17	pDC
Ptms	5.46188e-21	0.310685	0.976	0.88	9.69539e-17	pDC
Rrbp1	6.60122e-21	0.329163	0.922	0.743	1.17178e-16	pDC
Tspan13	1.26239e-20	0.295747	0.984	0.864	2.24087e-16	pDC
Mndal	2.99774e-20	0.360911	0.82	0.556	5.32129e-16	pDC
Ddrgk1	3.13116e-20	0.280762	0.675	0.424	5.55811e-16	pDC
Rpl36al	4.3085e-20	0.306337	0.918	0.799	7.64802e-16	pDC
Rpn2	8.58274e-20	0.328554	0.78	0.548	1.52352e-15	pDC
Mien1	1.61573e-19	0.278279	0.808	0.59	2.86809e-15	pDC
Zbtb20	2.02227e-19	0.369173	0.682	0.447	3.58972e-15	pDC
Cd8a	2.32748e-19	0.381715	0.494	0.237	4.13151e-15	pDC
Stt3b	3.64825e-19	0.255846	0.51	0.275	6.47601e-15	pDC
Kdelr1	4.38393e-19	0.272028	0.671	0.422	7.78192e-15	pDC
Minos1	5.35667e-19	0.304305	0.902	0.766	9.50862e-15	pDC
Tspan31	5.50415e-19	0.290243	0.561	0.328	9.77042e-15	pDC
Slc7a6os	1.82449e-18	0.308276	0.369	0.171	3.23865e-14	pDC
Sp3	1.96162e-18	0.297425	0.561	0.338	3.48208e-14	pDC
Sec61a1	2.1628e-18	0.306068	0.588	0.37	3.83919e-14	pDC
Stat2	3.14351e-18	0.284671	0.584	0.34	5.58004e-14	pDC
Cops4	3.20544e-18	0.316156	0.733	0.525	5.68997e-14	pDC
Ctnnbl1	3.84126e-18	0.299418	0.49	0.286	6.81863e-14	pDC
Tmem258	5.55949e-18	0.321616	0.863	0.663	9.86865e-14	pDC
Selenof	5.79002e-18	0.26456	0.922	0.772	1.02779e-13	pDC
Hhex	7.01349e-18	0.306073	0.663	0.435	1.24496e-13	pDC
Spcs1	8.9081e-18	0.27632	0.773	0.557	1.58128e-13	pDC
Tpd52	1.01239e-17	0.27876	0.89	0.697	1.79709e-13	pDC
Asah1	1.06645e-17	0.295934	0.855	0.662	1.89306e-13	pDC
Ncoa4	1.08506e-17	0.262808	0.525	0.31	1.92609e-13	pDC
Rnf13	1.9905e-17	0.308747	0.655	0.444	3.53333e-13	pDC
Alox5ap	2.06015e-17	0.281247	0.976	0.842	3.65698e-13	pDC
Stt3a	3.35732e-17	0.261355	0.573	0.354	5.95958e-13	pDC
Cd209a	7.05154e-17	0.387805	0.545	0.322	1.25172e-12	pDC
Klhl24	8.60101e-17	0.280631	0.682	0.436	1.52677e-12	pDC
Uqcr11	1.05125e-16	0.255883	0.875	0.653	1.86608e-12	pDC
Ivns1abp	1.48476e-16	0.270209	0.808	0.599	2.63561e-12	pDC
Hsp90aa1	1.50199e-16	0.252335	0.984	0.956	2.66618e-12	pDC
Ctsa	1.57563e-16	0.281501	0.831	0.628	2.7969e-12	pDC
2009-09-01	2.80691e-16	0.261743	0.631	0.401	4.98254e-12	pDC
Vars	3.61783e-16	0.269321	0.584	0.378	6.42201e-12	pDC
Grap	4.52691e-16	0.284319	0.612	0.378	8.03571e-12	pDC
Psmb10	1.65723e-15	0.269569	0.878	0.745	2.94175e-11	pDC
Nsmce2	1.74646e-15	0.250286	0.463	0.267	3.10014e-11	pDC
Tmco1	1.95481e-15	0.25807	0.714	0.5	3.46999e-11	pDC
Fosb	3.0173e-15	0.268765	0.839	0.618	5.35601e-11	pDC
Rhno1	3.1833e-15	0.255722	0.322	0.156	5.65068e-11	pDC
Chd2	3.42331e-15	0.282497	0.718	0.515	6.07672e-11	pDC
Dnajb1	2.55264e-14	0.322593	0.741	0.551	4.53119e-10	pDC
Magt1	2.55745e-14	0.278773	0.761	0.573	4.53974e-10	pDC
Tecr	7.30759e-14	0.270877	0.702	0.522	1.29717e-09	pDC
Laptm4a	7.81771e-14	0.264065	0.714	0.541	1.38772e-09	pDC
Ndufa11	1.07124e-13	0.260467	0.769	0.602	1.90155e-09	pDC
Jpt1	1.07592e-13	0.265442	0.914	0.783	1.90987e-09	pDC
Rpia	3.62348e-13	0.258118	0.4	0.234	6.43204e-09	pDC
Canx	3.71445e-13	0.253443	0.792	0.597	6.59351e-09	pDC
Acadl	5.17948e-13	0.287186	0.698	0.496	9.19409e-09	pDC
Dnajb11	5.86142e-13	0.259672	0.682	0.49	1.04046e-08	pDC
Rhoh	9.83255e-13	0.252016	0.498	0.31	1.74538e-08	pDC
Hes6	1.36801e-12	0.264903	0.529	0.355	2.42836e-08	pDC
Hmgcs1	2.22751e-12	0.275381	0.431	0.25	3.95406e-08	pDC
Jtb	2.52203e-12	0.27748	0.643	0.477	4.47685e-08	pDC
Necap2	1.13884e-11	0.251285	0.698	0.533	2.02156e-07	pDC
Acsl1	4.94042e-11	0.278304	0.435	0.268	8.76973e-07	pDC
Cebpb	2.42719e-09	0.300773	0.345	0.198	4.3085e-05	pDC
Chil3	0	1.80894	0.203	0.001	0	Monocyte
Fabp4	0	1.77261	0.614	0.006	0	Monocyte
Ace	0	1.63552	0.782	0.041	0	Monocyte
Hp	0	1.60178	0.482	0.002	0	Monocyte
Cyp4f18	0	1.41807	0.756	0.071	0	Monocyte
Nupr1	0	1.17497	0.766	0.051	0	Monocyte
Mgst1	0	1.12448	0.492	0.005	0	Monocyte
Fcgr3	0	1.10608	0.594	0.036	0	Monocyte
Pilra	0	1.09054	0.665	0.018	0	Monocyte
Xdh	0	1.02227	0.695	0.05	0	Monocyte
Fgd4	0	0.896067	0.629	0.023	0	Monocyte
Tppp3	0	0.865989	0.421	0.009	0	Monocyte
Dok3	0	0.860128	0.548	0.014	0	Monocyte
Smpdl3b	0	0.84569	0.523	0.013	0	Monocyte
G0s2	0	0.845528	0.289	0.002	0	Monocyte
Gda	0	0.792679	0.442	0.007	0	Monocyte
Emilin2	0	0.790087	0.548	0.032	0	Monocyte
Klra2	0	0.77083	0.457	0.007	0	Monocyte
S1pr5	0	0.762327	0.442	0.001	0	Monocyte
C3	0	0.752165	0.406	0.012	0	Monocyte
Arhgef10l	0	0.597663	0.406	0.015	0	Monocyte
Lilra5	0	0.544516	0.33	0.004	0	Monocyte
Clec4e	0	0.485495	0.213	0.001	0	Monocyte
Thbd	0	0.484117	0.259	0.005	0	Monocyte
Nfe2	0	0.45723	0.279	0.007	0	Monocyte
C5ar1	0	0.365615	0.147	0.001	0	Monocyte
F10	0	0.358686	0.218	0.002	0	Monocyte
Cyp2ab1	0	0.326894	0.193	0.002	0	Monocyte
Dnah12	0	0.294465	0.147	0.001	0	Monocyte
Fcgr4	2.03535e-292	1.19979	0.614	0.048	3.61296e-288	Monocyte
Ceacam1	1.716e-283	0.923518	0.553	0.039	3.04607e-279	Monocyte
F13a1	5.3994e-281	0.835349	0.162	0.003	9.58448e-277	Monocyte
Cd300e	1.06467e-279	1.19105	0.579	0.044	1.8899e-275	Monocyte
Trem3	1.27638e-262	0.789853	0.457	0.028	2.26571e-258	Monocyte
Cebpb	4.53191e-260	2.66784	1	0.192	8.04459e-256	Monocyte
Pparg	6.08579e-247	0.540806	0.325	0.015	1.08029e-242	Monocyte
Ldlrad3	5.31121e-243	0.708529	0.518	0.04	9.42793e-239	Monocyte
Pi16	4.01548e-238	0.348277	0.218	0.006	7.12788e-234	Monocyte
Pilrb2	1.12235e-230	0.733574	0.523	0.043	1.99228e-226	Monocyte
Lrp1	2.6356e-219	1.08911	0.701	0.085	4.67845e-215	Monocyte
Tiam2	7.44121e-218	0.586014	0.32	0.016	1.32089e-213	Monocyte
Hip1	6.10064e-208	0.773058	0.508	0.045	1.08292e-203	Monocyte
Tmem26	3.39514e-201	0.268596	0.152	0.003	6.02672e-197	Monocyte
Adssl1	8.69419e-198	0.897627	0.66	0.084	1.54331e-193	Monocyte
Clec4a3	2.93997e-197	1.54174	0.893	0.166	5.21873e-193	Monocyte
Cd177	6.5865e-195	0.371727	0.127	0.002	1.16917e-190	Monocyte
Sqor	6.13417e-193	0.411052	0.294	0.015	1.08888e-188	Monocyte
Adgre4	2.68224e-189	1.30773	0.766	0.123	4.76124e-185	Monocyte
Hsd11b1	1.12346e-176	0.356086	0.168	0.005	1.99425e-172	Monocyte
Csf3r	4.4379e-173	0.775106	0.355	0.025	7.87772e-169	Monocyte
Csf1r	4.51242e-173	1.5805	0.914	0.215	8.01e-169	Monocyte
Cd300ld	3.54746e-170	1.19985	0.695	0.108	6.29709e-166	Monocyte
Lyz2	7.75759e-168	3.26248	1	0.324	1.37705e-163	Monocyte
Zfyve9	1.60775e-166	0.695291	0.482	0.05	2.85392e-162	Monocyte
Fn1	2.92852e-158	0.896265	0.142	0.004	5.19842e-154	Monocyte
Itgb5	1.24195e-156	0.447129	0.254	0.014	2.20458e-152	Monocyte
Msrb1	7.81947e-156	2.08272	0.985	0.36	1.38803e-151	Monocyte
Ccdc125	4.21027e-153	0.270057	0.208	0.01	7.47365e-149	Monocyte
Pla2g7	1.06124e-152	0.883171	0.497	0.057	1.88381e-148	Monocyte
Cx3cr1	3.93909e-150	1.16296	0.751	0.145	6.99228e-146	Monocyte
Gm21188	6.14245e-144	0.843018	0.614	0.094	1.09035e-139	Monocyte
Ear2	2.28974e-141	1.59498	0.772	0.166	4.06451e-137	Monocyte
Spn	4.3021e-141	1.28738	0.746	0.159	7.63666e-137	Monocyte
Ccl6	3.80477e-140	1.49235	0.782	0.171	6.75384e-136	Monocyte
Mafb	2.89603e-135	0.818354	0.345	0.03	5.14074e-131	Monocyte
Adrb1	3.53887e-135	0.272058	0.168	0.007	6.28184e-131	Monocyte
Xylt1	3.33807e-133	0.395514	0.254	0.017	5.92541e-129	Monocyte
Slfn1	1.39952e-132	0.463197	0.208	0.011	2.48429e-128	Monocyte
Slc11a1	3.37296e-129	0.843078	0.589	0.099	5.98733e-125	Monocyte
Smpdl3a	6.62552e-128	1.5265	0.959	0.381	1.1761e-123	Monocyte
Cd300lb	2.09924e-127	0.584367	0.396	0.043	3.72635e-123	Monocyte
Slc16a3	1.0286e-123	0.579903	0.376	0.04	1.82587e-119	Monocyte
Pilrb1	1.70482e-123	0.4507	0.32	0.029	3.02622e-119	Monocyte
Dgkg	1.90989e-122	0.405168	0.289	0.024	3.39024e-118	Monocyte
Rasgrp2	2.38145e-122	1.0602	0.706	0.152	4.22731e-118	Monocyte
Itgal	2.49596e-122	1.77153	0.934	0.383	4.43058e-118	Monocyte
Gstm1	4.09032e-122	0.419913	0.213	0.013	7.26073e-118	Monocyte
Dgkh	3.91807e-118	0.487455	0.315	0.029	6.95497e-114	Monocyte
Hacd4	2.19857e-116	0.5093	0.305	0.028	3.90269e-112	Monocyte
Fcgr1	6.59558e-114	0.439008	0.203	0.013	1.17078e-109	Monocyte
Ly6i	9.66e-114	0.978688	0.472	0.068	1.71475e-109	Monocyte
Tnfrsf1b	3.60742e-110	1.12495	0.812	0.237	6.40354e-106	Monocyte
Cyth3	7.59085e-108	0.889354	0.543	0.099	1.34745e-103	Monocyte
Abcd2	1.04452e-107	0.320769	0.249	0.02	1.85413e-103	Monocyte
Plaur	1.35896e-107	0.598599	0.381	0.046	2.41229e-103	Monocyte
Plin2	5.74216e-97	1.07419	0.766	0.234	1.01929e-92	Monocyte
Apoe	9.12766e-97	2.21324	0.863	0.339	1.62025e-92	Monocyte
Ctsb	2.19127e-93	1.47483	0.98	0.793	3.88972e-89	Monocyte
Camkk2	5.25328e-92	0.701829	0.558	0.118	9.3251e-88	Monocyte
Megf9	2.34639e-91	0.368207	0.234	0.021	4.16508e-87	Monocyte
Metrnl	1.13122e-90	1.04154	0.665	0.181	2.00803e-86	Monocyte
Gsr	3.47793e-89	1.19582	0.873	0.371	6.17367e-85	Monocyte
6430548M08Rik	4.18109e-89	0.486678	0.381	0.055	7.42186e-85	Monocyte
Fcer1g	1.2347e-88	1.05589	1	0.915	2.19171e-84	Monocyte
Cybb	5.34196e-88	1.36329	0.97	0.703	9.48252e-84	Monocyte
Rasa3	1.44685e-87	0.626227	0.503	0.099	2.5683e-83	Monocyte
Rnf144a	6.34329e-87	0.33862	0.183	0.013	1.126e-82	Monocyte
Hpgd	9.65998e-87	1.29998	0.619	0.156	1.71474e-82	Monocyte
Arhgef3	1.14606e-86	0.50964	0.431	0.071	2.03438e-82	Monocyte
Sh3bp5	1.43987e-86	0.35002	0.239	0.022	2.55592e-82	Monocyte
Cpd	5.89024e-85	0.444299	0.305	0.038	1.04558e-80	Monocyte
Plod3	2.32071e-81	0.612654	0.467	0.09	4.11949e-77	Monocyte
Ccdc88c	8.84511e-81	0.783237	0.579	0.139	1.5701e-76	Monocyte
Treml4	2.02937e-80	1.15187	0.721	0.244	3.60234e-76	Monocyte
Ifitm2	1.12219e-77	1.28444	0.959	0.555	1.992e-73	Monocyte
Irak3	1.52132e-77	0.268518	0.173	0.013	2.7005e-73	Monocyte
Lst1	1.67602e-77	1.08334	0.975	0.74	2.97511e-73	Monocyte
Rbpms	1.97166e-77	0.848795	0.721	0.22	3.49989e-73	Monocyte
Fxyd5	8.35768e-77	1.09434	0.964	0.658	1.48357e-72	Monocyte
Svil	1.37678e-76	0.624977	0.462	0.094	2.44393e-72	Monocyte
Stk10	4.35253e-75	1.09954	0.787	0.33	7.72618e-71	Monocyte
Adgre5	1.31416e-74	1.03184	0.975	0.703	2.33276e-70	Monocyte
Pou2f2	4.07998e-74	1.23716	0.919	0.546	7.24238e-70	Monocyte
Cd36	8.86169e-74	0.882475	0.523	0.122	1.57304e-69	Monocyte
Rap1b	9.40381e-74	1.00435	0.985	0.83	1.66927e-69	Monocyte
Ifitm3	2.26598e-73	1.25839	0.985	0.876	4.02235e-69	Monocyte
Ahnak	1.43664e-72	1.10493	0.624	0.183	2.55018e-68	Monocyte
Tmem38b	4.51916e-72	0.509375	0.391	0.07	8.02196e-68	Monocyte
Zbtb16	7.45801e-70	0.250229	0.178	0.015	1.32387e-65	Monocyte
Rap1gap2	1.36915e-69	0.562382	0.442	0.092	2.43037e-65	Monocyte
Klf2	3.59581e-69	1.00466	0.985	0.63	6.38292e-65	Monocyte
Nxpe4	7.17467e-68	0.594499	0.487	0.109	1.27358e-63	Monocyte
Tmcc1	7.48372e-68	0.979764	0.822	0.384	1.32843e-63	Monocyte
Gngt2	1.90071e-67	1.38026	0.914	0.733	3.37395e-63	Monocyte
Clec4a1	5.0052e-67	0.974059	0.843	0.367	8.88473e-63	Monocyte
Il17ra	3.84565e-66	0.874817	0.782	0.327	6.82641e-62	Monocyte
Ltb4r1	2.65968e-64	0.536447	0.315	0.05	4.72119e-60	Monocyte
Itgam	5.77469e-64	0.768668	0.645	0.209	1.02506e-59	Monocyte
Rras	9.66556e-64	0.884463	0.701	0.269	1.71573e-59	Monocyte
Nr4a1	2.6603e-63	1.00542	0.914	0.513	4.7223e-59	Monocyte
Ifi204	5.48332e-63	0.82545	0.513	0.136	9.73345e-59	Monocyte
Selenop	6.0132e-62	0.685039	0.508	0.132	1.0674e-57	Monocyte
[truncated: 412 more rows]

## Sheet: Table S7
Table S7: Differential expressed genes between cDC1 clusters C4, C6, C12, C17 and C18. Related to Fig. 5A.
Dataset: GSE149544
Gene	p_val	avg_logFC	pct.1	pct.2	p_val_adj	cDC1 clusters	Gene
Ppt1	0	0.92805	0.996	0.787	0	4	Ppt1
Ifngr1	1.3088e-291	0.632644	0.98	0.801	2.32326e-287	4	Ifngr1
H2-Eb1	5.48765e-289	0.466141	1	0.986	9.74112e-285	4	H2-Eb1
Xcr1	3.23864e-285	0.75243	0.969	0.554	5.74892e-281	4	Xcr1
Cadm1	3.73163e-279	0.757875	0.896	0.406	6.62403e-275	4	Cadm1
H2-Aa	8.86624e-275	0.404986	1	0.987	1.57385e-270	4	H2-Aa
Eef1b2	5.05758e-262	0.4653	0.999	0.954	8.9777e-258	4	Eef1b2
Naaa	3.19402e-253	0.769267	0.983	0.709	5.66971e-249	4	Naaa
P2ry14	6.01101e-245	0.639645	0.925	0.538	1.06701e-240	4	P2ry14
Cd36	2.40673e-244	0.539649	0.826	0.343	4.27219e-240	4	Cd36
Cd74	1.58102e-241	0.34095	1	0.996	2.80647e-237	4	Cd74
Clec9a	2.05762e-239	0.555689	0.962	0.688	3.65249e-235	4	Clec9a
Man2b1	2.2166e-227	0.497454	0.988	0.85	3.93469e-223	4	Man2b1
Fuca1	1.41665e-225	0.557363	0.982	0.859	2.5147e-221	4	Fuca1
H2-Ab1	4.15152e-215	0.369056	1	0.982	7.36936e-211	4	H2-Ab1
Psap	7.90702e-211	0.419621	1	0.982	1.40357e-206	4	Psap
2310031A07Rik	3.8518e-205	0.507466	0.686	0.252	6.83732e-201	4	2310031A07Rik
Mpeg1	4.34052e-199	0.485369	0.992	0.898	7.70485e-195	4	Mpeg1
Havcr2	2.3921e-197	0.493334	0.898	0.571	4.24622e-193	4	Havcr2
BC028528	1.00626e-193	0.522582	0.896	0.532	1.78621e-189	4	BC028528
Ciita	3.75182e-190	0.482797	0.973	0.796	6.65986e-186	4	Ciita
Cd81	3.65042e-188	0.522374	0.944	0.614	6.47985e-184	4	Cd81
Tspan13	1.4949e-185	0.490104	0.959	0.742	2.65359e-181	4	Tspan13
Gm2a	2.5397e-184	0.501899	0.998	0.876	4.50822e-180	4	Gm2a
H2-DMa	1.30378e-181	0.405736	0.991	0.844	2.31433e-177	4	H2-DMa
Plbd1	2.85185e-180	0.44288	0.995	0.838	5.06233e-176	4	Plbd1
Dnase1l3	3.81568e-180	0.697095	0.95	0.712	6.77321e-176	4	Dnase1l3
Trpm2	5.89355e-179	0.415733	0.823	0.455	1.04616e-174	4	Trpm2
Rpl17	1.97855e-175	0.262426	1	0.974	3.51213e-171	4	Rpl17
Asb2	2.37771e-174	0.435732	0.864	0.516	4.22068e-170	4	Asb2
Wdfy4	3.63271e-174	0.433629	0.987	0.824	6.44841e-170	4	Wdfy4
Gpr141b	5.54266e-174	0.431224	0.773	0.355	9.83877e-170	4	Gpr141b
Cox7a2l	2.54642e-171	0.380536	0.99	0.904	4.52015e-167	4	Cox7a2l
Cst3	6.28845e-171	0.362448	1	0.992	1.11626e-166	4	Cst3
Ucp2	6.41638e-171	0.37693	0.993	0.936	1.13897e-166	4	Ucp2
9530059O14Rik	1.69286e-169	0.46213	0.739	0.349	3.005e-165	4	9530059O14Rik
Cd52	1.33888e-166	0.337406	0.998	0.97	2.37665e-162	4	Cd52
Rab7b	1.08623e-163	0.455695	0.946	0.671	1.92816e-159	4	Rab7b
Cd86	7.70699e-161	0.431477	0.914	0.637	1.36807e-156	4	Cd86
Pid1	2.41891e-158	0.460791	0.929	0.736	4.29381e-154	4	Pid1
Irf8	5.55556e-158	0.432265	0.988	0.934	9.86168e-154	4	Irf8
Cdk14	2.36117e-157	0.420373	0.901	0.655	4.19131e-153	4	Cdk14
Trib1	3.13252e-156	0.507255	0.654	0.281	5.56054e-152	4	Trib1
Pkib	9.0419e-155	0.435534	0.943	0.71	1.60503e-150	4	Pkib
Lipa	6.85121e-154	0.40864	0.801	0.483	1.21616e-149	4	Lipa
Snx22	2.03043e-147	0.387206	0.735	0.376	3.60421e-143	4	Snx22
Hfe	1.189e-142	0.529054	0.895	0.668	2.11059e-138	4	Hfe
Hepacam2	1.7311e-142	0.361974	0.535	0.176	3.07287e-138	4	Hepacam2
Pdia5	1.67967e-139	0.364716	0.797	0.447	2.98158e-135	4	Pdia5
Ece1	1.29201e-138	0.39476	0.92	0.689	2.29344e-134	4	Ece1
Btla	6.17375e-138	0.386739	0.876	0.613	1.0959e-133	4	Btla
Gm36723	2.91491e-136	0.382713	0.732	0.417	5.17426e-132	4	Gm36723
Pianp	4.00454e-136	0.355441	0.58	0.225	7.10845e-132	4	Pianp
Gcsam	1.17741e-135	0.346618	0.72	0.329	2.09003e-131	4	Gcsam
Lgals3	3.07809e-133	0.632761	0.966	0.813	5.46392e-129	4	Lgals3
H2-Oa	8.85344e-133	0.389813	0.931	0.74	1.57157e-128	4	H2-Oa
Rasgrp3	2.20669e-130	0.328774	0.692	0.322	3.91709e-126	4	Rasgrp3
Txndc15	9.72918e-130	0.35484	0.903	0.672	1.72703e-125	4	Txndc15
Pbx1	5.67073e-127	0.320483	0.833	0.498	1.00661e-122	4	Pbx1
Cbr3	6.91393e-127	0.311474	0.512	0.184	1.22729e-122	4	Cbr3
Gusb	2.15744e-126	0.368246	0.978	0.855	3.82967e-122	4	Gusb
Anpep	4.10588e-126	0.299301	0.644	0.309	7.28834e-122	4	Anpep
Cxcl9	9.19065e-125	0.899292	0.674	0.332	1.63143e-120	4	Cxcl9
Adam19	1.64585e-124	0.348636	0.798	0.499	2.92155e-120	4	Adam19
Cyb5a	1.41491e-123	0.35684	0.97	0.818	2.51162e-119	4	Cyb5a
Fnbp1	2.44069e-122	0.278804	0.971	0.829	4.33247e-118	4	Fnbp1
Treml4	2.72253e-122	0.363818	0.807	0.524	4.83276e-118	4	Treml4
Tlr11	1.72582e-121	0.313871	0.653	0.324	3.06351e-117	4	Tlr11
Slamf7	5.62387e-121	0.339422	0.949	0.795	9.98293e-117	4	Slamf7
Rala	7.95578e-121	0.331108	0.976	0.851	1.41223e-116	4	Rala
Dennd1b	1.05383e-120	0.372268	0.776	0.504	1.87065e-116	4	Dennd1b
Tm9sf2	2.25408e-118	0.374551	0.819	0.583	4.00122e-114	4	Tm9sf2
Plekho2	1.58858e-116	0.334499	0.797	0.537	2.81989e-112	4	Plekho2
H2-Ob	4.51819e-116	0.348105	0.86	0.645	8.02023e-112	4	H2-Ob
Aph1c	4.70781e-116	0.315066	0.708	0.422	8.35683e-112	4	Aph1c
Pold4	3.1793e-115	0.34937	0.845	0.653	5.64358e-111	4	Pold4
Gm6377	5.89665e-114	0.410559	0.837	0.616	1.04671e-109	4	Gm6377
Arhgap18	8.5756e-114	0.330801	0.721	0.432	1.52226e-109	4	Arhgap18
Itm2b	9.56685e-114	0.276207	0.994	0.938	1.69821e-109	4	Itm2b
Rnase6	6.84244e-111	0.352187	0.969	0.821	1.2146e-106	4	Rnase6
Mycl	2.26382e-109	0.338988	0.819	0.525	4.0185e-105	4	Mycl
Ctdp1	3.79894e-109	0.303052	0.604	0.306	6.7435e-105	4	Ctdp1
March1	5.28903e-108	0.32771	0.877	0.652	9.38856e-104	4	2001-03-01
Ahr	3.53151e-107	0.443478	0.803	0.544	6.26878e-103	4	Ahr
Gm34084	1.20978e-106	0.564564	0.611	0.32	2.14748e-102	4	Gm34084
Plpp1	1.35789e-104	0.278894	0.588	0.274	2.41039e-100	4	Plpp1
Dbn1	2.94667e-103	0.282715	0.593	0.28	5.23064e-99	4	Dbn1
Gns	3.42973e-102	0.301872	0.777	0.529	6.08812e-98	4	Gns
Srgn	1.11459e-99	0.265729	0.995	0.932	1.9785e-95	4	Srgn
Ppt2	1.325e-97	0.256711	0.618	0.32	2.35201e-93	4	Ppt2
Rab43	1.74268e-97	0.278726	0.752	0.489	3.09343e-93	4	Rab43
Inpp5d	2.4836e-97	0.291396	0.895	0.713	4.40863e-93	4	Inpp5d
Fcgrt	1.31434e-96	0.306055	0.703	0.454	2.33309e-92	4	Fcgrt
Slamf8	3.60055e-94	0.307898	0.88	0.644	6.39134e-90	4	Slamf8
Evl	5.93864e-93	0.285489	0.867	0.654	1.05417e-88	4	Evl
Tgfbi	1.85256e-92	0.307611	0.734	0.426	3.28847e-88	4	Tgfbi
Slco3a1	3.34065e-91	0.309691	0.788	0.543	5.92999e-87	4	Slco3a1
Lyz2	6.92595e-90	0.348851	0.824	0.586	1.22943e-85	4	Lyz2
Rgs10	3.24641e-89	0.289128	0.953	0.845	5.7627e-85	4	Rgs10
Slfn5	4.80095e-89	0.383628	0.575	0.288	8.52217e-85	4	Slfn5
Tbc1d9	9.04846e-89	0.251885	0.845	0.63	1.60619e-84	4	Tbc1d9
Lims1	1.44917e-88	0.308507	0.834	0.615	2.57243e-84	4	Lims1
Jarid2	5.82606e-88	0.279365	0.752	0.511	1.03418e-83	4	Jarid2
Cd8a	1.28503e-86	0.343873	0.898	0.643	2.28106e-82	4	Cd8a
Btg2	5.14914e-86	0.428589	0.977	0.897	9.14024e-82	4	Btg2
Agpat3	6.85973e-86	0.256507	0.725	0.466	1.21767e-81	4	Agpat3
Tlr3	1.47282e-85	0.322547	0.682	0.439	2.6144e-81	4	Tlr3
Prr5l	3.62002e-84	0.257405	0.67	0.425	6.42589e-80	4	Prr5l
Ogt	8.36435e-84	0.272983	0.851	0.648	1.48476e-79	4	Ogt
Prr13	5.31968e-83	0.251349	0.859	0.677	9.44297e-79	4	Prr13
Trim35	5.73868e-82	0.361855	0.854	0.643	1.01867e-77	4	Trim35
Gpr65	1.07129e-81	0.282633	0.688	0.449	1.90165e-77	4	Gpr65
Camk1d	3.33002e-80	0.284681	0.846	0.626	5.91112e-76	4	Camk1d
Tifab	1.65929e-75	0.265245	0.833	0.629	2.94541e-71	4	Tifab
Itga4	1.20011e-74	0.265259	0.962	0.861	2.13032e-70	4	Itga4
Cd44	1.48782e-74	0.269062	0.834	0.647	2.64102e-70	4	Cd44
Kdm7a	1.99709e-74	0.267754	0.732	0.514	3.54503e-70	4	Kdm7a
Cd9	1.02916e-73	0.257071	0.969	0.835	1.82687e-69	4	Cd9
Ptprc	3.60889e-71	0.254586	0.992	0.895	6.40615e-67	4	Ptprc
Tent5c	5.66777e-71	0.285693	0.447	0.203	1.00609e-66	4	Tent5c
Apoe	1.79409e-70	0.401272	0.493	0.234	3.18469e-66	4	Apoe
Plek	1.25945e-67	0.292928	0.821	0.64	2.23565e-63	4	Plek
Acox3	1.09621e-66	0.29161	0.755	0.539	1.94588e-62	4	Acox3
Ier5	9.95586e-64	0.259648	0.976	0.923	1.76726e-59	4	Ier5
Alox5ap	1.3194e-63	0.274447	0.96	0.787	2.34207e-59	4	Alox5ap
Cd207	1.41888e-61	0.274703	0.307	0.103	2.51866e-57	4	Cd207
Mbnl1	1.54512e-54	0.265658	0.991	0.865	2.74274e-50	4	Mbnl1
Il1b	1.54983e-41	0.492528	0.47	0.286	2.75111e-37	4	Il1b
Rgs2	1.75422e-39	0.287057	0.971	0.836	3.11391e-35	4	Rgs2
Pmaip1	2.17294e-39	0.253066	0.781	0.641	3.85719e-35	4	Pmaip1
Nr4a1	6.89791e-32	0.301762	0.587	0.441	1.22445e-27	4	Nr4a1
Fos	2.31778e-28	0.281532	0.87	0.75	4.1143e-24	4	Fos
Nr4a2	1.22306e-23	0.26966	0.271	0.156	2.17105e-19	4	Nr4a2
Serpina3g	6.03431e-12	0.25181	0.447	0.363	1.07115e-07	4	Serpina3g
Stmn1	0	1.70202	0.873	0.208	0	6	Stmn1
Hmgb2	0	1.64675	0.986	0.809	0	6	Hmgb2
Pclaf	0	1.33862	0.616	0.047	0	6	Pclaf
Tuba1b	0	1.1831	0.888	0.454	0	6	Tuba1b
Ptma	0	1.13231	1	0.955	0	6	Ptma
Ran	0	0.980959	0.99	0.841	0	6	Ran
Hmgb1	0	0.968475	0.991	0.81	0	6	Hmgb1
Dut	0	0.94527	0.83	0.326	0	6	Dut
Cks1b	0	0.89599	0.854	0.392	0	6	Cks1b
Anp32b	0	0.861449	0.996	0.832	0	6	Anp32b
Ranbp1	0	0.834918	0.979	0.762	0	6	Ranbp1
Tagln2	0	0.816237	0.979	0.698	0	6	Tagln2
Selenoh	0	0.781567	0.939	0.507	0	6	Selenoh
Mcm3	0	0.777185	0.743	0.156	0	6	Mcm3
Ppia	0	0.758061	1	0.97	0	6	Ppia
Mcm7	0	0.755896	0.716	0.11	0	6	Mcm7
Gapdh	0	0.739892	0.999	0.92	0	6	Gapdh
Cdca8	0	0.723787	0.548	0.058	0	6	Cdca8
Spc24	0	0.701784	0.595	0.052	0	6	Spc24
Snrpd1	0	0.690775	0.967	0.712	0	6	Snrpd1
Set	0	0.687001	0.995	0.834	0	6	Set
Mcm5	0	0.666776	0.719	0.122	0	6	Mcm5
Tmsb10	0	0.661309	0.999	0.961	0	6	Tmsb10
Smc2	0	0.638207	0.626	0.099	0	6	Smc2
Eif5a	0	0.605469	0.997	0.891	0	6	Eif5a
Nasp	0	0.605365	0.777	0.224	0	6	Nasp
Ybx1	0	0.604083	0.999	0.923	0	6	Ybx1
Exosc8	0	0.60333	0.872	0.399	0	6	Exosc8
Tipin	0	0.58004	0.694	0.156	0	6	Tipin
Mcm6	3.52891e-306	0.663551	0.711	0.18	6.26416e-302	6	Mcm6
Dek	1.32031e-304	0.734115	0.987	0.813	2.34368e-300	6	Dek
Rrm1	7.15686e-303	0.50062	0.567	0.069	1.27041e-298	6	Rrm1
Lig1	1.11294e-289	0.58984	0.552	0.069	1.97558e-285	6	Lig1
Asf1b	2.46671e-289	0.397307	0.462	0.022	4.37865e-285	6	Asf1b
Mki67	5.94618e-288	1.03204	0.613	0.118	1.05551e-283	6	Mki67
H2afz	2.80856e-286	0.75722	0.999	0.964	4.98548e-282	6	H2afz
Prim1	3.88541e-285	0.349552	0.504	0.042	6.89698e-281	6	Prim1
Tkt	5.01193e-285	0.621955	0.99	0.808	8.89668e-281	6	Tkt
Top2a	8.30262e-285	0.972599	0.541	0.07	1.4738e-280	6	Top2a
Cdca7	5.10689e-281	0.408699	0.507	0.046	9.06524e-277	6	Cdca7
Mcm2	1.33146e-279	0.462121	0.607	0.107	2.36348e-275	6	Mcm2
Tacc3	1.92997e-279	0.388924	0.495	0.042	3.42589e-275	6	Tacc3
Birc5	3.58337e-279	0.944545	0.501	0.053	6.36084e-275	6	Birc5
Rfc5	4.97822e-278	0.387622	0.551	0.072	8.83683e-274	6	Rfc5
Hnrnpf	4.64582e-276	0.459899	0.999	0.933	8.2468e-272	6	Hnrnpf
Fam111a	6.83808e-276	0.467101	0.682	0.162	1.21383e-271	6	Fam111a
Dnajc9	6.89759e-273	0.505256	0.743	0.231	1.22439e-268	6	Dnajc9
Nucks1	1.35116e-272	0.744801	0.938	0.633	2.39845e-268	6	Nucks1
Tubb5	2.79909e-272	1.14093	0.972	0.78	4.96866e-268	6	Tubb5
Rnaseh2c	2.54009e-266	0.506435	0.808	0.309	4.50891e-262	6	Rnaseh2c
Cenpm	1.31009e-263	0.384836	0.465	0.036	2.32554e-259	6	Cenpm
Rfc4	6.29627e-263	0.364817	0.526	0.067	1.11765e-258	6	Rfc4
Cdk1	8.26394e-263	0.555966	0.484	0.049	1.46693e-258	6	Cdk1
Syce2	1.76029e-262	0.455522	0.554	0.089	3.12469e-258	6	Syce2
Banf1	8.52546e-262	0.565574	0.938	0.585	1.51335e-257	6	Banf1
Gmnn	3.87013e-261	0.544793	0.698	0.211	6.86987e-257	6	Gmnn
Slc25a5	4.10126e-259	0.489873	0.999	0.885	7.28015e-255	6	Slc25a5
Snrpb	6.3317e-259	0.511293	0.991	0.802	1.12394e-254	6	Snrpb
Hint1	2.72705e-258	0.473216	0.999	0.895	4.8408e-254	6	Hint1
Ncl	7.80844e-258	0.665257	0.987	0.841	1.38608e-253	6	Ncl
Emp3	1.13775e-257	0.664966	0.913	0.454	2.01961e-253	6	Emp3
Hdgf	1.03825e-255	0.554968	0.913	0.517	1.843e-251	6	Hdgf
Lsm3	1.40078e-255	0.522623	0.821	0.357	2.48653e-251	6	Lsm3
Lsm2	2.14355e-254	0.501753	0.809	0.338	3.80502e-250	6	Lsm2
Npm1	5.04303e-254	0.513484	0.999	0.935	8.95188e-250	6	Npm1
Dctpp1	1.01255e-253	0.673891	0.89	0.509	1.79738e-249	6	Dctpp1
Lmnb1	2.50463e-252	0.643457	0.817	0.383	4.44597e-248	6	Lmnb1
Hnrnpab	6.73978e-252	0.58643	0.966	0.756	1.19638e-247	6	Hnrnpab
Tyms	2.85504e-250	0.603862	0.559	0.106	5.06798e-246	6	Tyms
Uhrf1	1.08369e-249	0.446885	0.493	0.056	1.92367e-245	6	Uhrf1
Fen1	1.46434e-249	0.442152	0.644	0.162	2.59935e-245	6	Fen1
Pa2g4	2.87911e-249	0.602741	0.909	0.542	5.1107e-245	6	Pa2g4
Impdh2	2.67308e-248	0.542853	0.897	0.492	4.74498e-244	6	Impdh2
Hnrnpa3	4.1776e-248	0.50816	0.994	0.897	7.41566e-244	6	Hnrnpa3
Serbp1	1.73017e-247	0.5026	0.996	0.857	3.07122e-243	6	Serbp1
Cbx5	3.66381e-247	0.433522	0.634	0.151	6.50363e-243	6	Cbx5
Gpx1	5.75472e-247	0.48807	0.999	0.9	1.02152e-242	6	Gpx1
Ms4a6c	6.97508e-247	0.823133	0.835	0.374	1.23815e-242	6	Ms4a6c
Rpa2	1.65543e-244	0.374819	0.56	0.102	2.93855e-240	6	Rpa2
Gins2	8.25795e-244	0.325476	0.455	0.043	1.46587e-239	6	Gins2
Siva1	2.07669e-243	0.561998	0.76	0.32	3.68634e-239	6	Siva1
Racgap1	2.38153e-243	0.4225	0.43	0.033	4.22745e-239	6	Racgap1
Nme1	5.63779e-243	0.601856	0.947	0.624	1.00076e-238	6	Nme1
Nudc	2.00978e-242	0.567995	0.941	0.672	3.56756e-238	6	Nudc
Hmgn2	2.30202e-242	0.731327	0.854	0.436	4.08631e-238	6	Hmgn2
Cdk4	1.48035e-241	0.571787	0.838	0.415	2.62778e-237	6	Cdk4
Cdc45	6.12851e-240	0.292885	0.388	0.016	1.08787e-235	6	Cdc45
Cotl1	1.26868e-239	0.577569	0.993	0.77	2.25203e-235	6	Cotl1
Anxa2	1.02011e-237	0.768157	0.856	0.421	1.81079e-233	6	Anxa2
Vrk1	1.08089e-237	0.499954	0.883	0.455	1.9187e-233	6	Vrk1
Lsm5	1.28703e-237	0.470359	0.881	0.451	2.2846e-233	6	Lsm5
Rad51	5.2703e-237	0.293303	0.362	0.008	9.35531e-233	6	Rad51
Tpi1	2.5976e-236	0.538281	0.894	0.506	4.61101e-232	6	Tpi1
Cks2	4.97756e-236	0.746698	0.724	0.26	8.83567e-232	6	Cks2
Fignl1	1.33729e-234	0.278268	0.437	0.038	2.37382e-230	6	Fignl1
Mcm4	3.17571e-234	0.363636	0.541	0.093	5.63721e-230	6	Mcm4
Mif	4.33521e-234	0.658305	0.941	0.646	7.69542e-230	6	Mif
Rfc2	9.05094e-233	0.500574	0.773	0.316	1.60663e-228	6	Rfc2
Ssrp1	3.61952e-232	0.516806	0.879	0.495	6.425e-228	6	Ssrp1
Bub1b	3.62597e-232	0.314645	0.386	0.019	6.43645e-228	6	Bub1b
Hat1	1.2465e-231	0.506992	0.756	0.285	2.21265e-227	6	Hat1
Snrpf	1.0027e-228	0.493529	0.986	0.795	1.7799e-224	6	Snrpf
Ube2s	3.43998e-228	0.809467	0.927	0.644	6.10632e-224	6	Ube2s
Orc6	3.49426e-227	0.39955	0.583	0.136	6.20266e-223	6	Orc6
Ccna2	4.13432e-226	0.422161	0.351	0.009	7.33884e-222	6	Ccna2
Cdca3	1.1742e-225	0.471598	0.43	0.045	2.08432e-221	6	Cdca3
Fh1	1.98535e-225	0.504309	0.89	0.49	3.5242e-221	6	Fh1
H2afv	2.50354e-225	0.704861	0.9	0.555	4.44404e-221	6	H2afv
Tk1	5.31424e-225	0.388878	0.427	0.042	9.43331e-221	6	Tk1
Rrm2	7.43004e-225	0.59205	0.374	0.019	1.31891e-220	6	Rrm2
Srsf3	1.56628e-224	0.466356	0.995	0.925	2.7803e-220	6	Srsf3
Dhfr	5.12835e-224	0.345959	0.386	0.023	9.10334e-220	6	Dhfr
Dnmt1	1.39423e-223	0.419403	0.612	0.151	2.4749e-219	6	Dnmt1
Dtymk	2.10639e-223	0.447674	0.716	0.251	3.73906e-219	6	Dtymk
Mad2l1	2.08523e-221	0.264162	0.406	0.032	3.70149e-217	6	Mad2l1
Vim	2.21817e-221	0.906515	0.91	0.536	3.93746e-217	6	Vim
Sf3b5	5.9705e-221	0.469259	0.967	0.687	1.05982e-216	6	Sf3b5
Eif4a1	1.30341e-220	0.436765	1	0.925	2.31369e-216	6	Eif4a1
Hirip3	1.97402e-220	0.357436	0.543	0.105	3.50409e-216	6	Hirip3
Kif20b	1.20058e-219	0.346529	0.356	0.014	2.13116e-215	6	Kif20b
Nrm	1.3909e-219	0.329078	0.556	0.111	2.46898e-215	6	Nrm
Tpx2	3.31567e-219	0.402569	0.409	0.037	5.88565e-215	6	Tpx2
Haus4	4.33129e-219	0.286261	0.488	0.072	7.68848e-215	6	Haus4
S100a10	1.61469e-217	0.818193	0.707	0.249	2.86624e-213	6	S100a10
Sae1	4.40273e-217	0.421434	0.745	0.289	7.81529e-213	6	Sae1
Hsp90aa1	7.32427e-217	0.578897	0.997	0.913	1.30013e-212	6	Hsp90aa1
Dtl	2.1015e-216	0.396069	0.496	0.081	3.73037e-212	6	Dtl
Knstrn	4.11516e-216	0.430274	0.502	0.087	7.30482e-212	6	Knstrn
Hnrnpd	2.98154e-215	0.502187	0.973	0.745	5.29253e-211	6	Hnrnpd
H3f3a	4.10244e-215	0.363193	1	0.975	7.28225e-211	6	H3f3a
Cenpk	1.05711e-214	0.267084	0.447	0.053	1.87647e-210	6	Cenpk
Cenpw	3.78993e-214	0.294017	0.44	0.052	6.72751e-210	6	Cenpw
Erh	1.6953e-213	0.477612	0.916	0.566	3.00933e-209	6	Erh
Snrpe	2.7069e-213	0.438141	0.992	0.86	4.80501e-209	6	Snrpe
Srsf2	5.16159e-213	0.496844	0.98	0.859	9.16234e-209	6	Srsf2
Knl1	1.18184e-212	0.382873	0.39	0.032	2.09789e-208	6	Knl1
Clspn	1.67401e-212	0.283478	0.352	0.015	2.97154e-208	6	Clspn
Ybx3	8.19515e-212	0.562914	0.82	0.407	1.45472e-207	6	Ybx3
Atad2	9.75486e-210	0.52913	0.717	0.262	1.73159e-205	6	Atad2
Chaf1a	9.79451e-207	0.27151	0.436	0.054	1.73862e-202	6	Chaf1a
Usp1	4.18369e-204	0.391745	0.685	0.232	7.42647e-200	6	Usp1
Atp5o.1	2.85775e-203	0.444421	0.981	0.782	5.0728e-199	6	Atp5o.1
Nop56	5.1462e-203	0.490211	0.858	0.46	9.13502e-199	6	Nop56
Snrpd2	1.1164e-202	0.456251	0.974	0.775	1.98172e-198	6	Snrpd2
Ddx39	1.95018e-202	0.466674	0.854	0.451	3.46176e-198	6	Ddx39
Cycs	4.56042e-202	0.516812	0.983	0.832	8.09519e-198	6	Cycs
Aurkb	7.10106e-202	0.404147	0.4	0.045	1.26051e-197	6	Aurkb
Magoh	1.42423e-201	0.436919	0.93	0.623	2.52816e-197	6	Magoh
Smc3	1.81452e-199	0.453298	0.823	0.409	3.22095e-195	6	Smc3
Ndc80	2.36454e-199	0.281467	0.336	0.016	4.1973e-195	6	Ndc80
Ccdc34	2.22164e-198	0.346495	0.521	0.109	3.94364e-194	6	Ccdc34
Sumo2	1.88157e-197	0.42198	0.998	0.908	3.33998e-193	6	Sumo2
Snu13	5.2004e-196	0.475573	0.967	0.746	9.23122e-192	6	Snu13
Tubb4b	6.7865e-196	0.800396	0.678	0.261	1.20467e-191	6	Tubb4b
Rfc3	8.3385e-195	0.301392	0.481	0.087	1.48017e-190	6	Rfc3
Rbm3	1.1665e-194	0.424427	0.999	0.921	2.07066e-190	6	Rbm3
Ppih	1.31666e-194	0.329235	0.63	0.19	2.3372e-190	6	Ppih
Lsm4	1.28808e-190	0.447199	0.966	0.739	2.28648e-186	6	Lsm4
H2afy	1.31356e-190	0.400728	0.999	0.918	2.33169e-186	6	H2afy
Pbk	1.44425e-190	0.27474	0.292	0.004	2.56368e-186	6	Pbk
Sptssa	1.96702e-190	0.430834	0.934	0.62	3.49166e-186	6	Sptssa
Tmem109	5.64588e-190	0.37927	0.682	0.246	1.0022e-185	6	Tmem109
Nap1l1	1.05569e-189	0.437043	0.997	0.905	1.87396e-185	6	Nap1l1
Alyref	2.73077e-189	0.459349	0.904	0.6	4.84739e-185	6	Alyref
Topbp1	3.89432e-189	0.351079	0.639	0.2	6.91281e-185	6	Topbp1
Ung	8.11623e-189	0.286619	0.339	0.023	1.44071e-184	6	Ung
Anp32e	8.86638e-189	0.543729	0.879	0.539	1.57387e-184	6	Anp32e
Ms4a4c	1.4781e-188	0.532193	0.554	0.146	2.62378e-184	6	Ms4a4c
Kif11	5.40775e-188	0.314888	0.325	0.018	9.5993e-184	6	Kif11
Nop58	1.3344e-187	0.459523	0.85	0.482	2.36869e-183	6	Nop58
Trappc5	2.7014e-187	0.456969	0.831	0.428	4.79526e-183	6	Trappc5
Lyar	8.28979e-187	0.399107	0.758	0.328	1.47152e-182	6	Lyar
Prdx4	8.46319e-187	0.358589	0.615	0.191	1.5023e-182	6	Prdx4
U2af1	1.8941e-186	0.438634	0.955	0.707	3.36221e-182	6	U2af1
Coro1a	9.45487e-185	0.425963	1	0.913	1.67833e-180	6	Coro1a
Lgals1	1.23257e-184	0.652024	0.719	0.284	2.18793e-180	6	Lgals1
Cenpe	5.18218e-184	0.401822	0.323	0.019	9.19889e-180	6	Cenpe
Cdc20	6.94918e-184	0.471099	0.313	0.016	1.23355e-179	6	Cdc20
Incenp	4.02954e-183	0.328093	0.393	0.051	7.15283e-179	6	Incenp
Nusap1	4.42496e-183	0.422805	0.299	0.011	7.85475e-179	6	Nusap1
Timeless	5.03615e-183	0.25416	0.43	0.066	8.93967e-179	6	Timeless
Nhp2	5.83669e-183	0.43233	0.938	0.644	1.03607e-178	6	Nhp2
Cenpx	1.216e-182	0.434022	0.904	0.564	2.15852e-178	6	Cenpx
Rps17	8.00367e-181	0.355631	1	0.942	1.42073e-176	6	Rps17
Atp5h	9.41361e-181	0.357092	0.999	0.917	1.67101e-176	6	Atp5h
Hmmr	3.21487e-180	0.304872	0.283	0.006	5.70672e-176	6	Hmmr
Ppil1	9.95373e-180	0.325108	0.629	0.21	1.76689e-175	6	Ppil1
Rexo2	1.94947e-179	0.444048	0.918	0.583	3.4605e-175	6	Rexo2
Prmt1	2.57677e-179	0.440368	0.906	0.609	4.57403e-175	6	Prmt1
Ccnd3	5.70902e-178	0.452797	0.85	0.463	1.01341e-173	6	Ccnd3
Hspd1	6.32941e-178	0.511007	0.94	0.679	1.12353e-173	6	Hspd1
Ccnb1	1.04868e-177	0.341345	0.291	0.01	1.86151e-173	6	Ccnb1
Dpy30	2.01351e-177	0.388478	0.839	0.453	3.57418e-173	6	Dpy30
Atp5j	1.28452e-176	0.385429	0.991	0.854	2.28015e-172	6	Atp5j
Hist1h1b	2.064e-176	0.845028	0.389	0.056	3.6638e-172	6	Hist1h1b
Hmgn1	3.53542e-176	0.453493	0.958	0.746	6.27573e-172	6	Hmgn1
Anapc5	4.29052e-176	0.409515	0.836	0.458	7.61611e-172	6	Anapc5
Rbmxl1	4.69192e-175	0.39511	0.841	0.452	8.32862e-171	6	Rbmxl1
Srsf7	7.01922e-175	0.415856	0.986	0.883	1.24598e-170	6	Srsf7
Smc1a	9.85109e-175	0.44858	0.878	0.536	1.74867e-170	6	Smc1a
Atp5g1	1.25671e-174	0.429194	0.991	0.834	2.23079e-170	6	Atp5g1
Cenpf	2.82647e-174	0.512303	0.329	0.027	5.01727e-170	6	Cenpf
Hpf1	3.49237e-173	0.381941	0.764	0.363	6.1993e-169	6	Hpf1
Park7	3.76854e-173	0.401155	0.988	0.816	6.68954e-169	6	Park7
Cbx3	2.23835e-172	0.416318	0.849	0.479	3.9733e-168	6	Cbx3
Cfl1	1.11877e-171	0.327284	1	0.95	1.98593e-167	6	Cfl1
Dbi	1.71777e-171	0.418372	0.976	0.749	3.04921e-167	6	Dbi
Cox5b	2.1793e-171	0.379222	0.994	0.886	3.86847e-167	6	Cox5b
Snrpd3	6.47125e-171	0.40656	0.947	0.659	1.14871e-166	6	Snrpd3
Fkbp2	1.03586e-170	0.429811	0.896	0.542	1.83875e-166	6	Fkbp2
Ccnb2	1.94117e-170	0.592392	0.396	0.063	3.44576e-166	6	Ccnb2
Rangap1	8.03181e-170	0.343247	0.671	0.253	1.42573e-165	6	Rangap1
Arhgdib	4.67047e-169	0.5043	0.984	0.802	8.29055e-165	6	Arhgdib
Ube2c	1.48697e-167	0.881818	0.484	0.125	2.63952e-163	6	Ube2c
Itgb7	1.67277e-167	0.484894	0.91	0.562	2.96934e-163	6	Itgb7
Kif15	2.42594e-167	0.301025	0.364	0.047	4.30629e-163	6	Kif15
Cct8	5.1722e-167	0.407252	0.986	0.796	9.18117e-163	6	Cct8
Hprt	2.06149e-166	0.394623	0.862	0.518	3.65935e-162	6	Hprt
Ywhae	2.41074e-166	0.386777	0.993	0.852	4.27931e-162	6	Ywhae
Dkc1	2.64089e-166	0.381138	0.76	0.351	4.68785e-162	6	Dkc1
Ptges3	5.04601e-166	0.417788	0.928	0.642	8.95717e-162	6	Ptges3
Cct5	9.72068e-166	0.400379	0.989	0.836	1.72552e-161	6	Cct5
Tmpo	1.23957e-165	0.47461	0.965	0.8	2.20036e-161	6	Tmpo
Slbp	2.33275e-165	0.458657	0.753	0.377	4.14086e-161	6	Slbp
Pfdn6	3.64867e-165	0.367671	0.886	0.522	6.47675e-161	6	Pfdn6
Cox5a	5.7003e-165	0.335752	0.999	0.913	1.01186e-160	6	Cox5a
Prc1	2.7551e-164	0.306006	0.278	0.012	4.89058e-160	6	Prc1
Jpt1	5.41727e-164	0.480987	0.971	0.768	9.61619e-160	6	Jpt1
Fkbp3	6.53431e-164	0.395415	0.896	0.557	1.15991e-159	6	Fkbp3
Krtcap2	1.62047e-163	0.412512	0.965	0.699	2.87649e-159	6	Krtcap2
Nop10	2.10722e-163	0.420286	0.947	0.687	3.74052e-159	6	Nop10
Eef1g	2.227e-163	0.370078	0.997	0.914	3.95314e-159	6	Eef1g
Dynll1	4.28925e-162	0.432676	0.991	0.845	7.61384e-158	6	Dynll1
Clic1	5.40579e-162	0.39765	0.997	0.901	9.59582e-158	6	Clic1
Lbr	5.94574e-162	0.338808	0.661	0.249	1.05543e-157	6	Lbr
H2afx	7.215e-162	0.869735	0.755	0.423	1.28074e-157	6	H2afx
Nsmce4a	9.6681e-162	0.357096	0.881	0.542	1.71618e-157	6	Nsmce4a
Fkbp4	5.20988e-161	0.427842	0.853	0.522	9.24806e-157	6	Fkbp4
Esco2	4.80419e-160	0.254985	0.255	0.006	8.52791e-156	6	Esco2
Snrpa1	1.34527e-159	0.383058	0.871	0.541	2.38798e-155	6	Snrpa1
Rpa1	2.57981e-159	0.291946	0.566	0.172	4.57942e-155	6	Rpa1
Snrpg	2.92876e-159	0.38473	0.967	0.742	5.19884e-155	6	Snrpg
Timm8a1	4.18868e-159	0.282088	0.564	0.171	7.43532e-155	6	Timm8a1
Mrpl18	4.75335e-159	0.390126	0.946	0.679	8.43766e-155	6	Mrpl18
Raly	3.41127e-158	0.389399	0.92	0.642	6.05534e-154	6	Raly
Fbl	1.55737e-157	0.42025	0.98	0.778	2.76449e-153	6	Fbl
Rnaseh2b	2.15855e-157	0.288792	0.617	0.206	3.83165e-153	6	Rnaseh2b
Ndufa4	4.22541e-157	0.351603	0.993	0.888	7.50052e-153	6	Ndufa4
Pcna	2.65483e-156	0.435487	0.669	0.293	4.71258e-152	6	Pcna
Emb	3.05032e-156	0.318114	0.53	0.151	5.41462e-152	6	Emb
Atp5b	3.36279e-156	0.366539	0.998	0.905	5.96929e-152	6	Atp5b
Uchl5	4.23119e-156	0.323144	0.729	0.317	7.51079e-152	6	Uchl5
Rpl8	4.97304e-156	0.296369	1	0.967	8.82765e-152	6	Rpl8
Ndufb8	2.56693e-154	0.37337	0.976	0.766	4.55656e-150	6	Ndufb8
Hsp90ab1	5.97285e-154	0.313719	1	0.979	1.06024e-149	6	Hsp90ab1
Mrpl23	8.27567e-154	0.38155	0.86	0.523	1.46901e-149	6	Mrpl23
Pfn1	2.24339e-153	0.323278	0.999	0.95	3.98224e-149	6	Pfn1
Lsm8	9.38565e-153	0.306318	0.701	0.3	1.66605e-148	6	Lsm8
C1qbp	1.63517e-151	0.43364	0.946	0.704	2.90259e-147	6	C1qbp
Nmral1	1.69561e-151	0.294026	0.568	0.184	3.00988e-147	6	Nmral1
Lsm6	2.63415e-151	0.366211	0.948	0.717	4.67588e-147	6	Lsm6
Cdkn3	3.30152e-151	0.307369	0.31	0.032	5.86052e-147	6	Cdkn3
Uchl3	4.4805e-151	0.350279	0.869	0.53	7.95333e-147	6	Uchl3
Npm3	6.39138e-151	0.363284	0.839	0.473	1.13453e-146	6	Npm3
Tfdp1	1.24071e-150	0.282201	0.566	0.181	2.20239e-146	6	Tfdp1
Dbf4	8.67482e-150	0.254799	0.445	0.1	1.53987e-145	6	Dbf4
Mrpl33	8.89227e-150	0.376728	0.955	0.707	1.57847e-145	6	Mrpl33
Bex6	1.65421e-149	0.295332	0.422	0.086	2.93639e-145	6	Bex6
Oaz1	2.87976e-148	0.295518	1	0.952	5.11187e-144	6	Oaz1
Nol7	3.41187e-148	0.365027	0.978	0.769	6.05641e-144	6	Nol7
Crip1	1.79964e-147	0.446221	0.999	0.947	3.19454e-143	6	Crip1
Pkm	4.93366e-147	0.374447	0.971	0.816	8.75773e-143	6	Pkm
Lmo1	6.88845e-147	0.271731	0.469	0.117	1.22277e-142	6	Lmo1
Tcp1	1.17153e-146	0.371117	0.953	0.734	2.07958e-142	6	Tcp1
Ndufb7	4.08666e-146	0.362507	0.974	0.785	7.25422e-142	6	Ndufb7
Tmem14c	1.42761e-145	0.376093	0.964	0.749	2.53415e-141	6	Tmem14c
Gmfg	2.33091e-145	0.441384	0.946	0.657	4.1376e-141	6	Gmfg
Mrpl12	3.89177e-145	0.351322	0.869	0.522	6.90829e-141	6	Mrpl12
Prdx1	4.97674e-145	0.348031	0.994	0.901	8.83421e-141	6	Prdx1
Uqcc2	1.53328e-144	0.37193	0.9	0.592	2.72172e-140	6	Uqcc2
Paics	1.88138e-144	0.369229	0.744	0.371	3.33964e-140	6	Paics
Mrpl28	3.02551e-144	0.338432	0.763	0.398	5.37059e-140	6	Mrpl28
Pdap1	6.79852e-144	0.348095	0.893	0.566	1.20681e-139	6	Pdap1
Med30	2.8282e-143	0.344851	0.826	0.473	5.02034e-139	6	Med30
Rps2	5.69367e-143	0.308098	1	0.965	1.01068e-138	6	Rps2
Ccr2	8.53554e-143	0.443398	0.571	0.182	1.51514e-138	6	Ccr2
Rcc2	1.4278e-141	0.32238	0.821	0.451	2.5345e-137	6	Rcc2
Bex3	2.63715e-141	0.370631	0.814	0.466	4.6812e-137	6	Bex3
Cox7a2	7.52251e-141	0.342725	0.989	0.849	1.33532e-136	6	Cox7a2
Polr2f	1.0427e-139	0.331036	0.85	0.493	1.85089e-135	6	Polr2f
Rps27l	1.27776e-139	0.354096	0.988	0.882	2.26816e-135	6	Rps27l
Vdac1	2.02168e-139	0.335782	0.85	0.506	3.58869e-135	6	Vdac1
Stip1	3.06244e-139	0.300393	0.738	0.343	5.43614e-135	6	Stip1
Hnrnpa0	3.12543e-139	0.344109	0.984	0.826	5.54794e-135	6	Hnrnpa0
Hnrnpa1	4.20268e-139	0.364417	0.995	0.857	7.46018e-135	6	Hnrnpa1
Pycard	1.00428e-138	0.420923	0.948	0.674	1.78269e-134	6	Pycard
Cenpa	1.565e-138	0.689141	0.497	0.168	2.77803e-134	6	Cenpa
Rpa3	2.05954e-138	0.318085	0.709	0.331	3.65588e-134	6	Rpa3
Ndufa5	2.33148e-138	0.320257	0.816	0.456	4.13862e-134	6	Ndufa5
Ppp1r14b	4.94124e-138	0.404705	0.919	0.661	8.77119e-134	6	Ppp1r14b
Mrpl13	7.91451e-138	0.308895	0.804	0.432	1.4049e-133	6	Mrpl13
Sf3b6	1.2911e-137	0.334306	0.982	0.785	2.29183e-133	6	Sf3b6
Ndufab1	3.42371e-137	0.357954	0.94	0.693	6.07742e-133	6	Ndufab1
Higd1a	4.80765e-137	0.333203	0.877	0.542	8.53407e-133	6	Higd1a
Pnp	1.22419e-136	0.369353	0.893	0.556	2.17306e-132	6	Pnp
Calm3	2.35358e-136	0.385804	0.954	0.736	4.17784e-132	6	Calm3
Tceal9	5.61252e-136	0.265243	0.57	0.198	9.96279e-132	6	Tceal9
Cetn3	1.67793e-135	0.346783	0.894	0.589	2.9785e-131	6	Cetn3
Ckb	3.99266e-135	0.435956	0.994	0.806	7.08736e-131	6	Ckb
Psmb8	1.52611e-134	0.303401	0.999	0.943	2.709e-130	6	Psmb8
Trmt112	2.17083e-134	0.353531	0.933	0.626	3.85344e-130	6	Trmt112
Fmc1	5.54139e-134	0.256854	0.603	0.222	9.83652e-130	6	Fmc1
Naa10	1.8561e-133	0.292767	0.712	0.324	3.29476e-129	6	Naa10
Mrpl51	2.3471e-133	0.337994	0.898	0.606	4.16634e-129	6	Mrpl51
Emg1	4.27382e-133	0.339757	0.936	0.649	7.58645e-129	6	Emg1
Ezh2	6.7587e-133	0.401581	0.759	0.431	1.19974e-128	6	Ezh2
Strap	1.26796e-132	0.323879	0.882	0.541	2.25076e-128	6	Strap
Fcer1g	5.62719e-132	0.659375	0.804	0.496	9.98882e-128	6	Fcer1g
Idh2	5.68917e-132	0.326841	0.762	0.393	1.00988e-127	6	Idh2
Ldha	9.9056e-132	0.387497	0.987	0.816	1.75834e-127	6	Ldha
Erp29	9.70949e-131	0.347859	0.997	0.855	1.72353e-126	6	Erp29
Cct7	3.42419e-130	0.352787	0.963	0.746	6.07829e-126	6	Cct7
Atp5f1	3.67372e-130	0.297409	0.999	0.917	6.52121e-126	6	Atp5f1
Gar1	8.86877e-130	0.334432	0.707	0.347	1.57429e-125	6	Gar1
Hist1h2ap	1.09817e-129	0.95778	0.394	0.101	1.94936e-125	6	Hist1h2ap
Eno1	4.59036e-129	0.327607	0.792	0.422	8.14835e-125	6	Eno1
Elob	7.52188e-129	0.321815	0.994	0.856	1.33521e-124	6	Elob
Dnajc2	7.8854e-128	0.33773	0.9	0.586	1.39974e-123	6	Dnajc2
Hspa14	1.04185e-127	0.308421	0.759	0.4	1.84939e-123	6	Hspa14
Nudt21	1.48848e-127	0.323995	0.921	0.627	2.64221e-123	6	Nudt21
Gnb2	2.50137e-127	0.324968	0.995	0.886	4.44017e-123	6	Gnb2
Cct2	2.61203e-127	0.326328	0.988	0.809	4.63662e-123	6	Cct2
Cldnd1	8.98501e-127	0.400352	0.874	0.566	1.59493e-122	6	Cldnd1
Ndufb10	1.13639e-126	0.331584	0.97	0.754	2.01721e-122	6	Ndufb10
Pdia6	1.26209e-126	0.429905	0.969	0.777	2.24034e-122	6	Pdia6
Cfp	1.39313e-126	0.380893	0.793	0.433	2.47294e-122	6	Cfp
Nans	2.32339e-126	0.264345	0.766	0.389	4.12426e-122	6	Nans
Rsl1d1	4.17975e-126	0.326374	0.86	0.514	7.41947e-122	6	Rsl1d1
Snrnp40	5.17323e-126	0.289441	0.797	0.44	9.183e-122	6	Snrnp40
Tuba4a	7.33778e-126	0.287477	0.575	0.225	1.30253e-121	6	Tuba4a
Pgp	1.07948e-124	0.3318	0.73	0.381	1.91619e-120	6	Pgp
G3bp1	1.33668e-124	0.348754	0.974	0.84	2.37274e-120	6	G3bp1
Psma7	2.0521e-124	0.290766	0.996	0.927	3.64268e-120	6	Psma7
Ppa1	3.09974e-124	0.329871	0.819	0.484	5.50235e-120	6	Ppa1
Nxt1	4.52002e-124	0.29375	0.693	0.343	8.02348e-120	6	Nxt1
Phf5a	4.61167e-124	0.30327	0.857	0.541	8.18618e-120	6	Phf5a
Vdac3	1.35915e-123	0.317464	0.942	0.675	2.41262e-119	6	Vdac3
Pgam1	1.40821e-123	0.350217	0.944	0.738	2.49972e-119	6	Pgam1
Mndal	1.53211e-123	0.430401	0.669	0.304	2.71965e-119	6	Mndal
Cct3	1.66384e-123	0.342018	0.952	0.747	2.95347e-119	6	Cct3
Snrpc	1.7316e-123	0.309731	0.907	0.611	3.07376e-119	6	Snrpc
Timm50	3.83384e-123	0.273029	0.654	0.29	6.80544e-119	6	Timm50
Atp5a1	4.52333e-123	0.319166	0.996	0.876	8.02936e-119	6	Atp5a1
Fdps	4.86993e-123	0.433915	0.803	0.453	8.64461e-119	6	Fdps
Smdt1	5.24197e-123	0.326075	0.991	0.845	9.30503e-119	6	Smdt1
Idh3a	6.70365e-123	0.270201	0.691	0.324	1.18996e-118	6	Idh3a
Kif23	7.84346e-123	0.412185	0.57	0.233	1.39229e-118	6	Kif23
Rbm8a	8.14399e-123	0.331313	0.951	0.719	1.44564e-118	6	Rbm8a
Mrps14	8.73857e-123	0.336255	0.967	0.738	1.55118e-118	6	Mrps14
Plp2	2.5098e-122	0.316237	0.761	0.394	4.45514e-118	6	Plp2
Naa50	3.98846e-122	0.308015	0.816	0.472	7.07991e-118	6	Naa50
Anp32a	5.57017e-122	0.320474	0.928	0.641	9.88761e-118	6	Anp32a
Larp7	9.45558e-122	0.259962	0.643	0.269	1.67846e-117	6	Larp7
Phb2	9.61745e-122	0.338018	0.945	0.706	1.70719e-117	6	Phb2
Cacybp	1.12666e-121	0.347021	0.924	0.662	1.99994e-117	6	Cacybp
Lta4h	3.17891e-121	0.286362	0.663	0.297	5.64289e-117	6	Lta4h
Sell	3.18691e-121	0.282675	0.498	0.159	5.65708e-117	6	Sell
Tsn	7.937e-121	0.311873	0.906	0.628	1.4089e-116	6	Tsn
Psmc3	9.8512e-121	0.303189	0.924	0.653	1.74869e-116	6	Psmc3
Nudcd2	1.13986e-120	0.284036	0.717	0.349	2.02337e-116	6	Nudcd2
Psma4	3.01656e-120	0.31162	0.98	0.838	5.3547e-116	6	Psma4
Rwdd1	4.31967e-120	0.315092	0.915	0.64	7.66785e-116	6	Rwdd1
Chchd1	7.58468e-120	0.316901	0.913	0.651	1.34636e-115	6	Chchd1
Ywhah	3.47901e-119	0.326093	0.974	0.795	6.17559e-115	6	Ywhah
Polr2j	4.54565e-119	0.295742	0.877	0.555	8.06898e-115	6	Polr2j
Hjurp	1.06124e-118	0.258518	0.468	0.146	1.88381e-114	6	Hjurp
Lsm7	1.57949e-118	0.285865	0.795	0.428	2.80375e-114	6	Lsm7
Psmb6	2.87586e-118	0.304947	0.981	0.825	5.10493e-114	6	Psmb6
Eif4h	3.16539e-118	0.308644	0.967	0.791	5.61888e-114	6	Eif4h
Osgep	3.57162e-118	0.291785	0.833	0.5	6.33997e-114	6	Osgep
Nsmce1	5.407e-118	0.296589	0.741	0.403	9.59796e-114	6	Nsmce1
Sdf2l1	5.5999e-118	0.394692	0.952	0.716	9.94038e-114	6	Sdf2l1
Hells	6.80458e-118	0.328753	0.673	0.326	1.20788e-113	6	Hells
Elof1	1.96493e-117	0.273347	0.792	0.429	3.48794e-113	6	Elof1
Tma7	4.17649e-117	0.288316	0.995	0.901	7.4137e-113	6	Tma7
Ssna1	5.5863e-117	0.296185	0.736	0.395	9.91624e-113	6	Ssna1
Trim28	6.28693e-117	0.296115	0.717	0.374	1.11599e-112	6	Trim28
Srm	5.68836e-116	0.309762	0.57	0.231	1.00974e-111	6	Srm
Eif2s1	9.78221e-116	0.313221	0.951	0.711	1.73644e-111	6	Eif2s1
Psmb2	1.80573e-115	0.307164	0.978	0.806	3.20535e-111	6	Psmb2
Ppp1ca	2.89693e-115	0.305407	0.994	0.872	5.14233e-111	6	Ppp1ca
Cisd1	5.45279e-115	0.311563	0.738	0.401	9.67925e-111	6	Cisd1
Eif6	9.48209e-114	0.298692	0.909	0.629	1.68317e-109	6	Eif6
Smc6	1.0281e-113	0.341057	0.825	0.536	1.82498e-109	6	Smc6
Lrrc59	2.5813e-113	0.266239	0.721	0.35	4.58206e-109	6	Lrrc59
Ptbp1	4.02754e-113	0.296845	0.848	0.54	7.14928e-109	6	Ptbp1
Mrfap1	7.57256e-113	0.301889	0.957	0.75	1.34421e-108	6	Mrfap1
Ywhaq	7.73908e-113	0.310212	0.956	0.769	1.37376e-108	6	Ywhaq
Exosc7	8.07979e-113	0.259989	0.748	0.398	1.43424e-108	6	Exosc7
Rbbp4	9.01952e-113	0.324046	0.862	0.568	1.60105e-108	6	Rbbp4
Cd209a	1.00443e-112	0.469151	0.364	0.089	1.78296e-108	6	Cd209a
Eif1ad	1.23737e-112	0.277903	0.687	0.344	2.19645e-108	6	Eif1ad
Mdh2	1.66512e-112	0.337426	0.986	0.844	2.95575e-108	6	Mdh2
Ass1	2.25801e-112	0.363578	0.815	0.491	4.0082e-108	6	Ass1
Cnbp	3.88738e-112	0.328222	0.988	0.852	6.90049e-108	6	Cnbp
Abracl	5.3378e-111	0.284966	0.993	0.887	9.47512e-107	6	Abracl
Pomp	1.84059e-110	0.270546	0.999	0.937	3.26723e-106	6	Pomp
Psmb5	3.97118e-110	0.310841	0.981	0.819	7.04923e-106	6	Psmb5
Hnrnpu	4.06278e-110	0.314867	0.983	0.85	7.21183e-106	6	Hnrnpu
Tspo	4.40865e-110	0.263741	0.98	0.813	7.82579e-106	6	Tspo
Psma2	6.56817e-110	0.280703	0.988	0.854	1.16592e-105	6	Psma2
Ssb	1.18926e-109	0.289878	0.966	0.777	2.11105e-105	6	Ssb
Ppp1cc	1.40512e-109	0.308975	0.823	0.521	2.49424e-105	6	Ppp1cc
Psmb3	1.61008e-109	0.296059	0.987	0.837	2.85805e-105	6	Psmb3
Gpx4	1.75765e-109	0.318536	0.912	0.659	3.12001e-105	6	Gpx4
Mrto4	3.83001e-109	0.271175	0.669	0.326	6.79866e-105	6	Mrto4
Atp5g2	4.71363e-109	0.278292	0.997	0.913	8.36716e-105	6	Atp5g2
Gspt1	2.57238e-108	0.294542	0.815	0.497	4.56624e-104	6	Gspt1
Smc4	3.0207e-108	0.536813	0.795	0.541	5.36204e-104	6	Smc4
Tpm4	4.5282e-108	0.307814	0.921	0.665	8.03801e-104	6	Tpm4
Prelid1	5.3629e-108	0.314511	0.919	0.652	9.51968e-104	6	Prelid1
Atp5g3	6.30301e-108	0.311078	0.976	0.819	1.11885e-103	6	Atp5g3
Atp5d	1.3929e-107	0.283343	0.99	0.86	2.47254e-103	6	Atp5d
Txnl1	2.14625e-107	0.27958	0.906	0.623	3.80981e-103	6	Txnl1
Pitpna	4.67065e-107	0.30689	0.982	0.775	8.29087e-103	6	Pitpna
Pop5	4.98398e-107	0.264574	0.78	0.434	8.84707e-103	6	Pop5
Mef2c	8.44728e-107	0.363361	0.829	0.496	1.49948e-102	6	Mef2c
Atp5k	2.4906e-106	0.288887	0.954	0.74	4.42106e-102	6	Atp5k
Gadd45gip1	3.25037e-106	0.272573	0.823	0.497	5.76973e-102	6	Gadd45gip1
Cyc1	1.17884e-105	0.298797	0.873	0.59	2.09255e-101	6	Cyc1
Polr2e	1.62201e-105	0.276823	0.9	0.608	2.87923e-101	6	Polr2e
Vars	3.00394e-105	0.258544	0.764	0.423	5.33229e-101	6	Vars
Apex1	4.38216e-105	0.292	0.686	0.347	7.77877e-101	6	Apex1
Ebna1bp2	4.74692e-105	0.278258	0.806	0.468	8.42626e-101	6	Ebna1bp2
Mrps28	6.48312e-105	0.259744	0.77	0.418	1.15082e-100	6	Mrps28
Atp5j2	7.73455e-105	0.277033	0.994	0.881	1.37296e-100	6	Atp5j2
Ciao2a	9.40556e-105	0.285304	0.909	0.63	1.66958e-100	6	Ciao2a
Psip1	1.56006e-104	0.257289	0.692	0.347	2.76927e-100	6	Psip1
Sarnp	1.57365e-104	0.290353	0.904	0.615	2.79339e-100	6	Sarnp
Anapc15	1.77566e-104	0.260917	0.716	0.369	3.15197e-100	6	Anapc15
Nsd2	2.23738e-104	0.268472	0.6	0.262	3.97157e-100	6	Nsd2
Me2	8.9285e-104	0.260171	0.737	0.388	1.5849e-99	6	Me2
Eif3i	1.38536e-103	0.288454	0.984	0.81	2.45915e-99	6	Eif3i
Commd1	3.28433e-103	0.269641	0.85	0.536	5.83001e-99	6	Commd1
Hnrnpk	5.01594e-103	0.263017	0.995	0.911	8.9038e-99	6	Hnrnpk
Swi5	6.5849e-103	0.301057	0.974	0.798	1.16889e-98	6	Swi5
Psmc4	1.70853e-102	0.270077	0.893	0.607	3.03281e-98	6	Psmc4
Mrpl15	2.13741e-102	0.272761	0.846	0.533	3.79412e-98	6	Mrpl15
Ptpa	4.3579e-102	0.270897	0.793	0.461	7.73571e-98	6	Ptpa
Eef1d	7.2392e-102	0.287462	0.993	0.845	1.28503e-97	6	Eef1d
Etfb	1.10658e-101	0.293171	0.888	0.615	1.96429e-97	6	Etfb
Rfc1	1.43799e-101	0.281022	0.68	0.358	2.55257e-97	6	Rfc1
Eif4a3	1.59212e-101	0.277259	0.841	0.555	2.82617e-97	6	Eif4a3
Mrpl20	4.41631e-101	0.27832	0.923	0.665	7.83939e-97	6	Mrpl20
Thoc7	6.023e-101	0.279064	0.885	0.611	1.06914e-96	6	Thoc7
Psmd8	1.47253e-100	0.287769	0.963	0.785	2.61389e-96	6	Psmd8
Uba2	1.73556e-100	0.251156	0.787	0.453	3.0808e-96	6	Uba2
Rdx	8.57141e-100	0.286359	0.825	0.536	1.52151e-95	6	Rdx
Reep5	1.52522e-99	0.293113	0.976	0.804	2.70741e-95	6	Reep5
Msn	1.95911e-99	0.335132	0.924	0.679	3.47761e-95	6	Msn
Glrx3	2.6082e-99	0.291781	0.938	0.711	4.62981e-95	6	Glrx3
Uqcr10	2.62708e-99	0.286952	0.955	0.77	4.66332e-95	6	Uqcr10
Ndufa12	1.45006e-98	0.285462	0.923	0.683	2.574e-94	6	Ndufa12
Anxa1	2.66582e-98	0.316659	0.844	0.495	4.73211e-94	6	Anxa1
Prpf19	2.78217e-98	0.264362	0.793	0.467	4.93862e-94	6	Prpf19
Tpm3	1.19589e-97	0.268754	0.993	0.927	2.12282e-93	6	Tpm3
Mrps15	1.26958e-97	0.273302	0.894	0.601	2.25363e-93	6	Mrps15
Timm13	2.07379e-97	0.280027	0.941	0.727	3.68118e-93	6	Timm13
Psmd6	2.94711e-97	0.273488	0.871	0.57	5.23142e-93	6	Psmd6
Ndufa11	3.196e-97	0.275742	0.885	0.61	5.67322e-93	6	Ndufa11
Cops6	7.55313e-97	0.268303	0.835	0.547	1.34076e-92	6	Cops6
Hspa8	1.19778e-96	0.32751	1	0.985	2.12618e-92	6	Hspa8
Eif1ax	2.17573e-96	0.282124	0.859	0.576	3.86213e-92	6	Eif1ax
Ms4a6b	2.19504e-96	0.314827	0.57	0.258	3.89641e-92	6	Ms4a6b
Pin1	2.58916e-96	0.253086	0.773	0.455	4.59602e-92	6	Pin1
Pdcd5	2.87582e-96	0.25952	0.87	0.598	5.10487e-92	6	Pdcd5
Grpel1	3.21598e-96	0.259033	0.871	0.579	5.70868e-92	6	Grpel1
Rbx1	6.4842e-96	0.269856	0.993	0.87	1.15101e-91	6	Rbx1
Anxa6	3.6077e-95	0.297398	0.995	0.808	6.40404e-91	6	Anxa6
Dnajc19	5.2177e-95	0.251598	0.792	0.464	9.26194e-91	6	Dnajc19
Pole4	5.57856e-95	0.28015	0.795	0.51	9.90251e-91	6	Pole4
Cdkn2d	8.98338e-95	0.250284	0.339	0.094	1.59464e-90	6	Cdkn2d
Mpp6	1.06204e-94	0.278521	0.934	0.694	1.88523e-90	6	Mpp6
Bcl7c	1.70772e-94	0.259176	0.825	0.513	3.03137e-90	6	Bcl7c
Cox7b	2.41888e-94	0.276412	0.997	0.877	4.29376e-90	6	Cox7b
Mrps24	5.59757e-94	0.26834	0.933	0.695	9.93625e-90	6	Mrps24
Ssr1	1.61561e-93	0.275561	0.897	0.632	2.86787e-89	6	Ssr1
Uqcrq	1.78115e-93	0.273979	0.984	0.825	3.16172e-89	6	Uqcrq
Ddx39b	2.37264e-93	0.268939	0.948	0.751	4.21167e-89	6	Ddx39b
Supt16	7.28578e-93	0.276044	0.808	0.496	1.2933e-88	6	Supt16
Exosc5	2.04835e-92	0.271614	0.843	0.543	3.63603e-88	6	Exosc5
Hspa4	2.79904e-92	0.285318	0.904	0.661	4.96857e-88	6	Hspa4
Ndufb6	2.83296e-92	0.25536	0.871	0.591	5.02878e-88	6	Ndufb6
Ndufv2	2.163e-91	0.259076	0.94	0.721	3.83954e-87	6	Ndufv2
Uqcr11	3.42194e-91	0.281604	0.945	0.729	6.07429e-87	6	Uqcr11
Cbx1	3.7884e-91	0.254559	0.79	0.487	6.7248e-87	6	Cbx1
Hist1h2ae	6.85113e-91	0.719609	0.354	0.114	1.21614e-86	6	Hist1h2ae
Gsn	2.5467e-90	0.3203	0.97	0.744	4.52065e-86	6	Gsn
S100a6	3.77908e-90	0.467612	0.801	0.504	6.70825e-86	6	S100a6
Eif3l	4.99628e-90	0.253118	0.911	0.636	8.86889e-86	6	Eif3l
Pcbp1	6.42425e-90	0.253246	0.984	0.86	1.14037e-85	6	Pcbp1
Atp5c1	2.98165e-89	0.254784	0.997	0.893	5.29274e-85	6	Atp5c1
Ndufs6	3.01386e-89	0.257464	0.912	0.668	5.34991e-85	6	Ndufs6
Selenof	4.07939e-89	0.272743	0.964	0.76	7.24132e-85	6	Selenof
Sfr1	4.10839e-89	0.252198	0.923	0.672	7.29281e-85	6	Sfr1
Adh5	4.93144e-89	0.2669	0.888	0.615	8.7538e-85	6	Adh5
Ccnd1	1.28005e-88	0.360592	0.935	0.722	2.27222e-84	6	Ccnd1
Sms	1.59292e-88	0.255542	0.815	0.513	2.8276e-84	6	Sms
Cmpk1	1.9118e-88	0.25827	0.919	0.681	3.39363e-84	6	Cmpk1
Zfp706	1.62628e-87	0.276234	0.952	0.757	2.8868e-83	6	Zfp706
Arpc5l	1.77126e-87	0.269027	0.967	0.789	3.14416e-83	6	Arpc5l
Arl6ip5	2.03443e-87	0.2799	0.874	0.576	3.61132e-83	6	Arl6ip5
Sdhb	3.67269e-87	0.263512	0.919	0.651	6.5194e-83	6	Sdhb
Oxct1	4.53324e-87	0.253178	0.771	0.464	8.04696e-83	6	Oxct1
Unc119	6.3308e-87	0.3215	0.945	0.685	1.12378e-82	6	Unc119
Cct4	9.98642e-87	0.261565	0.971	0.819	1.77269e-82	6	Cct4
Sumo3	8.35821e-86	0.290316	0.932	0.718	1.48367e-81	6	Sumo3
Oat	1.49817e-85	0.265127	0.848	0.563	2.65939e-81	6	Oat
Minos1	1.73204e-85	0.260208	0.977	0.804	3.07455e-81	6	Minos1
Smchd1	2.74354e-85	0.268581	0.89	0.656	4.87006e-81	6	Smchd1
Arhgdia	3.91782e-85	0.256173	0.995	0.897	6.95453e-81	6	Arhgdia
Tomm5	4.17189e-85	0.272945	0.93	0.683	7.40553e-81	6	Tomm5
Mtch1	8.13099e-85	0.253786	0.874	0.597	1.44333e-80	6	Mtch1
Rbbp7	9.68424e-84	0.271205	0.893	0.67	1.71905e-79	6	Rbbp7
Mcemp1	1.4495e-83	0.300353	0.35	0.109	2.57301e-79	6	Mcemp1
Hspe1	7.517e-83	0.280845	0.997	0.906	1.33434e-78	6	Hspe1
Eif2s2	1.03417e-82	0.270147	0.98	0.83	1.83576e-78	6	Eif2s2
Manf	3.56878e-82	0.305014	0.935	0.723	6.33494e-78	6	Manf
H2afj	6.64683e-81	0.269514	0.955	0.752	1.17988e-76	6	H2afj
Pebp1	5.42909e-80	0.260615	0.966	0.782	9.63718e-76	6	Pebp1
Aes	1.06129e-79	0.250397	0.923	0.686	1.8839e-75	6	Aes
Dnaja1	2.27641e-79	0.295015	0.987	0.86	4.04085e-75	6	Dnaja1
Ifi203	7.89336e-79	0.262895	0.478	0.197	1.40115e-74	6	Ifi203
Tmed2	9.98193e-79	0.268354	0.96	0.777	1.77189e-74	6	Tmed2
Bub3	1.23392e-78	0.277825	0.809	0.553	2.19033e-74	6	Bub3
Acadl	1.54116e-77	0.279866	0.905	0.683	2.73572e-73	6	Acadl
Cybb	8.24094e-75	0.293352	0.415	0.163	1.46285e-70	6	Cybb
Slfn2	8.27874e-74	0.257227	0.85	0.561	1.46956e-69	6	Slfn2
Spcs2	4.02476e-73	0.27036	0.962	0.766	7.14435e-69	6	Spcs2
Ptpn6	4.26786e-73	0.278492	0.915	0.68	7.57587e-69	6	Ptpn6
Napsa	3.97318e-72	0.292692	0.995	0.877	7.05279e-68	6	Napsa
Ncf2	1.69163e-70	0.309704	0.56	0.297	3.00282e-66	6	Ncf2
Calm2	6.03227e-70	0.363938	0.923	0.724	1.07079e-65	6	Calm2
Rac2	7.80114e-70	0.287127	0.931	0.719	1.38478e-65	6	Rac2
Klrd1	8.0256e-68	0.297945	0.484	0.222	1.42462e-63	6	Klrd1
Prdx6	6.13467e-66	0.254247	0.883	0.652	1.08897e-61	6	Prdx6
Hist1h1e	3.82263e-63	0.285477	0.419	0.19	6.78556e-59	6	Hist1h1e
Hsp90b1	1.70851e-62	0.345082	0.982	0.871	3.03277e-58	6	Hsp90b1
Trf	9.77037e-61	0.293266	0.597	0.341	1.73434e-56	6	Trf
Zfp36l2	8.29471e-58	0.254844	0.844	0.581	1.47239e-53	6	Zfp36l2
Nfkb1	2.41386e-57	0.286507	0.911	0.748	4.28484e-53	6	Nfkb1
Arl6ip1	2.77905e-55	0.349094	0.976	0.843	4.93309e-51	6	Arl6ip1
Calr	1.22348e-54	0.257295	0.995	0.931	2.1718e-50	6	Calr
S100a4	1.17359e-48	0.374399	0.53	0.288	2.08324e-44	6	S100a4
Ifitm3	2.359e-42	0.654145	0.841	0.732	4.18747e-38	6	Ifitm3
Ifitm6	1.00101e-39	0.259311	0.514	0.314	1.77689e-35	6	Ifitm6
Ifi27l2a	2.73942e-29	0.269887	0.516	0.332	4.86275e-25	6	Ifi27l2a
Ccr7	0	2.79558	0.951	0.102	0	12	Ccr7
Gadd45b	0	2.59652	0.962	0.176	0	12	Gadd45b
Il4i1	0	2.3884	0.944	0.141	0	12	Il4i1
Fscn1	0	2.36178	0.859	0.056	0	12	Fscn1
Cacnb3	0	2.24262	0.936	0.052	0	12	Cacnb3
Anxa3	0	2.23087	0.92	0.075	0	12	Anxa3
Cd63	0	2.15536	0.819	0.042	0	12	Cd63
Socs2	0	2.04188	0.906	0.047	0	12	Socs2
Asprv1	0	1.75381	0.558	0.019	0	12	Asprv1
Ankrd33b	0	1.68993	0.727	0.016	0	12	Ankrd33b
H2-M2	0	1.60934	0.546	0.027	0	12	H2-M2
Tnfrsf4	0	1.59246	0.678	0.022	0	12	Tnfrsf4
Zmynd15	0	1.57478	0.671	0.031	0	12	Zmynd15
Tmcc3	0	1.465	0.788	0.049	0	12	Tmcc3
Slco5a1	0	1.29729	0.671	0.029	0	12	Slco5a1
Glipr2	0	1.22141	0.616	0.03	0	12	Glipr2
Adcy6	0	1.21432	0.666	0.023	0	12	Adcy6
Nudt17	0	1.15712	0.675	0.02	0	12	Nudt17
Synpo2	0	1.15158	0.513	0.006	0	12	Synpo2
Atxn1	0	1.05449	0.565	0.014	0	12	Atxn1
Adora2a	0	0.901995	0.586	0.023	0	12	Adora2a
Mreg	0	0.851333	0.584	0.04	0	12	Mreg
Il15ra	6.13659e-297	1.32637	0.682	0.079	1.08931e-292	12	Il15ra
Dscaml1	5.75698e-284	0.757305	0.353	0.004	1.02192e-279	12	Dscaml1
Mxd1	8.04421e-283	1.97976	0.915	0.255	1.42793e-278	12	Mxd1
Gclc	3.23804e-270	2.45269	0.878	0.223	5.74784e-266	12	Gclc
Arc	3.6803e-267	0.655286	0.365	0.007	6.5329e-263	12	Arc
Snn	4.47244e-264	0.842858	0.532	0.042	7.93903e-260	12	Snn
Src	4.51349e-262	0.557732	0.355	0.007	8.01189e-258	12	Src
Lad1	1.02478e-261	0.709973	0.407	0.015	1.81908e-257	12	Lad1
Ccl5	3.98593e-256	3.53309	0.892	0.271	7.07543e-252	12	Ccl5
Sema6d	6.51969e-254	0.662741	0.36	0.009	1.15731e-249	12	Sema6d
Tmem150c	2.67432e-250	0.751021	0.416	0.019	4.74718e-246	12	Tmem150c
Gm12216	5.79125e-248	1.02636	0.555	0.056	1.028e-243	12	Gm12216
Papss2	3.90804e-246	0.627629	0.405	0.018	6.93716e-242	12	Papss2
Stap2	7.08532e-246	0.699605	0.393	0.016	1.25772e-241	12	Stap2
Pfkfb3	3.83941e-245	1.78319	0.861	0.251	6.81534e-241	12	Pfkfb3
Ccl22	5.96568e-241	1.08533	0.464	0.031	1.05897e-236	12	Ccl22
Marcksl1	2.33612e-240	1.8474	0.868	0.262	4.14685e-236	12	Marcksl1
Traf1	5.58813e-239	2.2152	0.993	0.698	9.91949e-235	12	Traf1
Il21r	7.72025e-237	0.876089	0.522	0.05	1.37042e-232	12	Il21r
Samsn1	9.91395e-234	1.79049	0.92	0.39	1.75983e-229	12	Samsn1
Swap70	7.93411e-232	2.11967	0.941	0.472	1.40838e-227	12	Swap70
Akap2	1.11725e-230	0.596524	0.36	0.013	1.98323e-226	12	Akap2
Arhgap31	1.70341e-230	1.86244	0.885	0.319	3.02372e-226	12	Arhgap31
Relb	1.42669e-228	1.69935	0.927	0.409	2.53252e-224	12	Relb
Eno2	2.34856e-224	0.591889	0.329	0.009	4.16893e-220	12	Eno2
Basp1	3.70708e-223	1.94362	0.913	0.399	6.58043e-219	12	Basp1
Il12b	7.88512e-221	1.47924	0.374	0.017	1.39969e-216	12	Il12b
Tmem123	3.50572e-218	2.39594	0.925	0.487	6.223e-214	12	Tmem123
Birc2	6.48089e-218	1.70678	0.896	0.381	1.15042e-213	12	Birc2
Gm47662	1.96369e-216	0.615886	0.282	0.004	3.48575e-212	12	Gm47662
Etv3	9.94419e-215	2.00614	0.946	0.52	1.76519e-210	12	Etv3
Tspan3	4.14089e-211	2.06941	0.873	0.358	7.35049e-207	12	Tspan3
Foxp4	8.9401e-209	0.862915	0.588	0.087	1.58696e-204	12	Foxp4
Gbp4	9.23281e-204	1.125	0.602	0.095	1.63892e-199	12	Gbp4
Epsti1	4.45428e-202	2.1642	0.962	0.936	7.90679e-198	12	Epsti1
Clec2i	1.82064e-200	1.41274	0.609	0.106	3.23183e-196	12	Clec2i
Tmem39a	8.36835e-200	1.37892	0.774	0.227	1.48547e-195	12	Tmem39a
Vsig10	4.01515e-199	0.855979	0.52	0.066	7.12729e-195	12	Vsig10
H2-K1	7.12713e-199	1.11773	1	0.998	1.26514e-194	12	H2-K1
Pcgf5	5.84211e-198	1.464	0.816	0.293	1.03703e-193	12	Pcgf5
Arhgef40	7.09424e-198	1.05685	0.685	0.151	1.2593e-193	12	Arhgef40
Slc4a8	1.87243e-197	1.19912	0.555	0.081	3.32376e-193	12	Slc4a8
Jag1	2.94107e-197	0.711921	0.311	0.011	5.2207e-193	12	Jag1
Tmem176a	4.73563e-197	1.74721	0.835	0.294	8.40621e-193	12	Tmem176a
Nipal1	4.77957e-197	0.460839	0.315	0.012	8.48422e-193	12	Nipal1
Cdkn1a	7.23317e-195	1.01266	0.616	0.103	1.28396e-190	12	Cdkn1a
Tmem19	4.29388e-194	1.13866	0.696	0.168	7.62207e-190	12	Tmem19
Gbp5	1.22423e-192	0.636814	0.412	0.033	2.17314e-188	12	Gbp5
Insm1	2.13449e-192	0.684617	0.285	0.008	3.78893e-188	12	Insm1
Irf1	5.45614e-188	1.71127	0.885	0.436	9.6852e-184	12	Irf1
Gca	3.5019e-187	0.755655	0.534	0.078	6.21622e-183	12	Gca
Rcsd1	7.5008e-186	1.57899	0.856	0.403	1.33147e-181	12	Rcsd1
Marcks	1.26572e-182	1.18699	0.986	0.97	2.24677e-178	12	Marcks
Fnbp1l	3.43717e-180	0.843341	0.511	0.072	6.10131e-176	12	Fnbp1l
Spsb1	5.75899e-180	0.577718	0.362	0.026	1.02228e-175	12	Spsb1
Loxl3	1.10599e-179	0.578	0.339	0.021	1.96324e-175	12	Loxl3
Icosl	5.64427e-179	1.32202	0.784	0.277	1.00192e-174	12	Icosl
Pvr	1.39413e-177	0.924297	0.546	0.091	2.47473e-173	12	Pvr
Clec2d	3.90939e-172	1.47757	0.911	0.6	6.93956e-168	12	Clec2d
Rgs1	2.70656e-171	1.77261	0.918	0.496	4.80441e-167	12	Rgs1
Ccng2	7.93511e-171	1.04956	0.626	0.142	1.40856e-166	12	Ccng2
Cxcl16	1.13382e-170	1.49827	0.889	0.541	2.01265e-166	12	Cxcl16
Prnp	1.58641e-169	0.666478	0.405	0.041	2.81603e-165	12	Prnp
Arl5c	5.74539e-169	1.43939	0.852	0.411	1.01986e-164	12	Arl5c
Cflar	2.27228e-162	1.40273	0.819	0.387	4.03352e-158	12	Cflar
Zfc3h1	1.56356e-161	1.4649	0.842	0.407	2.77548e-157	12	Zfc3h1
Rassf2	1.93666e-161	1.05577	0.722	0.238	3.43777e-157	12	Rassf2
Dusp5	1.27114e-158	1.4435	0.689	0.199	2.2564e-154	12	Dusp5
Tnfrsf1b	2.90354e-158	0.95271	0.624	0.153	5.15407e-154	12	Tnfrsf1b
Mical3	1.12337e-157	0.963319	0.569	0.118	1.9941e-153	12	Mical3
Malat1	3.55867e-156	1.48845	0.995	0.998	6.317e-152	12	Malat1
Ccser2	6.21414e-156	0.784115	0.541	0.104	1.10307e-151	12	Ccser2
AW112010	1.19178e-155	2.21563	0.88	0.68	2.11553e-151	12	AW112010
Nlrc5	2.07736e-155	1.21918	0.76	0.284	3.68753e-151	12	Nlrc5
Mab21l3	1.94257e-154	0.548075	0.369	0.035	3.44826e-150	12	Mab21l3
Tmem176b	2.25963e-154	1.38171	0.812	0.338	4.01107e-150	12	Tmem176b
Aebp2	9.07305e-152	1.18278	0.859	0.487	1.61056e-147	12	Aebp2
Apol7c	3.848e-150	1.58268	0.955	0.601	6.83058e-146	12	Apol7c
Eno3	1.17693e-149	1.26267	0.673	0.211	2.08916e-145	12	Eno3
Serpinb9	1.00836e-148	1.46134	0.793	0.346	1.78994e-144	12	Serpinb9
Bmp2k	1.14863e-147	1.32502	0.852	0.522	2.03893e-143	12	Bmp2k
Zc3h12c	1.83128e-147	0.987326	0.6	0.145	3.2507e-143	12	Zc3h12c
Tank	2.31176e-145	1.11844	0.798	0.377	4.1036e-141	12	Tank
Arhgap22	6.02757e-145	1.37841	0.826	0.457	1.06995e-140	12	Arhgap22
Laptm4b	2.53492e-143	1.11565	0.694	0.235	4.49973e-139	12	Laptm4b
Spred1	1.08897e-141	0.786887	0.555	0.125	1.93302e-137	12	Spred1
Cblb	2.08458e-140	1.11665	0.762	0.345	3.70033e-136	12	Cblb
Myo1g	2.10256e-140	1.20685	0.885	0.728	3.73226e-136	12	Myo1g
Nfat5	5.22765e-140	1.23457	0.812	0.423	9.27961e-136	12	Nfat5
B2m	2.83871e-136	1.04182	0.967	0.992	5.03899e-132	12	B2m
Plxnc1	1.08931e-134	1.11857	0.833	0.501	1.93363e-130	12	Plxnc1
Frmd4a	2.55149e-132	1.10298	0.682	0.25	4.52914e-128	12	Frmd4a
Il7r	2.83758e-132	0.521994	0.268	0.019	5.03699e-128	12	Il7r
Gbp8	2.24144e-131	0.975803	0.595	0.162	3.97877e-127	12	Gbp8
Poglut1	1.59648e-130	1.0906	0.718	0.298	2.83391e-126	12	Poglut1
Ric1	2.83711e-130	0.756456	0.506	0.109	5.03615e-126	12	Ric1
Castor2	1.55606e-129	0.587676	0.372	0.05	2.76215e-125	12	Castor2
Rnf19b	1.67069e-129	1.23084	0.819	0.484	2.96564e-125	12	Rnf19b
Icos	6.23763e-129	0.760469	0.445	0.079	1.10724e-124	12	Icos
D130040H23Rik	8.04394e-126	0.469855	0.308	0.031	1.42788e-121	12	D130040H23Rik
Gm10399	2.71429e-125	0.51955	0.282	0.024	4.81813e-121	12	Gm10399
Rasa2	3.56678e-125	0.9508	0.607	0.19	6.33139e-121	12	Rasa2
Rab21	9.22905e-125	1.10339	0.861	0.715	1.63825e-120	12	Rab21
Vcam1	9.90926e-125	0.786709	0.485	0.098	1.75899e-120	12	Vcam1
Chka	3.09149e-124	1.3911	0.774	0.386	5.48771e-120	12	Chka
Tuba1a	5.13962e-124	1.45667	0.765	0.418	9.12334e-120	12	Tuba1a
Gnb4	4.10528e-123	1.17817	0.638	0.221	7.28728e-119	12	Gnb4
Apobec3	4.0997e-121	0.926671	0.932	0.947	7.27737e-117	12	Apobec3
Rogdi	1.01362e-120	1.04102	0.847	0.606	1.79928e-116	12	Rogdi
Cpne2	1.0389e-120	1.08519	0.701	0.309	1.84415e-116	12	Cpne2
Nabp1	1.51868e-120	1.55967	0.847	0.593	2.69582e-116	12	Nabp1
Wnk1	1.52366e-120	1.36196	0.887	0.856	2.70465e-116	12	Wnk1
Ccdc88a	3.93864e-120	1.19879	0.868	0.743	6.99148e-116	12	Ccdc88a
Slc2a6	1.58516e-119	0.433685	0.325	0.038	2.81382e-115	12	Slc2a6
Apol10b	2.25345e-119	0.653052	0.424	0.075	4.0001e-115	12	Apol10b
Inf2	3.13314e-119	0.756339	0.541	0.143	5.56164e-115	12	Inf2
Lrrk1	3.75499e-119	1.08904	0.861	0.687	6.66548e-115	12	Lrrk1
Slc6a6	1.67539e-118	1.24146	0.845	0.678	2.97398e-114	12	Slc6a6
Il15	8.24051e-118	0.816053	0.574	0.167	1.46277e-113	12	Il15
Arhgap28	2.40272e-117	0.666141	0.402	0.069	4.26508e-113	12	Arhgap28
Neat1	8.48988e-117	1.3011	0.932	0.836	1.50704e-112	12	Neat1
H2-Q7	1.30243e-116	1.08099	0.929	0.854	2.31193e-112	12	H2-Q7
Nfkbia	3.64193e-116	1.14224	0.918	0.794	6.46479e-112	12	Nfkbia
Bcl2l14	1.48043e-115	1.30336	0.675	0.275	2.62791e-111	12	Bcl2l14
Fas	1.659e-115	0.693107	0.416	0.077	2.94488e-111	12	Fas
Dok1	4.86106e-115	1.02469	0.767	0.451	8.62887e-111	12	Dok1
Slc44a1	9.38155e-115	0.667659	0.492	0.116	1.66532e-110	12	Slc44a1
Adam8	4.13449e-113	1.14531	0.861	0.642	7.33913e-109	12	Adam8
Icam1	4.42898e-112	1.10128	0.866	0.715	7.86188e-108	12	Icam1
Abcg1	5.13435e-112	1.103	0.751	0.4	9.11398e-108	12	Abcg1
Birc3	8.64588e-112	1.03265	0.809	0.521	1.53473e-107	12	Birc3
Sqstm1	4.77093e-111	1.15492	0.746	0.408	8.46887e-107	12	Sqstm1
Stxbp3	7.24349e-110	1.06252	0.748	0.416	1.28579e-105	12	Stxbp3
Zdhhc14	2.21737e-109	0.575323	0.388	0.068	3.93606e-105	12	Zdhhc14
Tuba1c	4.11993e-109	1.03877	0.718	0.356	7.31328e-105	12	Tuba1c
Rnf115	5.88925e-109	1.07169	0.762	0.479	1.0454e-104	12	Rnf115
Fam49a	4.08961e-107	1.02228	0.802	0.565	7.25947e-103	12	Fam49a
Strip2	1.43794e-106	0.760726	0.551	0.165	2.55248e-102	12	Strip2
Tbc1d4	2.52855e-106	1.3543	0.852	0.725	4.48843e-102	12	Tbc1d4
Agap1	8.05142e-106	0.645339	0.442	0.099	1.42921e-101	12	Agap1
Rftn1	5.80816e-104	0.732011	0.541	0.168	1.03101e-99	12	Rftn1
Lamp1	1.56449e-101	1.18794	0.795	0.618	2.77713e-97	12	Lamp1
Lima1	1.06614e-100	1.31617	0.689	0.342	1.8925e-96	12	Lima1
Zfp36l1	9.70039e-99	1.21345	0.868	0.745	1.72192e-94	12	Zfp36l1
Dusp2	3.66228e-97	1.10012	0.798	0.507	6.50091e-93	12	Dusp2
Id2	4.24305e-97	0.837301	0.981	0.986	7.53184e-93	12	Id2
Gucd1	1.7696e-96	0.556463	0.44	0.107	3.14122e-92	12	Gucd1
Net1	5.94192e-96	1.22972	0.725	0.437	1.05475e-91	12	Net1
Txndc17	9.51662e-96	1.39692	0.833	0.859	1.68929e-91	12	Txndc17
Tmem63b	6.10861e-95	0.655113	0.452	0.115	1.08434e-90	12	Tmem63b
Spint2	9.4825e-94	1.0435	0.776	0.614	1.68324e-89	12	Spint2
Il4ra	1.39824e-93	0.754033	0.572	0.208	2.48202e-89	12	Il4ra
Tmem131l	2.37921e-93	0.923431	0.802	0.611	4.22333e-89	12	Tmem131l
Pik3r1	1.12819e-92	1.17335	0.791	0.576	2.00265e-88	12	Pik3r1
H2-Q4	1.39258e-92	1.08238	0.769	0.521	2.47196e-88	12	H2-Q4
Lrrc8c	1.60392e-92	0.897077	0.666	0.33	2.84712e-88	12	Lrrc8c
Iffo2	6.64854e-92	0.487074	0.327	0.056	1.18018e-87	12	Iffo2
H2-D1	2.15879e-90	0.653355	0.981	0.996	3.83207e-86	12	H2-D1
Izumo4	2.36984e-90	0.593745	0.369	0.076	4.2067e-86	12	Izumo4
Serpinb6b	3.54724e-90	1.14042	0.821	0.583	6.29671e-86	12	Serpinb6b
N4bp2l1	4.09595e-89	1.02857	0.779	0.585	7.27072e-85	12	N4bp2l1
Atrx	8.93665e-89	1.02739	0.885	0.864	1.58634e-84	12	Atrx
Klf6	5.71125e-88	1.19656	0.892	0.829	1.0138e-83	12	Klf6
Psme2	7.49515e-88	0.79474	0.908	0.966	1.33046e-83	12	Psme2
Tbc1d1	1.16684e-87	1.00459	0.746	0.519	2.07126e-83	12	Tbc1d1
Gbp2	1.24745e-87	0.459617	0.308	0.049	2.21435e-83	12	Gbp2
Rbpms	1.3719e-87	0.782091	0.421	0.107	2.43526e-83	12	Rbpms
Hivep1	2.30741e-87	0.838717	0.614	0.268	4.09588e-83	12	Hivep1
Iscu	3.50024e-87	0.850028	0.842	0.849	6.21328e-83	12	Iscu
Arhgap30	1.45511e-86	0.779916	0.88	0.935	2.58296e-82	12	Arhgap30
Clic4	3.24666e-84	1.07715	0.821	0.751	5.76314e-80	12	Clic4
Prex1	2.99099e-83	0.917434	0.769	0.588	5.3093e-79	12	Prex1
Rap2b	4.22172e-83	0.900401	0.6	0.272	7.49398e-79	12	Rap2b
Tm4sf5	9.41866e-83	0.577032	0.313	0.057	1.67191e-78	12	Tm4sf5
Cd83	2.1234e-82	1.26536	0.814	0.643	3.76925e-78	12	Cd83
Gm42418	8.06776e-82	1.14674	1	1	1.43211e-77	12	Gm42418
H2-Eb2	1.90503e-81	0.631373	0.431	0.119	3.38161e-77	12	H2-Eb2
Il2rg	3.32841e-81	0.738807	0.598	0.257	5.90827e-77	12	Il2rg
Cd40	1.18632e-80	1.18925	0.645	0.32	2.10584e-76	12	Cd40
Gtf2a1	2.0283e-80	0.850663	0.664	0.355	3.60044e-76	12	Gtf2a1
Cd274	2.66169e-80	0.595337	0.395	0.099	4.72477e-76	12	Cd274
Suco	1.88384e-79	0.798237	0.569	0.24	3.344e-75	12	Suco
Exoc3l4	1.77122e-78	0.526939	0.287	0.049	3.14408e-74	12	Exoc3l4
H2-Q6	3.08303e-78	0.977936	0.788	0.615	5.47269e-74	12	H2-Q6
Htra2	6.01424e-78	0.832613	0.711	0.473	1.06759e-73	12	Htra2
Rabgap1l	1.42016e-77	0.752205	0.647	0.336	2.52092e-73	12	Rabgap1l
Cd200	5.6037e-77	0.670718	0.431	0.127	9.94713e-73	12	Cd200
Tnfaip3	6.4907e-77	0.909302	0.574	0.248	1.15216e-72	12	Tnfaip3
Rasal2	1.61259e-76	0.569905	0.386	0.099	2.86251e-72	12	Rasal2
Tspoap1	3.48013e-76	0.751422	0.398	0.107	6.17758e-72	12	Tspoap1
Btg1	1.23444e-75	0.752534	0.946	0.968	2.19125e-71	12	Btg1
Gpr132	1.26704e-75	0.849276	0.812	0.69	2.24913e-71	12	Gpr132
Ssh1	1.53468e-75	0.619966	0.473	0.16	2.72421e-71	12	Ssh1
Stoml1	4.34479e-75	0.659076	0.438	0.138	7.71243e-71	12	Stoml1
Kdm2b	4.74905e-75	1.09782	0.704	0.466	8.43004e-71	12	Kdm2b
Selplg	7.58946e-75	0.616773	0.899	0.947	1.34721e-70	12	Selplg
Pygl	1.83156e-74	0.483955	0.256	0.041	3.2512e-70	12	Pygl
Tubb2b	3.20648e-74	0.987725	0.565	0.255	5.69183e-70	12	Tubb2b
Ly75	3.947e-74	0.85423	0.619	0.323	7.00632e-70	12	Ly75
Adap1	4.21498e-74	0.704492	0.536	0.224	7.482e-70	12	Adap1
Ube2l6	5.34993e-74	0.748609	0.525	0.213	9.49666e-70	12	Ube2l6
Ikbkb	8.19675e-73	0.900316	0.786	0.653	1.455e-68	12	Ikbkb
Akap13	9.14012e-73	0.833643	0.859	0.839	1.62246e-68	12	Akap13
Phip	2.89804e-70	0.952904	0.802	0.7	5.1443e-66	12	Phip
Prpf38b	3.35662e-70	0.890204	0.894	0.909	5.95834e-66	12	Prpf38b
Pnpla8	7.85129e-70	0.676424	0.548	0.248	1.39368e-65	12	Pnpla8
Ppp4r2	7.98155e-70	0.838077	0.711	0.512	1.4168e-65	12	Ppp4r2
Ankrd12	8.12934e-69	0.852924	0.826	0.763	1.44304e-64	12	Ankrd12
Gbp9	1.1519e-68	0.702849	0.489	0.188	2.04473e-64	12	Gbp9
Casp3	2.14413e-68	0.825605	0.682	0.461	3.80605e-64	12	Casp3
Anxa4	3.10962e-68	0.676428	0.56	0.267	5.51989e-64	12	Anxa4
Krit1	4.17299e-68	0.938409	0.767	0.658	7.40748e-64	12	Krit1
Actn1	4.47859e-68	0.881518	0.722	0.478	7.94994e-64	12	Actn1
Ktn1	7.77286e-67	0.876673	0.666	0.413	1.37976e-62	12	Ktn1
Map4k4	1.66323e-66	1.12102	0.762	0.683	2.9524e-62	12	Map4k4
BC005537	2.78581e-66	0.883812	0.774	0.648	4.94509e-62	12	BC005537
Sinhcaf	3.68847e-66	0.777965	0.652	0.411	6.5474e-62	12	Sinhcaf
Tnfrsf11a	3.9667e-66	0.606964	0.445	0.159	7.04129e-62	12	Tnfrsf11a
Sdhaf1	6.72338e-66	0.770413	0.64	0.386	1.19347e-61	12	Sdhaf1
Wdr91	8.67798e-66	0.871783	0.699	0.471	1.54043e-61	12	Wdr91
Lncpint	1.23544e-65	0.771669	0.56	0.263	2.19303e-61	12	Lncpint
Sirt1	5.30717e-65	0.703376	0.445	0.162	9.42076e-61	12	Sirt1
Peli1	1.10124e-64	0.852208	0.779	0.721	1.95482e-60	12	Peli1
Gtpbp1	1.79112e-64	0.669707	0.504	0.219	3.17942e-60	12	Gtpbp1
Ftl1	1.80816e-64	1.01869	0.953	0.99	3.20967e-60	12	Ftl1
Nxf1	3.00877e-64	0.932499	0.767	0.633	5.34086e-60	12	Nxf1
Sbno2	4.21854e-64	0.885611	0.774	0.673	7.48832e-60	12	Sbno2
Slc26a2	4.55901e-64	0.657361	0.438	0.156	8.0927e-60	12	Slc26a2
Ctsz	6.80065e-63	0.620556	0.892	0.966	1.20718e-58	12	Ctsz
Nfe2l1	2.1311e-62	0.728019	0.56	0.293	3.78291e-58	12	Nfe2l1
Zbtb10	4.85627e-62	0.402325	0.266	0.054	8.62037e-58	12	Zbtb10
Idh1	2.09842e-61	0.542351	0.428	0.151	3.72491e-57	12	Idh1
Pla2g16	2.42265e-61	1.11251	0.762	0.723	4.30044e-57	12	Pla2g16
Josd1	2.63509e-61	0.604473	0.442	0.165	4.67754e-57	12	Josd1
Kcnk6	6.30993e-61	0.601206	0.398	0.131	1.12008e-56	12	Kcnk6
Bcl2a1b	7.89097e-61	0.85331	0.84	0.688	1.40073e-56	12	Bcl2a1b
Prr14	2.80881e-60	0.779105	0.546	0.281	4.98591e-56	12	Prr14
Herc4	1.50095e-59	0.819922	0.631	0.399	2.66433e-55	12	Herc4
Ddhd1	2.37856e-59	0.832659	0.668	0.45	4.22218e-55	12	Ddhd1
Thap2	2.45504e-59	0.768109	0.485	0.212	4.35794e-55	12	Thap2
2200002D01Rik	2.71786e-59	0.429604	0.271	0.059	4.82447e-55	12	2200002D01Rik
Kif13b	8.1292e-59	0.552185	0.374	0.119	1.44301e-54	12	Kif13b
Resf1	1.07273e-58	0.958733	0.713	0.541	1.90421e-54	12	Resf1
Ptger4	2.66736e-58	0.730245	0.511	0.235	4.73483e-54	12	Ptger4
Cbfa2t3	4.1168e-58	0.644923	0.896	0.934	7.30773e-54	12	Cbfa2t3
Ncoa7	1.05716e-57	1.12193	0.739	0.619	1.87656e-53	12	Ncoa7
Mllt6	1.54463e-57	0.610078	0.464	0.188	2.74186e-53	12	Mllt6
Kpna3	3.0801e-57	0.614247	0.553	0.292	5.46749e-53	12	Kpna3
Myb	3.82949e-57	0.679777	0.348	0.105	6.79773e-53	12	Myb
Rel	9.39706e-57	0.857052	0.748	0.632	1.66807e-52	12	Rel
Itm2c	7.20518e-56	0.80177	0.845	0.876	1.27899e-51	12	Itm2c
Bcl2l11	8.50464e-56	0.806161	0.468	0.195	1.50966e-51	12	Bcl2l11
Atp2b1	4.30634e-55	0.960247	0.76	0.723	7.64418e-51	12	Atp2b1
Cdk17	6.25769e-55	0.412436	0.332	0.097	1.1108e-50	12	Cdk17
Cdc42ep3	1.77042e-54	0.823148	0.574	0.337	3.14267e-50	12	Cdc42ep3
Daam1	2.28129e-54	0.523134	0.334	0.101	4.04952e-50	12	Daam1
Mif4gd	2.38567e-54	0.692337	0.612	0.402	4.2348e-50	12	Mif4gd
Vcp	4.72424e-54	0.615599	0.859	0.906	8.38599e-50	12	Vcp
Adam11	9.71137e-54	0.452004	0.264	0.061	1.72387e-49	12	Adam11
Ogfrl1	1.10799e-53	0.774438	0.713	0.607	1.96679e-49	12	Ogfrl1
Rab8b	2.01464e-53	0.794473	0.718	0.621	3.57619e-49	12	Rab8b
Tapbp	6.15028e-53	0.725162	0.814	0.876	1.09174e-48	12	Tapbp
Tapbpl	1.67608e-52	0.786475	0.711	0.595	2.9752e-48	12	Tapbpl
Uba7	1.76224e-52	0.660133	0.511	0.261	3.12815e-48	12	Uba7
4930523C07Rik	1.99632e-52	0.752662	0.699	0.503	3.54367e-48	12	4930523C07Rik
Gpr137b	3.12877e-52	0.734615	0.567	0.341	5.55388e-48	12	Gpr137b
Mcl1	9.37789e-52	0.544385	0.906	0.966	1.66467e-47	12	Mcl1
Lsp1	1.42024e-51	0.39658	0.981	0.99	2.52107e-47	12	Lsp1
Arl4c	2.94912e-51	0.766168	0.624	0.403	5.23499e-47	12	Arl4c
Slc22a23	8.8991e-51	0.443708	0.311	0.091	1.57968e-46	12	Slc22a23
Lpp	1.07525e-50	0.576303	0.475	0.222	1.90868e-46	12	Lpp
Rassf4	1.44544e-50	0.679183	0.772	0.715	2.5658e-46	12	Rassf4
H2-T23	1.85833e-50	0.51407	0.878	0.949	3.29872e-46	12	H2-T23
Herc6	7.19829e-50	0.74978	0.471	0.225	1.27777e-45	12	Herc6
Trafd1	9.82336e-50	0.686464	0.8	0.776	1.74374e-45	12	Trafd1
Atf7ip	2.15881e-49	0.894359	0.673	0.54	3.83211e-45	12	Atf7ip
Grk3	2.86234e-49	0.655198	0.802	0.817	5.08094e-45	12	Grk3
Rab9	3.06346e-49	0.709736	0.548	0.337	5.43795e-45	12	Rab9
Polr3c	4.78707e-49	0.607525	0.576	0.363	8.49754e-45	12	Polr3c
Rnf19a	6.18242e-49	0.432786	0.294	0.084	1.09744e-44	12	Rnf19a
C9orf72	8.70683e-49	0.639284	0.539	0.294	1.54555e-44	12	C9orf72
Marf1	2.73672e-48	0.717897	0.581	0.368	4.85796e-44	12	Marf1
Rtn4	3.21611e-48	0.615531	0.816	0.907	5.70891e-44	12	Rtn4
Clip2	4.90146e-48	0.504324	0.381	0.144	8.70058e-44	12	Clip2
Tpm1	5.02125e-48	0.714403	0.586	0.378	8.91322e-44	12	Tpm1
Gpr157	2.90565e-47	0.487836	0.409	0.168	5.15782e-43	12	Gpr157
Tnf	2.78615e-46	0.729652	0.412	0.164	4.94569e-42	12	Tnf
Gtpbp2	1.17646e-45	0.660871	0.602	0.409	2.08834e-41	12	Gtpbp2
Tyk2	1.55874e-45	0.664397	0.666	0.538	2.76691e-41	12	Tyk2
Kdm6a	7.66974e-44	0.660744	0.6	0.423	1.36146e-39	12	Kdm6a
Uvrag	1.71704e-43	0.700374	0.776	0.777	3.04793e-39	12	Uvrag
Mvp	4.57265e-43	0.614647	0.68	0.586	8.11691e-39	12	Mvp
Sbno1	7.30906e-43	0.658998	0.722	0.704	1.29743e-38	12	Sbno1
Tor1aip2	7.60114e-43	0.553615	0.518	0.302	1.34928e-38	12	Tor1aip2
Plekhm2	1.3022e-42	0.55168	0.456	0.23	2.31153e-38	12	Plekhm2
Ncoa2	1.82033e-42	0.650408	0.595	0.424	3.23127e-38	12	Ncoa2
Nfkb2	3.83078e-42	0.610537	0.581	0.406	6.80002e-38	12	Nfkb2
Tle3	5.68313e-42	0.789505	0.534	0.338	1.00881e-37	12	Tle3
Zc3h7b	6.19006e-42	0.445898	0.332	0.121	1.0988e-37	12	Zc3h7b
Samhd1	6.42829e-42	0.62386	0.861	0.92	1.14109e-37	12	Samhd1
Fam53b	7.48482e-42	0.630175	0.468	0.251	1.32863e-37	12	Fam53b
Stard7	1.0221e-41	0.680191	0.546	0.35	1.81433e-37	12	Stard7
Tap1	1.54924e-41	0.453947	0.871	0.937	2.75005e-37	12	Tap1
Sh3bp4	1.99421e-41	0.371348	0.322	0.114	3.53992e-37	12	Sh3bp4
Vps39	4.55465e-41	0.478446	0.379	0.16	8.08496e-37	12	Vps39
Cmc2	5.91972e-41	0.756025	0.536	0.34	1.05081e-36	12	Cmc2
Atp11a	1.24289e-40	0.430164	0.318	0.113	2.20626e-36	12	Atp11a
Srgn1	2.18404e-40	0.719037	0.856	0.976	3.87689e-36	12	Srgn
Peak1	5.14002e-40	0.628454	0.513	0.303	9.12404e-36	12	Peak1
Kmt2a	6.20956e-40	0.729245	0.652	0.534	1.10226e-35	12	Kmt2a
Tmem140	7.09503e-40	0.412715	0.294	0.098	1.25944e-35	12	Tmem140
Tbc1d8	1.63817e-39	0.639414	0.725	0.684	2.90791e-35	12	Tbc1d8
Sav1	4.75705e-39	0.592238	0.527	0.337	8.44424e-35	12	Sav1
Adam23	1.11982e-38	0.648354	0.753	0.665	1.9878e-34	12	Adam23
Ddx5	5.08112e-38	0.352129	0.972	0.995	9.0195e-34	12	Ddx5
Micu1	9.31482e-38	0.42029	0.358	0.155	1.65347e-33	12	Micu1
Fabp5	1.33537e-37	0.834493	0.393	0.177	2.37041e-33	12	Fabp5
Rassf3	2.09904e-37	0.618667	0.588	0.421	3.72601e-33	12	Rassf3
Zc3h7a	3.85533e-37	0.624568	0.711	0.64	6.84359e-33	12	Zc3h7a
Dennd4a	5.77499e-37	0.631195	0.666	0.541	1.02512e-32	12	Dennd4a
Ubc	7.22543e-37	0.523465	0.939	0.981	1.28259e-32	12	Ubc
Ctsh	2.09164e-36	0.529443	0.882	0.963	3.71287e-32	12	Ctsh
Scpep1	3.37239e-36	0.561665	0.494	0.309	5.98633e-32	12	Scpep1
Gfpt1	5.39103e-36	0.658204	0.675	0.614	9.56962e-32	12	Gfpt1
Hmgcr	5.53163e-36	0.786333	0.626	0.52	9.81919e-32	12	Hmgcr
Ppp1r15a	5.83944e-36	0.697741	0.711	0.651	1.03656e-31	12	Ppp1r15a
Lactb	1.33253e-35	0.700675	0.602	0.488	2.36538e-31	12	Lactb
Col27a1	2.82605e-35	0.501788	0.306	0.115	5.01652e-31	12	Col27a1
D17Wsu92e	5.8529e-35	0.545702	0.527	0.361	1.03895e-30	12	D17Wsu92e
Ehf	6.91988e-34	0.51547	0.254	0.084	1.22835e-29	12	Ehf
Stat3	7.63637e-34	0.573467	0.694	0.657	1.35553e-29	12	Stat3
Pnrc1	2.17744e-33	0.606444	0.692	0.664	3.86518e-29	12	Pnrc1
B4galnt1	2.76762e-33	0.602927	0.64	0.566	4.91281e-29	12	B4galnt1
Hsf2	7.93543e-33	0.421114	0.271	0.098	1.40862e-28	12	Hsf2
Stk4	6.07545e-32	0.55525	0.633	0.581	1.07845e-27	12	Stk4
Eif4a2	1.29603e-31	0.549555	0.821	0.92	2.30059e-27	12	Eif4a2
Nfkbie	1.6673e-31	0.503814	0.605	0.48	2.95963e-27	12	Nfkbie
Mx1	3.43692e-31	0.780366	0.506	0.341	6.10088e-27	12	Mx1
Mbp	1.02339e-30	0.587175	0.635	0.567	1.81661e-26	12	Mbp
Itgb1	1.23102e-30	0.492483	0.722	0.773	2.18519e-26	12	Itgb1
Nudt9	3.67087e-30	0.682547	0.581	0.488	6.51617e-26	12	Nudt9
Lgmn	5.65994e-30	0.64274	0.489	0.332	1.0047e-25	12	Lgmn
Csrp1	5.67659e-30	0.646673	0.609	0.529	1.00765e-25	12	Csrp1
Sec22a	6.60406e-30	0.435139	0.376	0.196	1.17229e-25	12	Sec22a
Galnt7	7.36445e-30	0.59691	0.612	0.51	1.30726e-25	12	Galnt7
Phf21a	8.58262e-30	0.458716	0.374	0.192	1.5235e-25	12	Phf21a
Map4	1.06181e-29	0.531025	0.572	0.445	1.88481e-25	12	Map4
Gdap10	1.40892e-29	0.762696	0.546	0.396	2.50098e-25	12	Gdap10
Cers6	1.7423e-29	0.448235	0.365	0.182	3.09275e-25	12	Cers6
Vhl	2.21476e-29	0.665881	0.551	0.434	3.93143e-25	12	Vhl
Slc38a2	2.22341e-29	0.680569	0.734	0.722	3.94678e-25	12	Slc38a2
Junb	2.32199e-29	0.562065	0.889	0.914	4.12177e-25	12	Junb
Kmt2e	4.37192e-29	0.625226	0.694	0.682	7.7606e-25	12	Kmt2e
Dnm1l	8.02385e-29	0.561749	0.496	0.351	1.42431e-24	12	Dnm1l
Dock10	1.11308e-28	0.541968	0.821	0.908	1.97582e-24	12	Dock10
Pirb	1.95958e-28	0.61252	0.647	0.61	3.47845e-24	12	Pirb
Khnyn	2.33038e-28	0.471547	0.384	0.205	4.13665e-24	12	Khnyn
Cttnbp2nl	3.11365e-28	0.394257	0.308	0.137	5.52704e-24	12	Cttnbp2nl
Fut8	3.34459e-28	0.551873	0.452	0.288	5.93699e-24	12	Fut8
Rasa4	3.4016e-28	0.633682	0.574	0.463	6.03819e-24	12	Rasa4
Ttc39a	3.4432e-28	0.539638	0.579	0.458	6.11203e-24	12	Ttc39a
Sbf2	3.88356e-28	0.379687	0.271	0.107	6.8937e-24	12	Sbf2
Cyba	4.26726e-28	0.335886	0.892	0.978	7.57481e-24	12	Cyba
Fgfbp3	4.30036e-28	0.655668	0.294	0.126	7.63356e-24	12	Fgfbp3
Son	4.51947e-28	0.528236	0.882	0.953	8.02252e-24	12	Son
Ldlr	4.94343e-28	0.539506	0.395	0.213	8.77507e-24	12	Ldlr
Aplp2	5.38748e-28	0.531995	0.527	0.396	9.56332e-24	12	Aplp2
Xist	5.57122e-28	0.381646	0.936	0.963	9.88947e-24	12	Xist
Ino80d	6.7807e-28	0.564286	0.515	0.384	1.20364e-23	12	Ino80d
Ccni	2.43106e-27	0.564381	0.579	0.49	4.31537e-23	12	Ccni
Creg1	2.89265e-27	0.613088	0.805	0.914	5.13475e-23	12	Creg1
Tmcc1	8.11324e-27	0.585531	0.56	0.445	1.44018e-22	12	Tmcc1
Zfp945	8.38735e-27	0.535248	0.353	0.186	1.48884e-22	12	Zfp945
Rbm25	1.38322e-26	0.394199	0.864	0.932	2.45535e-22	12	Rbm25
Map3k14	1.82429e-26	0.670392	0.48	0.344	3.2383e-22	12	Map3k14
Arl5a	2.1411e-26	0.458925	0.529	0.395	3.80067e-22	12	Arl5a
Mapre2	2.53229e-26	0.506162	0.508	0.38	4.49508e-22	12	Mapre2
Stx11	2.54505e-26	0.444116	0.374	0.207	4.51771e-22	12	Stx11
Fbrsl1	3.07796e-26	0.657797	0.527	0.404	5.46368e-22	12	Fbrsl1
N4bp1	9.35009e-26	0.602059	0.494	0.356	1.65973e-21	12	N4bp1
Cdk12	1.27284e-25	0.674069	0.652	0.624	2.25943e-21	12	Cdk12
March5	1.63592e-25	0.558006	0.598	0.557	2.90391e-21	12	2005-03-01
Cpeb4	3.31396e-25	0.416745	0.379	0.212	5.88261e-21	12	Cpeb4
Plcl2	4.73925e-25	0.378598	0.362	0.199	8.41264e-21	12	Plcl2
Snx10	5.27315e-25	0.540981	0.654	0.648	9.36037e-21	12	Snx10
Fam107b	5.93976e-25	0.454194	0.473	0.326	1.05437e-20	12	Fam107b
Snx11	9.17593e-25	0.411912	0.36	0.197	1.62882e-20	12	Snx11
Triobp	9.73991e-25	0.452565	0.445	0.298	1.72893e-20	12	Triobp
Atl3	1.0342e-24	0.369203	0.341	0.18	1.83581e-20	12	Atl3
Plekhn1	1.17214e-24	0.481906	0.315	0.156	2.08066e-20	12	Plekhn1
Gm20342	1.79675e-24	0.390043	0.268	0.115	3.18941e-20	12	Gm20342
Rgs3	2.5361e-24	0.505905	0.494	0.364	4.50183e-20	12	Rgs3
Cep350	2.58968e-24	0.648559	0.562	0.466	4.59694e-20	12	Cep350
Amn1	2.83076e-24	0.500358	0.365	0.199	5.02487e-20	12	Amn1
Huwe1	3.42118e-24	0.621669	0.645	0.634	6.07293e-20	12	Huwe1
Mtif3	3.89099e-24	0.502456	0.424	0.276	6.90689e-20	12	Mtif3
Aftph	8.40111e-24	0.581371	0.584	0.52	1.49128e-19	12	Aftph
Ash1l	9.02795e-24	0.580898	0.664	0.656	1.60255e-19	12	Ash1l
Rptor	1.68014e-23	0.449285	0.332	0.178	2.98241e-19	12	Rptor
Gsdmd	2.28152e-23	0.503208	0.567	0.498	4.04992e-19	12	Gsdmd
Abca7	2.98104e-23	0.426312	0.367	0.212	5.29164e-19	12	Abca7
Pgap2	3.38099e-23	0.513875	0.541	0.449	6.0016e-19	12	Pgap2
Mafg	3.52055e-23	0.601354	0.461	0.333	6.24933e-19	12	Mafg
Traf3	6.15121e-23	0.454875	0.341	0.187	1.0919e-18	12	Traf3
Gdi1	6.69536e-23	0.500553	0.506	0.391	1.18849e-18	12	Gdi1
Scai	1.09336e-22	0.371597	0.306	0.154	1.94082e-18	12	Scai
Gypc	2.4555e-22	0.283238	0.285	0.133	4.35876e-18	12	Gypc
Fnbp11	3.53863e-22	0.405388	0.833	0.91	6.28141e-18	12	Fnbp1
Chd7	6.03161e-22	0.552381	0.525	0.416	1.07067e-17	12	Chd7
Pex13	8.34252e-22	0.46011	0.438	0.315	1.48088e-17	12	Pex13
Tmem168	1.10094e-21	0.554736	0.496	0.395	1.95428e-17	12	Tmem168
Fbrs	1.15144e-21	0.510577	0.548	0.478	2.04392e-17	12	Fbrs
Idi1	1.41524e-21	0.773462	0.438	0.298	2.5122e-17	12	Idi1
Vwa5a	2.44102e-21	0.540018	0.438	0.317	4.33305e-17	12	Vwa5a
Bcl3	2.7e-21	0.313378	0.261	0.117	4.79278e-17	12	Bcl3
Iqgap1	2.807e-21	0.369815	0.8	0.925	4.98271e-17	12	Iqgap1
Arpin	1.10046e-20	0.28469	0.292	0.146	1.95343e-16	12	Arpin
Tango2	2.90943e-20	0.510473	0.346	0.206	5.16452e-16	12	Tango2
Csrnp1	3.13339e-20	0.2975	0.292	0.145	5.56208e-16	12	Csrnp1
Dusp11	5.67535e-20	0.43973	0.64	0.669	1.00743e-15	12	Dusp11
Bmt2	6.35976e-20	0.426789	0.402	0.266	1.12892e-15	12	Bmt2
Sppl2a	6.90495e-20	0.535375	0.647	0.683	1.2257e-15	12	Sppl2a
Pim1	7.19217e-20	0.618041	0.762	0.82	1.27668e-15	12	Pim1
Ube2z	1.01831e-19	0.477309	0.473	0.364	1.80761e-15	12	Ube2z
Riok3	1.37589e-19	0.450776	0.715	0.809	2.44235e-15	12	Riok3
Sel1l	1.73833e-19	0.513601	0.525	0.454	3.08571e-15	12	Sel1l
H2-Q10	1.97538e-19	0.305169	0.282	0.144	3.5065e-15	12	H2-Q10
Zup1	1.9796e-19	0.511787	0.605	0.577	3.51398e-15	12	Zup1
Trim24	2.09875e-19	0.454361	0.336	0.2	3.7255e-15	12	Trim24
Mob3a	3.50501e-19	0.447371	0.522	0.455	6.22175e-15	12	Mob3a
Specc1	3.55285e-19	0.507364	0.438	0.32	6.30666e-15	12	Specc1
Mtmr4	4.33456e-19	0.455658	0.562	0.517	7.69427e-15	12	Mtmr4
Rrad	5.19295e-19	0.543145	0.367	0.229	9.21801e-15	12	Rrad
Etnk1	7.04284e-19	0.524996	0.574	0.534	1.25017e-14	12	Etnk1
Cd1d1	7.83821e-19	0.656282	0.616	0.605	1.39136e-14	12	Cd1d1
Tmem8	8.81771e-19	0.47894	0.388	0.261	1.56523e-14	12	Tmem8
Cd47	9.01889e-19	0.30693	0.854	0.952	1.60094e-14	12	Cd47
Hmgn3	1.26415e-18	0.502948	0.544	0.486	2.244e-14	12	Hmgn3
Gpcpd1	1.75385e-18	0.500315	0.485	0.38	3.11327e-14	12	Gpcpd1
Nup98	3.07519e-18	0.499562	0.513	0.443	5.45877e-14	12	Nup98
Msi2	3.46558e-18	0.492955	0.494	0.413	6.15175e-14	12	Msi2
Ankib1	3.86365e-18	0.418219	0.374	0.248	6.85837e-14	12	Ankib1
Tspo1	6.74519e-18	0.755963	0.748	0.885	1.19734e-13	12	Tspo
Nuak2	1.39287e-17	0.442056	0.376	0.247	2.47249e-13	12	Nuak2
Kansl3	2.89421e-17	0.421162	0.412	0.304	5.1375e-13	12	Kansl3
Dynll2	3.26292e-17	0.515999	0.616	0.642	5.792e-13	12	Dynll2
Bsdc1	3.34844e-17	0.391504	0.365	0.242	5.94381e-13	12	Bsdc1
Bhlhe40	3.41445e-17	0.521058	0.329	0.193	6.06099e-13	12	Bhlhe40
Malt1	3.71197e-17	0.658657	0.584	0.561	6.58912e-13	12	Malt1
Tcf7l2	8.25525e-17	0.414149	0.44	0.321	1.46539e-12	12	Tcf7l2
Stat5a	1.25237e-16	0.392889	0.391	0.277	2.22308e-12	12	Stat5a
Zfand6	1.89893e-16	0.448125	0.616	0.66	3.37079e-12	12	Zfand6
Spop	2.27274e-16	0.394175	0.795	0.894	4.03435e-12	12	Spop
Dync1h1	2.46152e-16	0.490523	0.581	0.565	4.36945e-12	12	Dync1h1
Tap2	4.05171e-16	0.430385	0.746	0.831	7.1922e-12	12	Tap2
Rufy3	4.70754e-16	0.36298	0.334	0.21	8.35636e-12	12	Rufy3
Selenok	7.34233e-16	0.463633	0.727	0.877	1.30334e-11	12	Selenok
Gm26917	7.47843e-16	0.757625	0.689	0.692	1.3275e-11	12	Gm26917
Clptm1	7.63421e-16	0.358845	0.449	0.359	1.35515e-11	12	Clptm1
Hmgcs1	8.34537e-16	0.54266	0.452	0.35	1.48139e-11	12	Hmgcs1
Rbm39	1.02459e-15	0.288409	0.925	0.975	1.81875e-11	12	Rbm39
Eps15	1.15447e-15	0.445891	0.565	0.554	2.0493e-11	12	Eps15
Abcc1	2.16403e-15	0.325451	0.365	0.244	3.84138e-11	12	Abcc1
Tbc1d15	2.26684e-15	0.449604	0.487	0.433	4.02387e-11	12	Tbc1d15
Atmin	2.80776e-15	0.299952	0.273	0.153	4.98405e-11	12	Atmin
Tnfaip2	3.81138e-15	0.630899	0.318	0.201	6.76558e-11	12	Tnfaip2
Kmt5a	5.25059e-15	0.514369	0.598	0.621	9.32031e-11	12	Kmt5a
Ncf1	6.36876e-15	0.458186	0.635	0.702	1.13052e-10	12	Ncf1
Ttyh3	7.90442e-15	0.478369	0.419	0.339	1.40311e-10	12	Ttyh3
Zfp513	1.7046e-14	0.348217	0.308	0.194	3.02583e-10	12	Zfp513
Rsrp1	2.35841e-14	0.390543	0.866	0.959	4.18641e-10	12	Rsrp1
Inpp5b	2.6727e-14	0.529382	0.339	0.24	4.7443e-10	12	Inpp5b
Kansl1	2.78733e-14	0.394525	0.496	0.44	4.94779e-10	12	Kansl1
Tmem127	2.83028e-14	0.308179	0.325	0.211	5.02403e-10	12	Tmem127
Ly96	2.87741e-14	0.274594	0.261	0.147	5.10769e-10	12	Ly96
Atxn7l1	3.16976e-14	0.459374	0.48	0.413	5.62663e-10	12	Atxn7l1
Fam126a	3.70963e-14	0.31717	0.254	0.142	6.58496e-10	12	Fam126a
Rgs12	4.08369e-14	0.353186	0.381	0.27	7.24895e-10	12	Rgs12
Usp18	5.98215e-14	0.33727	0.332	0.22	1.06189e-09	12	Usp18
Trappc11	6.37227e-14	0.376387	0.292	0.182	1.13114e-09	12	Trappc11
Vrk2	8.65159e-14	0.497296	0.666	0.759	1.53574e-09	12	Vrk2
Trps1	9.30715e-14	0.446197	0.466	0.396	1.65211e-09	12	Trps1
Taz	1.07668e-13	0.40362	0.52	0.482	1.91121e-09	12	Taz
Pias1	1.59609e-13	0.428141	0.499	0.455	2.83321e-09	12	Pias1
Rubcn	2.39406e-13	0.303143	0.254	0.146	4.24969e-09	12	Rubcn
Arhgef2	2.43564e-13	0.368971	0.48	0.429	4.3235e-09	12	Arhgef2
Dip2b	3.35742e-13	0.358749	0.327	0.223	5.95976e-09	12	Dip2b
Tubb2a	3.7981e-13	0.453884	0.656	0.671	6.742e-09	12	Tubb2a
Ostf1	4.10819e-13	0.320375	0.8	0.944	7.29246e-09	12	Ostf1
Mef2a	4.7273e-13	0.501637	0.612	0.667	8.39142e-09	12	Mef2a
Cables2	5.31408e-13	0.352653	0.261	0.155	9.43302e-09	12	Cables2
Slc33a1	6.43926e-13	0.409852	0.367	0.27	1.14303e-08	12	Slc33a1
Gpbp1	7.69e-13	0.436819	0.609	0.661	1.36505e-08	12	Gpbp1
Tnip1	8.00349e-13	0.381637	0.369	0.276	1.4207e-08	12	Tnip1
Parp3	1.2342e-12	0.365043	0.294	0.19	2.19083e-08	12	Parp3
Csnk1g1	1.27531e-12	0.401832	0.384	0.295	2.2638e-08	12	Csnk1g1
Fam32a	1.28099e-12	0.441628	0.612	0.687	2.27389e-08	12	Fam32a
Galnt12	1.36706e-12	0.363334	0.339	0.241	2.42667e-08	12	Galnt12
Bcl9	1.73304e-12	0.424908	0.369	0.281	3.07632e-08	12	Bcl9
Ifi209	3.37397e-12	0.400999	0.565	0.573	5.98913e-08	12	Ifi209
Rhog	4.0355e-12	0.399471	0.595	0.645	7.16342e-08	12	Rhog
Ftl1-ps1	6.39031e-12	0.288793	0.358	0.268	1.13434e-07	12	Ftl1-ps1
Aspscr1	7.86078e-12	0.415496	0.435	0.386	1.39537e-07	12	Aspscr1
Batf3	9.65037e-12	0.359546	0.76	0.742	1.71304e-07	12	Batf3
Clk1	1.00765e-11	0.408907	0.701	0.793	1.78868e-07	12	Clk1
Mylip	1.32078e-11	0.318309	0.273	0.172	2.34453e-07	12	Mylip
Fmnl2	1.53551e-11	0.458671	0.576	0.6	2.72569e-07	12	Fmnl2
Jak2	1.65678e-11	0.448051	0.612	0.671	2.94096e-07	12	Jak2
Rnf181	1.8274e-11	0.424065	0.438	0.39	3.24382e-07	12	Rnf181
Srrm2	2.18184e-11	0.274028	0.873	0.972	3.87298e-07	12	Srrm2
Sfi1	3.16179e-11	0.388101	0.32	0.226	5.61249e-07	12	Sfi1
Atp6v0c	3.33893e-11	0.422295	0.739	0.901	5.92693e-07	12	Atp6v0c
Zfp36	3.51236e-11	0.544697	0.736	0.833	6.23479e-07	12	Zfp36
Nrbf2	3.63323e-11	0.393379	0.494	0.49	6.44935e-07	12	Nrbf2
Mtf1	4.80535e-11	0.376034	0.327	0.242	8.52998e-07	12	Mtf1
Chd2	5.49709e-11	0.468018	0.553	0.547	9.75788e-07	12	Chd2
Dnajc15	5.64498e-11	0.461969	0.642	0.761	1.00204e-06	12	Dnajc15
Sepsecs	7.86009e-11	0.311486	0.282	0.187	1.39524e-06	12	Sepsecs
Dstn	1.27549e-10	0.467518	0.499	0.494	2.26413e-06	12	Dstn
Bcl2a1d	1.30029e-10	0.378985	0.765	0.903	2.30814e-06	12	Bcl2a1d
Nsmce3	1.43574e-10	0.484122	0.433	0.4	2.54858e-06	12	Nsmce3
Vim1	1.45956e-10	0.461654	0.708	0.663	2.59086e-06	12	Vim
Traf2	1.51605e-10	0.385115	0.365	0.295	2.69114e-06	12	Traf2
Rab22a	1.72514e-10	0.299882	0.384	0.31	3.0623e-06	12	Rab22a
Gsr	1.84229e-10	0.363956	0.419	0.365	3.27024e-06	12	Gsr
Ehbp1l1	2.13179e-10	0.383528	0.628	0.707	3.78415e-06	12	Ehbp1l1
Foxn2	2.45142e-10	0.384304	0.433	0.387	4.35152e-06	12	Foxn2
Hmg20b	2.48834e-10	0.443033	0.494	0.486	4.41706e-06	12	Hmg20b
Txn1	2.64089e-10	0.393184	0.864	0.974	4.68784e-06	12	Txn1
Appl1	3.10326e-10	0.330228	0.438	0.388	5.5086e-06	12	Appl1
AY036118	3.23428e-10	0.526063	0.838	0.949	5.74117e-06	12	AY036118
Ccnt2	3.47132e-10	0.436365	0.591	0.637	6.16195e-06	12	Ccnt2
Parp8	3.81281e-10	0.488084	0.631	0.707	6.76812e-06	12	Parp8
Plekhb2	3.88164e-10	0.393263	0.513	0.504	6.8903e-06	12	Plekhb2
Vps13d	5.13409e-10	0.296288	0.252	0.163	9.11352e-06	12	Vps13d
Fam13b	5.5494e-10	0.308845	0.254	0.165	9.85075e-06	12	Fam13b
Atp6v1b2	7.13704e-10	0.449899	0.482	0.468	1.2669e-05	12	Atp6v1b2
Nampt	8.78677e-10	0.684742	0.508	0.522	1.55974e-05	12	Nampt
Cstb	9.12329e-10	0.570432	0.541	0.614	1.61947e-05	12	Cstb
Gramd3	9.49318e-10	0.408732	0.489	0.479	1.68513e-05	12	Gramd3
Colgalt1	1.04978e-09	0.44867	0.536	0.575	1.86347e-05	12	Colgalt1
Lars2	1.22718e-09	0.691459	0.6	0.625	2.17837e-05	12	Lars2
Cpsf7	1.36371e-09	0.331564	0.405	0.356	2.42072e-05	12	Cpsf7
Zc3h12d	1.78473e-09	0.343033	0.329	0.251	3.16808e-05	12	Zc3h12d
Nub1	1.86477e-09	0.402369	0.496	0.501	3.31016e-05	12	Nub1
Gga3	2.79773e-09	0.348291	0.304	0.225	4.96625e-05	12	Gga3
mt-Co1	3.93298e-09	0.388398	0.998	1	6.98144e-05	12	mt-Co1
Arrb2	4.41716e-09	0.362277	0.449	0.422	7.8409e-05	12	Arrb2
Crip11	5.29343e-09	0.379482	0.894	0.973	9.39637e-05	12	Crip1
Sik2	5.49157e-09	0.369972	0.329	0.258	9.74808e-05	12	Sik2
Zfp217	7.10036e-09	0.38472	0.369	0.312	0.000126038	12	Zfp217
Syngr2	7.35488e-09	0.286024	0.772	0.941	0.000130557	12	Syngr2
Arf4	7.76181e-09	0.359617	0.725	0.855	0.00013778	12	Arf4
Sgpl1	8.14197e-09	0.312727	0.435	0.397	0.000144528	12	Sgpl1
Ubxn4	9.17645e-09	0.43637	0.614	0.727	0.000162891	12	Ubxn4
Kif21b	9.71454e-09	0.321587	0.344	0.275	0.000172443	12	Kif21b
Nbeal1	9.73682e-09	0.364606	0.398	0.341	0.000172838	12	Nbeal1
Osbpl8	1.49897e-08	0.351286	0.362	0.305	0.000266083	12	Osbpl8
Arid1b	1.5704e-08	0.39895	0.426	0.396	0.000278763	12	Arid1b
Nck2	1.82281e-08	0.276291	0.278	0.199	0.000323567	12	Nck2
Skil	1.95538e-08	0.34923	0.426	0.376	0.0003471	12	Skil
Ddx17	3.04534e-08	0.433581	0.628	0.714	0.000540578	12	Ddx17
Fbxo11	3.81513e-08	0.297664	0.322	0.257	0.000677223	12	Fbxo11
Etv6	6.01709e-08	0.344882	0.551	0.596	0.00106809	12	Etv6
Sp140	6.49888e-08	0.40536	0.567	0.631	0.00115362	12	Sp140
Arhgap5	6.81125e-08	0.306801	0.621	0.682	0.00120907	12	Arhgap5
Csf2rb	7.0238e-08	0.493527	0.56	0.615	0.00124679	12	Csf2rb
Rab12	7.14583e-08	0.278025	0.282	0.211	0.00126846	12	Rab12
Myo1c	1.22721e-07	0.341653	0.344	0.293	0.00217842	12	Myo1c
Nfkbiz	1.25852e-07	0.336029	0.395	0.332	0.002234	12	Nfkbiz
Ddx6	1.98368e-07	0.343669	0.626	0.726	0.00352123	12	Ddx6
Arrdc1	2.10807e-07	0.367908	0.4	0.375	0.00374203	12	Arrdc1
Dock8	2.31421e-07	0.322284	0.529	0.584	0.00410796	12	Dock8
Taok1	2.34974e-07	0.339432	0.461	0.455	0.00417102	12	Taok1
Alkbh6	2.55235e-07	0.284151	0.282	0.218	0.00453067	12	Alkbh6
Cop1	2.67825e-07	0.342998	0.551	0.612	0.00475416	12	Cop1
Mecp2	2.72854e-07	0.335075	0.379	0.34	0.00484343	12	Mecp2
Fam129a	3.00246e-07	0.358382	0.607	0.703	0.00532966	12	Fam129a
Dusp1	3.47736e-07	0.535234	0.616	0.653	0.00617266	12	Dusp1
Kmt2c	4.04594e-07	0.429604	0.482	0.506	0.00718195	12	Kmt2c
Tfe3	5.11801e-07	0.293163	0.334	0.284	0.00908498	12	Tfe3
Atxn7	5.28546e-07	0.365817	0.395	0.371	0.00938222	12	Atxn7
Myh9	6.10481e-07	0.272488	0.704	0.835	0.0108367	12	Myh9
Med13	7.22945e-07	0.365638	0.407	0.38	0.012833	12	Med13
Crebrf	8.44894e-07	0.262172	0.308	0.243	0.0149977	12	Crebrf
Dennd5a	8.99529e-07	0.342515	0.447	0.445	0.0159675	12	Dennd5a
Mdm2	9.24064e-07	0.435742	0.414	0.4	0.0164031	12	Mdm2
Fbxl5	9.84775e-07	0.385968	0.412	0.396	0.0174807	12	Fbxl5
Parp4	1.12863e-06	0.321094	0.358	0.316	0.0200343	12	Parp4
Ecpas	1.25328e-06	0.352504	0.428	0.414	0.0222469	12	Ecpas
Rspry1	1.40046e-06	0.322463	0.44	0.439	0.0248595	12	Rspry1
Prrc2b	1.72946e-06	0.298248	0.384	0.357	0.0306997	12	Prrc2b
Gngt2	1.88286e-06	0.377125	0.402	0.365	0.0334227	12	Gngt2
Il10rb	2.06439e-06	0.292334	0.44	0.446	0.036645	12	Il10rb
Dnajc5	2.4743e-06	0.373618	0.504	0.557	0.0439213	12	Dnajc5
Mdm4	2.74589e-06	0.365924	0.504	0.546	0.0487423	12	Mdm4
Specc1l	2.8088e-06	0.291097	0.292	0.235	0.0498591	12	Specc1l
Gm424181	3.83186e-57	2.69966	1	1	6.80194e-53	17	Gm42418
Malat11	9.75357e-56	1.92041	1	0.997	1.73136e-51	17	Malat1
Gm269171	1.16155e-54	2.98317	0.978	0.686	2.06187e-50	17	Gm26917
Lars21	4.50948e-49	2.56608	0.934	0.616	8.00477e-45	17	Lars2
mt-Co2	1.70175e-48	1.21135	1	0.999	3.02078e-44	17	mt-Co2
mt-Co3	1.00972e-47	1.21834	1	1	1.79235e-43	17	mt-Co3
AY0361181	8.15727e-47	1.92587	0.956	0.938	1.448e-42	17	AY036118
mt-Atp6	4.50743e-44	1.07806	1	1	8.00114e-40	17	mt-Atp6
mt-Co11	1.9891e-43	1.21447	1	1	3.53084e-39	17	mt-Co1
mt-Cytb	9.49266e-41	1.11896	1	0.996	1.68504e-36	17	mt-Cytb
mt-Nd4	3.42236e-39	1.10253	1	0.994	6.07503e-35	17	mt-Nd4
Srsf11	1.54045e-38	1.33536	0.945	0.947	2.73446e-34	17	Srsf11
Srrm21	2.6126e-38	1.17194	0.945	0.963	4.63762e-34	17	Srrm2
Son1	1.21456e-37	1.07218	0.945	0.946	2.15596e-33	17	Son
mt-Nd2	1.73987e-36	1.11527	0.967	0.988	3.08845e-32	17	mt-Nd2
Xist1	1.21368e-35	1.00937	0.978	0.96	2.1544e-31	17	Xist
mt-Nd1	6.66732e-34	0.976236	0.989	0.986	1.18352e-29	17	mt-Nd1
Gm26870	1.01155e-32	1.00838	0.253	0.03	1.7956e-28	17	Gm26870
mt-Nd3	1.64952e-32	0.987688	0.978	0.97	2.92806e-28	17	mt-Nd3
Rsrp11	8.91741e-32	1.27463	0.89	0.951	1.58293e-27	17	Rsrp1
Fgd2	2.12547e-21	0.995784	0.824	0.891	3.77292e-17	17	Fgd2
Arid4a	5.90324e-21	1.12841	0.802	0.853	1.04788e-16	17	Arid4a
Prrc2c	5.31209e-20	1.09721	0.791	0.86	9.42949e-16	17	Prrc2c
Prpf38b1	1.85418e-19	1.07718	0.813	0.909	3.29136e-15	17	Prpf38b
Atrx1	1.58173e-18	0.971955	0.813	0.867	2.80772e-14	17	Atrx
Ankrd11	3.63645e-18	1.32387	0.769	0.849	6.45506e-14	17	Ankrd11
Fnbp12	3.86402e-17	0.769522	0.824	0.904	6.85903e-13	17	Fnbp1
Trpm21	3.56901e-16	1.0638	0.714	0.642	6.33535e-12	17	Trpm2
Slc8b1	5.79441e-16	1.0133	0.747	0.77	1.02857e-11	17	Slc8b1
Ccnl1	9.51353e-16	1.02517	0.769	0.848	1.68875e-11	17	Ccnl1
mt-Nd5	8.4307e-14	0.932454	0.758	0.935	1.49653e-09	17	mt-Nd5
Prpf4b	9.91376e-14	1.15719	0.692	0.716	1.75979e-09	17	Prpf4b
Luc7l3	1.3573e-13	0.996277	0.714	0.79	2.40934e-09	17	Luc7l3
Wdfy41	6.29298e-13	0.590629	0.824	0.91	1.11707e-08	17	Wdfy4
Clec9a1	8.52869e-13	0.863768	0.736	0.831	1.51393e-08	17	Clec9a
Ptprc1	7.00717e-12	0.579572	0.824	0.947	1.24384e-07	17	Ptprc
Rrbp1	8.05672e-12	0.78659	0.736	0.896	1.43015e-07	17	Rrbp1
Pnisr1	2.52784e-11	0.827138	0.703	0.848	4.48718e-07	17	Pnisr
Sat1	9.84398e-10	0.70835	0.813	0.942	1.74741e-05	17	Sat1
Gm47283	1.65226e-09	1.04032	0.626	0.631	2.93292e-05	17	Gm47283
Ankrd121	2.03124e-09	0.80955	0.681	0.771	3.60566e-05	17	Ankrd12
Cdk121	1.93306e-08	1.0055	0.604	0.627	0.000343138	17	Cdk12
Apol7c1	5.00757e-08	0.447589	0.813	0.631	0.000888894	17	Apol7c
Stx16	5.35464e-08	0.785059	0.659	0.805	0.000950502	17	Stx16
Ciita1	6.55859e-08	0.679887	0.758	0.889	0.00116422	17	Ciita
Sf3b1	7.96323e-08	0.539496	0.725	0.946	0.00141355	17	Sf3b1
Sbno21	1.06849e-07	0.834322	0.626	0.684	0.00189668	17	Sbno2
Apobec31	6.29538e-07	0.584964	0.725	0.95	0.0111749	17	Apobec3
Rbm251	6.45239e-07	0.636189	0.692	0.93	0.0114536	17	Rbm25
Fyb	1.05454e-06	0.708718	0.637	0.75	0.0187191	17	Fyb
Arhgap17	2.61887e-06	0.675235	0.637	0.803	0.0464876	17	Arhgap17
Btg21	2.75561e-06	0.611119	0.835	0.94	0.0489149	17	Btg2
Rplp1	8.06499e-44	0.623211	1	0.992	1.43162e-39	18	Rplp1
Rps11	3.72726e-42	0.553076	1	0.988	6.61626e-38	18	Rps11
Rpl26	2.24005e-40	0.543907	1	0.988	3.97631e-36	18	Rpl26
Tpt1	6.47595e-40	0.526548	1	0.994	1.14955e-35	18	Tpt1
Rps26	9.13002e-39	0.641205	1	0.978	1.62067e-34	18	Rps26
Fau	9.75002e-38	0.530305	1	0.99	1.73073e-33	18	Fau
Rps29	1.73131e-37	0.524162	1	0.994	3.07324e-33	18	Rps29
Tmsb4x	2.34678e-37	0.50549	1	1	4.16577e-33	18	Tmsb4x
Rps16	9.11757e-36	0.415063	1	0.982	1.61846e-31	18	Rps16
Rpl27a	1.46766e-35	0.482319	1	0.987	2.60524e-31	18	Rpl27a
Rpl171	1.74396e-35	0.52056	1	0.987	3.0957e-31	18	Rpl17
Rpl19	2.7231e-35	0.428078	1	0.992	4.83378e-31	18	Rpl19
Rps27	5.07286e-35	0.527486	1	0.985	9.00483e-31	18	Rps27
Eef1b21	6.71535e-35	0.698229	1	0.977	1.19204e-30	18	Eef1b2
Rps13	8.18019e-35	0.450647	1	0.983	1.45207e-30	18	Rps13
Rps23	2.46669e-33	0.474478	1	0.985	4.37863e-29	18	Rps23
Rpl18a	5.85647e-33	0.468305	1	0.99	1.03958e-28	18	Rpl18a
Rps14	1.1127e-32	0.50036	1	0.985	1.97515e-28	18	Rps14
Rps20	1.72478e-32	0.450789	1	0.987	3.06166e-28	18	Rps20
Rplp0	4.0895e-32	0.48389	1	0.989	7.25927e-28	18	Rplp0
Rpl10	4.44889e-32	0.482813	1	0.979	7.89723e-28	18	Rpl10
Rps24	6.38874e-32	0.40838	1	0.99	1.13407e-27	18	Rps24
Rps5	1.50703e-31	0.413397	1	0.982	2.67513e-27	18	Rps5
Rpl13	1.53284e-31	0.395694	1	0.993	2.72095e-27	18	Rpl13
Rpl9	1.55421e-31	0.430612	1	0.979	2.75888e-27	18	Rpl9
Rpl30	5.18194e-31	0.453275	1	0.978	9.19847e-27	18	Rpl30
Rpl21	1.0369e-30	0.440565	1	0.985	1.8406e-26	18	Rpl21
Rpl39	1.45714e-30	0.447937	1	0.98	2.58657e-26	18	Rpl39
Rpl23	3.85108e-30	0.411407	1	0.985	6.83606e-26	18	Rpl23
Rps21	1.87019e-29	0.448689	1	0.98	3.31977e-25	18	Rps21
Atox1	4.34358e-29	0.55046	1	0.97	7.71029e-25	18	Atox1
Rpl37a	7.00761e-29	0.464361	1	0.989	1.24392e-24	18	Rpl37a
Rpl28	1.85595e-28	0.433778	1	0.984	3.2945e-24	18	Rpl28
Rpl35a	2.11611e-28	0.376621	1	0.982	3.7563e-24	18	Rpl35a
Rps3	2.22465e-28	0.403122	1	0.98	3.94897e-24	18	Rps3
Rpl22	2.15737e-27	0.413682	1	0.978	3.82954e-23	18	Rpl22
Rps27a	2.41259e-27	0.405877	1	0.987	4.28259e-23	18	Rps27a
Rpl34	3.22521e-27	0.447113	0.987	0.978	5.72507e-23	18	Rpl34
Rpl11	5.57332e-27	0.415248	1	0.98	9.89319e-23	18	Rpl11
Rpl37	8.25768e-27	0.447886	1	0.976	1.46582e-22	18	Rpl37
Rplp2	9.7222e-27	0.375927	1	0.986	1.72579e-22	18	Rplp2
Rps15a	1.11975e-26	0.416042	1	0.977	1.98768e-22	18	Rps15a
Rps4x	5.24732e-26	0.385362	1	0.982	9.31452e-22	18	Rps4x
Rps18	5.31626e-26	0.425722	1	0.982	9.43689e-22	18	Rps18
Rpl36	5.69781e-26	0.447248	1	0.985	1.01142e-21	18	Rpl36
Rpl5	1.01619e-25	0.440479	1	0.974	1.80384e-21	18	Rpl5
Rps3a1	1.17401e-25	0.356207	1	0.983	2.08398e-21	18	Rps3a1
Rpl7	1.32048e-25	0.377934	1	0.975	2.34398e-21	18	Rpl7
Rpl14	2.40488e-25	0.433755	1	0.977	4.2689e-21	18	Rpl14
Rpl18	4.16466e-25	0.380583	1	0.978	7.3927e-21	18	Rpl18
Rps7	2.07696e-24	0.377202	1	0.976	3.68681e-20	18	Rps7
Rps15	7.62939e-24	0.406555	1	0.982	1.35429e-19	18	Rps15
Cox7a2l1	3.07342e-23	0.585621	0.974	0.948	5.45562e-19	18	Cox7a2l
Rpl12	3.87582e-23	0.409811	1	0.978	6.87996e-19	18	Rpl12
Rpl32	9.43483e-23	0.389727	1	0.984	1.67478e-18	18	Rpl32
Rps8	1.30787e-22	0.34077	1	0.988	2.3216e-18	18	Rps8
Pfdn5	1.4235e-22	0.536576	0.987	0.96	2.52686e-18	18	Pfdn5
Rps25	3.16441e-22	0.400876	1	0.974	5.61714e-18	18	Rps25
Cd521	6.67963e-22	0.454386	1	0.984	1.1857e-17	18	Cd52
Rps9	3.00391e-21	0.366298	1	0.987	5.33224e-17	18	Rps9
Rpsa	3.21507e-21	0.303235	1	0.994	5.70706e-17	18	Rpsa
Rps12	4.50206e-21	0.315799	1	0.989	7.99161e-17	18	Rps12
Rpl10a	8.73028e-21	0.390833	1	0.975	1.54971e-16	18	Rpl10a
Rpl27	9.44349e-20	0.395338	1	0.977	1.67631e-15	18	Rpl27
Rps6	9.5708e-20	0.361117	1	0.977	1.69891e-15	18	Rps6
Rack1	1.21486e-19	0.351666	1	0.975	2.15649e-15	18	Rack1
Lgals31	1.50973e-19	0.925855	0.962	0.89	2.67992e-15	18	Lgals3
Atpif1	4.07761e-19	0.546559	0.987	0.961	7.23817e-15	18	Atpif1
Rpl38	1.51768e-18	0.364621	1	0.982	2.69403e-14	18	Rpl38
Rps28	2.41474e-18	0.426772	1	0.98	4.28641e-14	18	Rps28
Rps19	1.9949e-17	0.297919	1	0.988	3.54114e-13	18	Rps19
Eef1a1	3.20903e-17	0.295142	1	0.991	5.69636e-13	18	Eef1a1
Rpl35	3.32478e-17	0.379312	0.987	0.965	5.90181e-13	18	Rpl35
Rpl41	6.40921e-17	0.312659	1	0.982	1.1377e-12	18	Rpl41
Ftl11	7.73719e-17	0.568558	1	0.986	1.37343e-12	18	Ftl1
Rpl24	4.69783e-16	0.346505	1	0.978	8.33912e-12	18	Rpl24
Hfe1	1.46438e-15	0.697969	0.897	0.782	2.59942e-11	18	Hfe
Cst31	1.49274e-15	0.408763	1	0.996	2.64977e-11	18	Cst3
Rps10	2.69357e-15	0.40086	0.974	0.952	4.78136e-11	18	Rps10
H2-Eb11	4.39997e-15	0.385135	1	0.993	7.81038e-11	18	H2-Eb1
Rpl3	9.63831e-15	0.304673	1	0.974	1.7109e-10	18	Rpl3
Rpl6	1.16881e-14	0.297365	1	0.979	2.07476e-10	18	Rpl6
Rpl15	1.71462e-14	0.292747	1	0.974	3.04363e-10	18	Rpl15
Fth1	7.0882e-14	0.410153	1	0.98	1.25823e-09	18	Fth1
S100a11	1.44717e-13	0.45269	1	0.96	2.56886e-09	18	S100a11
Uqcrh	1.66777e-13	0.425767	0.936	0.954	2.96047e-09	18	Uqcrh
Rpl29	5.99175e-13	0.322761	1	0.96	1.0636e-08	18	Rpl29
Cox4i1	7.7018e-13	0.316369	0.962	0.962	1.36715e-08	18	Cox4i1
Gabarap	2.62727e-12	0.373716	0.974	0.955	4.66366e-08	18	Gabarap
Sh3bgrl3	5.92808e-12	0.278289	1	0.972	1.05229e-07	18	Sh3bgrl3
Cyb5a1	1.63808e-11	0.442873	0.962	0.895	2.90776e-07	18	Cyb5a
Tbca	2.28402e-11	0.374788	0.974	0.931	4.05437e-07	18	Tbca
Txn11	9.98114e-11	0.541036	1	0.963	1.77175e-06	18	Txn1
Gm340841	1.17232e-10	0.88514	0.679	0.466	2.08099e-06	18	Gm34084
Eif3k	1.95737e-10	0.359373	0.949	0.931	3.47453e-06	18	Eif3k
Atp6v1f	3.6439e-10	0.436021	0.897	0.921	6.4683e-06	18	Atp6v1f
Uba52	7.39031e-10	0.365801	0.872	0.876	1.31185e-05	18	Uba52
Atp5e	9.65831e-10	0.359049	0.987	0.954	1.71445e-05	18	Atp5e
Apol7c2	1.07962e-09	0.392432	0.91	0.63	1.91643e-05	18	Apol7c
Eif1	1.38265e-09	0.273329	1	0.978	2.45435e-05	18	Eif1
Rpl13a	1.59149e-09	0.387658	0.987	0.937	2.82506e-05	18	Rpl13a
Cxcl91	2.149e-09	0.714786	0.756	0.503	3.81468e-05	18	Cxcl9
Bcl2a1b1	2.52019e-09	0.537965	0.872	0.7	4.47358e-05	18	Bcl2a1b
Nedd8	5.78988e-09	0.357199	0.962	0.934	0.000102776	18	Nedd8
Ucp21	1.52538e-08	0.367927	0.962	0.966	0.000270769	18	Ucp2
H2-Aa1	1.59625e-08	0.268575	1	0.993	0.00028335	18	H2-Aa
Atp5l	2.36553e-08	0.329761	0.987	0.956	0.000419905	18	Atp5l
Cd741	3.09288e-08	0.254445	1	0.998	0.000549017	18	Cd74
Rpl36a	3.09682e-08	0.294736	0.987	0.959	0.000549716	18	Rpl36a
Cd8a1	4.3002e-08	0.386703	0.923	0.771	0.000763329	18	Cd8a
Rpl36al	6.12841e-08	0.344431	0.885	0.904	0.00108785	18	Rpl36al
Bcl2a1d1	1.52142e-07	0.306436	0.936	0.889	0.00270067	18	Bcl2a1d
Cox8a	2.20309e-07	0.301389	0.974	0.947	0.0039107	18	Cox8a
Apoe1	4.94412e-07	0.835892	0.564	0.363	0.0087763	18	Apoe
Gm2a1	6.116e-07	0.35881	0.987	0.938	0.0108565	18	Gm2a
Btf3	8.70727e-07	0.258399	1	0.958	0.0154563	18	Btf3
Gm10073	9.81377e-07	0.468696	0.692	0.727	0.0174204	18	Gm10073
Eif3f	1.45626e-06	0.28603	0.962	0.942	0.0258501	18	Eif3f
Gabarapl2	2.04448e-06	0.3355	0.795	0.842	0.0362916	18	Gabarapl2
Rtcb	2.12136e-06	0.420996	0.731	0.779	0.0376563	18	Rtcb
Rgs101	2.75789e-06	0.311448	0.91	0.9	0.0489553	18	Rgs10

## Sheet: Table S8
Table S8: Differential expressed genes between Sox4+ cDC subclusters C3.0, C3.1 and C3.2. Related to Fig. 6E,F,G.
Dataset: GSE149544
Gene	p_val	avg_logFC	pct.1	pct.2	p_val_adj	C3 subcluster	Gene
Tbc1d4	1.16787e-185	1.1743	0.971	0.602	2.07308e-181	0	Tbc1d4
Ltb	1.96293e-159	0.780948	0.995	0.755	3.48441e-155	0	Ltb
Rogdi	2.9002e-156	0.771037	0.93	0.59	5.14814e-152	0	Rogdi
Ffar2	4.38485e-153	0.94054	0.7	0.192	7.78354e-149	0	Ffar2
Ccl5	4.49973e-138	0.920143	0.753	0.282	7.98748e-134	0	Ccl5
Rgs2	3.4701e-125	0.785684	0.987	0.934	6.15978e-121	0	Rgs2
Prkcb	3.78295e-122	0.709629	0.897	0.631	6.71512e-118	0	Prkcb
Bcl2a1b	6.97029e-119	0.988843	0.844	0.466	1.2373e-114	0	Bcl2a1b
Malat1	3.54046e-117	0.538751	1	1	6.28467e-113	0	Malat1
Tmem131l	2.28543e-113	0.664096	0.866	0.606	4.05687e-109	0	Tmem131l
Ppp1r14a	4.90064e-112	0.67703	0.688	0.276	8.69912e-108	0	Ppp1r14a
Ube2e2	7.43982e-112	0.631112	0.649	0.228	1.32064e-107	0	Ube2e2
Bcl2a1d	6.14218e-103	0.641672	0.919	0.616	1.0903e-98	0	Bcl2a1d
Sat1	3.63978e-97	0.758935	0.949	0.869	6.46097e-93	0	Sat1
Man1a	1.80431e-95	0.598021	0.813	0.522	3.20283e-91	0	Man1a
Gm42418	4.1578e-95	0.434783	1	1	7.38051e-91	0	Gm42418
H3f3a	5.46998e-95	0.27454	1	0.999	9.70975e-91	0	H3f3a
Hck	2.78662e-91	0.613883	0.712	0.344	4.94654e-87	0	Hck
Ncf4	5.64842e-89	0.543987	0.453	0.106	1.00265e-84	0	Ncf4
Pld4	8.52299e-88	0.595787	0.669	0.303	1.51292e-83	0	Pld4
Plxnc1	7.27037e-87	0.571401	0.788	0.492	1.29056e-82	0	Plxnc1
Chka	1.56658e-82	0.721879	0.857	0.568	2.78084e-78	0	Chka
Dtx1	6.99306e-82	0.554842	0.388	0.07	1.24134e-77	0	Dtx1
Cyba	9.00808e-80	0.418451	0.996	0.935	1.59902e-75	0	Cyba
Sirpb1a	5.5899e-79	0.529069	0.459	0.129	9.92263e-75	0	Sirpb1a
Fam49a	6.9653e-78	0.534511	0.796	0.549	1.23641e-73	0	Fam49a
Egr1	1.45938e-77	0.777441	0.751	0.438	2.59054e-73	0	Egr1
Mycbp2	3.82328e-77	0.559155	0.913	0.812	6.78671e-73	0	Mycbp2
Ifitm6	6.15463e-77	0.612602	0.784	0.513	1.09251e-72	0	Ifitm6
St8sia6	1.02321e-76	0.522757	0.553	0.217	1.81631e-72	0	St8sia6
Cd82	3.03429e-75	0.531172	0.644	0.326	5.38616e-71	0	Cd82
Asb2	3.8423e-75	0.520839	0.793	0.471	6.82047e-71	0	Asb2
Ptpn22	6.45308e-75	0.478153	0.484	0.157	1.14549e-70	0	Ptpn22
Limd2	7.12401e-74	0.402285	0.981	0.922	1.26458e-69	0	Limd2
Pglyrp1	3.24905e-70	0.525741	0.502	0.187	5.76739e-66	0	Pglyrp1
Rgs12	4.00671e-70	0.500908	0.709	0.417	7.1123e-66	0	Rgs12
Hap1	1.17656e-68	0.440752	0.34	0.066	2.08851e-64	0	Hap1
Rgs1	3.38021e-68	1.09707	0.648	0.35	6.00022e-64	0	Rgs1
Sh3bp1	5.77852e-68	0.498837	0.649	0.357	1.02574e-63	0	Sh3bp1
Elmo1	6.45634e-68	0.50785	0.77	0.559	1.14607e-63	0	Elmo1
Scn3a	3.74927e-66	0.460953	0.326	0.06	6.65532e-62	0	Scn3a
Dscam	5.72688e-66	0.374799	0.319	0.056	1.01658e-61	0	Dscam
Haus8	7.33054e-66	0.59408	0.692	0.425	1.30124e-61	0	Haus8
Snx20	1.19103e-64	0.496599	0.867	0.74	2.11419e-60	0	Snx20
Ddx5	5.32181e-61	0.294633	0.999	0.999	9.44674e-57	0	Ddx5
Mdh2	1.39105e-60	0.508989	0.979	0.983	2.46926e-56	0	Mdh2
Sirpa	2.68325e-60	0.455435	0.807	0.614	4.76304e-56	0	Sirpa
Jun	2.29094e-58	0.492403	0.976	0.965	4.06665e-54	0	Jun
Relb	1.17472e-57	0.466436	0.915	0.805	2.08524e-53	0	Relb
Ptprc	3.03017e-56	0.315587	0.999	0.999	5.37886e-52	0	Ptprc
Spns3	3.71813e-56	0.433762	0.562	0.293	6.60006e-52	0	Spns3
Nedd4	1.21926e-54	0.419166	0.816	0.657	2.1643e-50	0	Nedd4
Rinl	2.90382e-54	0.423241	0.478	0.215	5.15457e-50	0	Rinl
Siglecg	1.45263e-53	0.389065	0.909	0.795	2.57857e-49	0	Siglecg
Tns3	5.49117e-53	0.433243	0.499	0.24	9.74738e-49	0	Tns3
Id2	6.07926e-53	0.494387	0.439	0.168	1.07913e-48	0	Id2
Lst1	8.33397e-51	0.424039	0.793	0.573	1.47936e-46	0	Lst1
Ifitm1	9.51138e-51	0.83283	0.337	0.096	1.68837e-46	0	Ifitm1
Ggt5	8.02208e-50	0.311713	0.325	0.09	1.424e-45	0	Ggt5
Hsp90aa1	1.97607e-49	0.431392	0.983	0.98	3.50772e-45	0	Hsp90aa1
Fyb	8.61448e-49	0.372694	0.97	0.937	1.52916e-44	0	Fyb
Gngt2	1.01325e-47	0.414066	0.773	0.59	1.79861e-43	0	Gngt2
Uvrag	2.63885e-47	0.354864	0.918	0.862	4.68422e-43	0	Uvrag
Btg1	1.22555e-46	0.566422	0.909	0.856	2.17547e-42	0	Btg1
Adam23	1.05114e-45	0.381795	0.903	0.773	1.86588e-41	0	Adam23
Nav1	2.11161e-44	0.372446	0.889	0.789	3.74831e-40	0	Nav1
Rel	2.63158e-44	0.391463	0.773	0.628	4.67132e-40	0	Rel
Elk3	5.05764e-44	0.374411	0.538	0.315	8.97782e-40	0	Elk3
Jund	6.10225e-43	0.546119	0.867	0.772	1.08321e-38	0	Jund
Gm15261	7.00017e-43	0.412301	0.424	0.188	1.2426e-38	0	Gm15261
Arhgap6	2.43262e-42	0.398692	0.398	0.167	4.31815e-38	0	Arhgap6
Adgrl3	4.8326e-42	0.318475	0.277	0.075	8.57835e-38	0	Adgrl3
Dnajb1	1.27202e-41	0.549285	0.715	0.583	2.25796e-37	0	Dnajb1
H2-Eb2	1.54703e-41	0.341577	0.296	0.088	2.74614e-37	0	H2-Eb2
Gpm6b	5.69675e-41	0.375365	0.618	0.352	1.01123e-36	0	Gpm6b
Avpi1	2.4747e-40	0.366502	0.879	0.796	4.39283e-36	0	Avpi1
Ptpre	1.23939e-39	0.396848	0.665	0.469	2.20004e-35	0	Ptpre
Npl	1.87024e-39	0.331091	0.405	0.181	3.31987e-35	0	Npl
Stk32c	3.31686e-38	0.252779	0.254	0.067	5.88777e-34	0	Stk32c
Marcks	6.22918e-38	0.354011	0.948	0.907	1.10574e-33	0	Marcks
Lysmd2	3.53927e-37	0.335027	0.608	0.405	6.28257e-33	0	Lysmd2
Dnmt3a	3.96424e-37	0.389556	0.664	0.514	7.03692e-33	0	Dnmt3a
Cd300lf	5.28729e-37	0.352785	0.493	0.288	9.38548e-33	0	Cd300lf
Hspa1a	6.7997e-37	0.390216	0.956	0.966	1.20701e-32	0	Hspa1a
Cyp4f16	9.97128e-37	0.352906	0.877	0.789	1.77e-32	0	Cyp4f16
Gsn	1.51931e-36	0.303882	0.941	0.933	2.69692e-32	0	Gsn
mt-Cytb	3.38834e-36	0.254778	0.999	1	6.01465e-32	0	mt-Cytb
Btg2	4.93308e-36	0.602744	0.914	0.879	8.75671e-32	0	Btg2
Lyst	1.3079e-35	0.339882	0.912	0.85	2.32166e-31	0	Lyst
Ubc	1.5886e-35	0.3443	0.984	0.983	2.81993e-31	0	Ubc
Nr4a1	2.36984e-35	0.452299	0.48	0.276	4.2067e-31	0	Nr4a1
Fosb	2.68541e-35	0.531028	0.787	0.655	4.76687e-31	0	Fosb
Fos	3.68509e-35	0.551481	0.85	0.762	6.54141e-31	0	Fos
Gm6377	1.15822e-34	0.392985	0.502	0.289	2.05596e-30	0	Gm6377
Dnase1l3	1.67919e-34	0.380712	0.585	0.353	2.98073e-30	0	Dnase1l3
Mmp12	1.68878e-34	0.305818	0.256	0.08	2.99775e-30	0	Mmp12
Sash1	1.7166e-34	0.327456	0.333	0.14	3.04713e-30	0	Sash1
Fabp5	6.22142e-34	0.50449	0.568	0.362	1.10436e-29	0	Fabp5
Wdfy4	2.65494e-33	0.303816	0.753	0.65	4.71278e-29	0	Wdfy4
Tes	7.44554e-33	0.328933	0.694	0.565	1.32166e-28	0	Tes
Anpep	1.40518e-32	0.268714	0.289	0.109	2.49433e-28	0	Anpep
Ppdpf	1.75383e-32	0.300515	0.826	0.764	3.11322e-28	0	Ppdpf
1600010M07Rik	2.20952e-32	0.333738	0.646	0.501	3.92212e-28	0	1600010M07Rik
Runx3	3.61544e-32	0.367792	0.756	0.685	6.41777e-28	0	Runx3
Rab30	5.4854e-32	0.271357	0.276	0.097	9.73713e-28	0	Rab30
Bbs9	1.89459e-31	0.311431	0.443	0.252	3.36308e-27	0	Bbs9
Cd4	3.87259e-31	0.303477	0.33	0.14	6.87424e-27	0	Cd4
Dusp2	4.41252e-31	0.516826	0.312	0.129	7.83267e-27	0	Dusp2
Cd72	4.4177e-31	0.332338	0.439	0.24	7.84186e-27	0	Cd72
Hsph1	5.67962e-31	0.395907	0.507	0.324	1.00819e-26	0	Hsph1
Rhob	2.0309e-30	0.371091	0.412	0.218	3.60505e-26	0	Rhob
Abcg3	2.44899e-30	0.337747	0.371	0.183	4.3472e-26	0	Abcg3
Adgre5	3.93712e-30	0.329398	0.492	0.304	6.98879e-26	0	Adgre5
Arap2	1.58288e-29	0.284289	0.351	0.163	2.80976e-25	0	Arap2
Stard7	2.26704e-29	0.321392	0.525	0.362	4.02423e-25	0	Stard7
Fbrsl1	3.42528e-29	0.296249	0.784	0.693	6.08021e-25	0	Fbrsl1
Rras2	1.04764e-28	0.29954	0.445	0.264	1.85966e-24	0	Rras2
Phc1	2.40546e-28	0.289763	0.331	0.16	4.26994e-24	0	Phc1
Tbc1d9	5.87733e-28	0.312803	0.599	0.449	1.04328e-23	0	Tbc1d9
Gbp8	5.97898e-28	0.277352	0.255	0.095	1.06133e-23	0	Gbp8
Cotl1	1.06097e-27	0.275823	0.892	0.857	1.88333e-23	0	Cotl1
Rasal2	1.59531e-27	0.286175	0.288	0.123	2.83183e-23	0	Rasal2
Kit	2.6811e-27	0.319864	0.613	0.47	4.75921e-23	0	Kit
Hes1	5.10172e-27	0.564419	0.351	0.183	9.05606e-23	0	Hes1
Jmjd1c	5.12169e-27	0.317784	0.809	0.763	9.09151e-23	0	Jmjd1c
Abi3	2.04739e-26	0.273329	0.499	0.328	3.63432e-22	0	Abi3
Nrbf2	2.5119e-26	0.321821	0.495	0.353	4.45888e-22	0	Nrbf2
Crlf3	2.60706e-26	0.262656	0.802	0.75	4.62779e-22	0	Crlf3
Dock10	4.24459e-26	0.256537	0.96	0.955	7.53457e-22	0	Dock10
Tctex1d2	4.34267e-26	0.296898	0.736	0.665	7.70867e-22	0	Tctex1d2
Filip1l	5.54672e-26	0.305896	0.771	0.69	9.84599e-22	0	Filip1l
Ms4a4c	1.09613e-25	0.291449	0.793	0.664	1.94574e-21	0	Ms4a4c
Fcrl1	1.17537e-25	0.288239	0.428	0.258	2.08639e-21	0	Fcrl1
Cdc42ep3	1.25595e-25	0.316544	0.507	0.347	2.22943e-21	0	Cdc42ep3
Ubac2	1.60023e-25	0.281316	0.518	0.366	2.84056e-21	0	Ubac2
Nfat5	3.54587e-25	0.372972	0.478	0.328	6.29427e-21	0	Nfat5
Hnrnph1	4.23107e-25	0.28441	0.794	0.718	7.51058e-21	0	Hnrnph1
Anp32a	4.56033e-25	0.27106	0.738	0.666	8.09505e-21	0	Anp32a
Aebp2	5.23029e-25	0.307526	0.804	0.728	9.28429e-21	0	Aebp2
Rasgef1b	7.32439e-25	0.28581	0.376	0.211	1.30015e-20	0	Rasgef1b
Mical3	7.84761e-25	0.253468	0.34	0.172	1.39303e-20	0	Mical3
M6pr	1.6061e-24	0.316369	0.739	0.687	2.85098e-20	0	M6pr
Gpr34	1.30707e-23	0.258485	0.311	0.15	2.32017e-19	0	Gpr34
Marveld1	1.87573e-23	0.330335	0.73	0.676	3.32962e-19	0	Marveld1
Arhgef2	2.29377e-23	0.28486	0.634	0.529	4.07166e-19	0	Arhgef2
Cdc14a	3.42392e-23	0.267818	0.353	0.194	6.0778e-19	0	Cdc14a
Wnk1	6.35226e-23	0.292436	0.775	0.709	1.12759e-18	0	Wnk1
Ifi27	7.37568e-23	0.333598	0.451	0.286	1.30926e-18	0	Ifi27
Itga4	9.29195e-23	0.259371	0.927	0.905	1.64941e-18	0	Itga4
Dennd1c	1.40097e-22	0.264785	0.55	0.421	2.48686e-18	0	Dennd1c
Hspa1b	1.6398e-22	0.310244	0.948	0.938	2.9108e-18	0	Hspa1b
Chd3	2.23189e-22	0.287442	0.683	0.592	3.96183e-18	0	Chd3
Dnaja1	2.31426e-22	0.346362	0.93	0.934	4.10804e-18	0	Dnaja1
Rbm38	2.93948e-22	0.260944	0.416	0.264	5.21786e-18	0	Rbm38
Neurl3	5.86944e-22	0.332374	0.491	0.345	1.04188e-17	0	Neurl3
Flvcr1	1.02304e-21	0.254757	0.366	0.219	1.816e-17	0	Flvcr1
Dnajb4	2.10235e-21	0.331414	0.418	0.264	3.73188e-17	0	Dnajb4
Fam107b	1.0409e-20	0.262981	0.68	0.598	1.8477e-16	0	Fam107b
Ddhd1	2.37666e-20	0.283694	0.486	0.358	4.21881e-16	0	Ddhd1
Dusp1	2.48338e-20	0.423759	0.52	0.382	4.40824e-16	0	Dusp1
Pou2f2	3.86129e-20	0.267914	0.504	0.339	6.85418e-16	0	Pou2f2
Trim7	4.77267e-20	0.277469	0.421	0.283	8.47196e-16	0	Trim7
Coq10b	5.10362e-20	0.345715	0.602	0.511	9.05944e-16	0	Coq10b
Slc38a1	6.33517e-20	0.265044	0.82	0.798	1.12456e-15	0	Slc38a1
Zfp36	1.0257e-19	0.335175	0.885	0.872	1.82072e-15	0	Zfp36
Ccnd1	1.07077e-19	0.255742	0.965	0.915	1.90073e-15	0	Ccnd1
Mapk14	9.62981e-19	0.26465	0.68	0.628	1.70939e-14	0	Mapk14
Otulin	1.51722e-18	0.261614	0.646	0.592	2.69321e-14	0	Otulin
Nfkbia	2.34924e-18	0.252015	0.948	0.937	4.17014e-14	0	Nfkbia
Apoe	3.86533e-18	0.390357	0.484	0.321	6.86134e-14	0	Apoe
Ccrl2	7.58673e-18	0.328582	0.389	0.254	1.34672e-13	0	Ccrl2
Gdap10	7.51522e-17	0.304743	0.288	0.162	1.33403e-12	0	Gdap10
Anxa3	1.30613e-16	0.269539	0.285	0.154	2.3185e-12	0	Anxa3
Bex6	2.52122e-16	0.260385	0.543	0.424	4.47542e-12	0	Bex6
Slc38a2	6.44438e-16	0.307662	0.892	0.886	1.14394e-11	0	Slc38a2
Marcksl1	8.39783e-16	0.261637	0.663	0.574	1.4907e-11	0	Marcksl1
Sox4	1.85761e-14	0.335679	0.822	0.73	3.29744e-10	0	Sox4
Zfp36l1	6.56469e-14	0.330633	0.839	0.819	1.1653e-09	0	Zfp36l1
Ppp1r15a	1.12592e-11	0.285955	0.561	0.494	1.99862e-07	0	Ppp1r15a
Bcl2a1a	4.38235e-11	0.303951	0.29	0.191	7.77912e-07	0	Bcl2a1a
Kcnq1ot1	6.91072e-11	0.310044	0.518	0.422	1.22672e-06	0	Kcnq1ot1
Slamf6	9.00816e-11	0.261636	0.328	0.236	1.59904e-06	0	Slamf6
Klf6	6.82171e-09	0.353831	0.66	0.661	0.000121092	0	Klf6
Junb	2.5373e-08	0.283118	0.84	0.856	0.000450396	0	Junb
Bst2	1.04443e-274	1.44334	0.998	0.656	1.85397e-270	1	Bst2
Ccr2	2.31528e-249	1.33047	0.792	0.107	4.10986e-245	1	Ccr2
Tspo	9.59317e-239	1.10276	0.994	0.76	1.70288e-234	1	Tspo
Cd209d	2.4157e-238	1.94964	0.69	0.051	4.28812e-234	1	Cd209d
Crip1	3.73173e-236	1.56029	0.957	0.517	6.6242e-232	1	Crip1
Lgals3	2.34054e-227	1.23678	0.942	0.392	4.1547e-223	1	Lgals3
Plac8	1.60603e-217	0.940009	0.999	0.913	2.85086e-213	1	Plac8
Tcf4	1.80149e-214	1.08565	0.986	0.793	3.19783e-210	1	Tcf4
Cd209a	1.72252e-207	1.36001	0.875	0.291	3.05765e-203	1	Cd209a
Ly6e	3.31296e-198	0.886572	0.999	0.816	5.88084e-194	1	Ly6e
Fxyd5	2.02514e-187	0.967941	0.97	0.58	3.59482e-183	1	Fxyd5
Ly6c2	4.08642e-182	1.50869	0.515	0.015	7.2538e-178	1	Ly6c2
Tent5a	6.80809e-154	0.987104	0.854	0.334	1.2085e-149	1	Tent5a
Cst3	2.02904e-153	0.769392	1	0.993	3.60175e-149	1	Cst3
Ccr1	4.60018e-151	0.691989	0.527	0.054	8.16579e-147	1	Ccr1
Cybb	2.15831e-143	0.625737	0.995	0.93	3.83122e-139	1	Cybb
Fcer1g	3.91836e-140	0.501497	0.998	0.992	6.95549e-136	1	Fcer1g
Fth1	2.88752e-139	0.465324	1	1	5.12564e-135	1	Fth1
Tyrobp	8.0786e-139	0.614679	0.999	0.981	1.43403e-134	1	Tyrobp
Rab3il1	8.53195e-139	0.48235	0.475	0.038	1.51451e-134	1	Rab3il1
H2-DMb1	4.13227e-137	0.938019	0.962	0.78	7.33518e-133	1	H2-DMb1
Runx1	6.87841e-136	0.71954	0.859	0.371	1.22099e-131	1	Runx1
Wfdc17	9.19213e-136	0.878009	0.722	0.211	1.6317e-131	1	Wfdc17
Vim	1.47947e-135	0.848867	0.973	0.773	2.62622e-131	1	Vim
Fcgrt	2.60947e-135	0.736933	0.685	0.184	4.63207e-131	1	Fcgrt
H2-D1	3.48938e-128	0.382199	1	0.999	6.194e-124	1	H2-D1
Mpeg1	2.35537e-123	0.633479	0.482	0.062	4.18102e-119	1	Mpeg1
Sell	1.63111e-122	0.511481	0.429	0.033	2.89538e-118	1	Sell
Ctsb	9.05691e-122	0.687714	0.973	0.813	1.60769e-117	1	Ctsb
Cd8a	6.26616e-121	0.970928	0.798	0.312	1.11231e-116	1	Cd8a
Cd33	5.9193e-120	0.569894	0.543	0.1	1.05074e-115	1	Cd33
Sema4a	4.23689e-118	0.485091	0.519	0.084	7.5209e-114	1	Sema4a
Cd300c	6.67688e-117	0.583224	0.694	0.205	1.18521e-112	1	Cd300c
Cd300a	1.66425e-116	0.698325	0.933	0.659	2.95421e-112	1	Cd300a
Gm2a	2.44136e-116	0.464872	0.999	0.996	4.33365e-112	1	Gm2a
Ybx3	3.51576e-116	0.646897	0.882	0.494	6.24082e-112	1	Ybx3
Cx3cr1	3.14582e-105	0.627761	0.719	0.271	5.58415e-101	1	Cx3cr1
Snx18	5.19891e-105	0.570729	0.814	0.361	9.22858e-101	1	Snx18
Cd200r1	1.30962e-103	0.655096	0.698	0.266	2.32471e-99	1	Cd200r1
Rasgrp2	1.48672e-100	0.521005	0.603	0.171	2.63908e-96	1	Rasgrp2
Cyp7b1	5.11426e-98	0.507369	0.419	0.061	9.07832e-94	1	Cyp7b1
Emp3	1.94244e-97	0.730749	0.864	0.533	3.44803e-93	1	Emp3
Ly6i	3.28986e-97	0.593148	0.498	0.108	5.83984e-93	1	Ly6i
Timp2	1.70236e-93	0.432138	0.337	0.027	3.02186e-89	1	Timp2
Sigmar1	2.05126e-93	0.486541	0.563	0.16	3.64119e-89	1	Sigmar1
Frmd4a	2.61889e-93	0.48087	0.551	0.147	4.64879e-89	1	Frmd4a
Clec9a	8.02502e-93	0.413701	0.446	0.079	1.42452e-88	1	Clec9a
S100a6	1.42203e-91	0.497316	0.995	0.974	2.52424e-87	1	S100a6
Runx2	5.95029e-91	0.692724	0.628	0.232	1.05624e-86	1	Runx2
Tubb2b	8.49236e-91	0.497279	0.518	0.127	1.50748e-86	1	Tubb2b
Tmed3	3.75056e-90	0.498284	0.941	0.663	6.65762e-86	1	Tmed3
Zeb2	1.13887e-88	0.555837	0.947	0.698	2.02161e-84	1	Zeb2
Klra17	2.94977e-88	0.490447	0.59	0.179	5.23614e-84	1	Klra17
Anxa5	1.02981e-86	0.450578	0.989	0.884	1.82802e-82	1	Anxa5
Tep1	1.05197e-85	0.568874	0.812	0.44	1.86735e-81	1	Tep1
Calr	1.23015e-85	0.489117	0.988	0.897	2.18364e-81	1	Calr
Tifab	1.79085e-84	0.508547	0.794	0.394	3.17893e-80	1	Tifab
Ptgr1	1.88707e-84	0.3509	0.379	0.056	3.34973e-80	1	Ptgr1
Sec61b	3.55714e-84	0.39856	0.996	0.971	6.31428e-80	1	Sec61b
Upb1	6.947e-84	0.411204	0.275	0.012	1.23316e-79	1	Upb1
H2afy	7.26959e-81	0.365376	1	0.985	1.29042e-76	1	H2afy
Lifr	5.14243e-79	0.397483	0.388	0.067	9.12833e-75	1	Lifr
Lmo1	5.54801e-79	0.376456	0.405	0.078	9.84827e-75	1	Lmo1
Psap	1.2028e-77	0.679384	0.945	0.784	2.13509e-73	1	Psap
F630028O10Rik	1.79461e-77	0.535433	0.789	0.396	3.18561e-73	1	F630028O10Rik
Tagln2	2.54037e-76	0.700388	0.913	0.699	4.5094e-72	1	Tagln2
Slc31a2	4.57658e-76	0.384765	0.468	0.119	8.12389e-72	1	Slc31a2
Il11ra1	2.72973e-75	0.559987	0.395	0.082	4.84554e-71	1	Il11ra1
Slamf9	3.26826e-75	0.428219	0.315	0.038	5.80148e-71	1	Slamf9
Gm14161	4.71528e-75	0.384544	0.491	0.136	8.37009e-71	1	Gm14161
Reep5	2.84686e-74	0.48646	0.914	0.67	5.05347e-70	1	Reep5
Trf	1.11619e-73	0.557998	0.641	0.277	1.98136e-69	1	Trf
L1cam	4.26142e-73	0.360535	0.393	0.08	7.56445e-69	1	L1cam
Pdlim1	4.34202e-73	0.287037	0.265	0.019	7.70751e-69	1	Pdlim1
Cbfa2t3	6.68151e-73	0.44017	0.981	0.839	1.18604e-68	1	Cbfa2t3
Blnk	9.32867e-73	0.332667	0.314	0.039	1.65593e-68	1	Blnk
Unc119	4.31355e-72	0.448614	0.631	0.249	7.65698e-68	1	Unc119
Hexb	3.06031e-71	0.457456	0.923	0.656	5.43235e-67	1	Hexb
H2-DMa	4.66224e-71	0.319792	1	0.987	8.27594e-67	1	H2-DMa
Zyx	5.09334e-71	0.459708	0.872	0.578	9.04119e-67	1	Zyx
Kdr	8.44906e-71	0.443499	0.343	0.058	1.49979e-66	1	Kdr
Cd48	4.57085e-70	0.445168	0.967	0.794	8.11371e-66	1	Cd48
Itm2c	3.72208e-69	0.465767	0.905	0.675	6.60707e-65	1	Itm2c
Cd47	7.34755e-69	0.318202	0.998	0.985	1.30426e-64	1	Cd47
Plbd1	9.16202e-69	0.391203	0.981	0.957	1.62635e-64	1	Plbd1
Ptpn1	1.18505e-68	0.48858	0.872	0.593	2.10358e-64	1	Ptpn1
Ly6a	1.66494e-68	0.80922	0.33	0.058	2.95544e-64	1	Ly6a
Crlf2	1.34721e-67	0.476066	0.903	0.665	2.39143e-63	1	Crlf2
Ccnd3	2.11721e-67	0.510893	0.815	0.527	3.75826e-63	1	Ccnd3
Lag3	3.04962e-67	0.713626	0.819	0.583	5.41339e-63	1	Lag3
Dbi	8.08238e-67	0.475524	0.809	0.513	1.4347e-62	1	Dbi
Net1	3.99338e-66	0.430633	0.502	0.166	7.08864e-62	1	Net1
Nucb2	1.02228e-64	0.398362	0.456	0.133	1.81464e-60	1	Nucb2
Hsp90b1	4.55134e-64	0.469165	0.922	0.691	8.07909e-60	1	Hsp90b1
Ifi27l2a	5.85172e-64	0.836457	0.683	0.344	1.03874e-59	1	Ifi27l2a
Psmb8	8.94244e-64	0.311232	0.995	0.968	1.58737e-59	1	Psmb8
Lsp1	7.04348e-63	0.279349	0.999	0.996	1.25029e-58	1	Lsp1
Ssr4	2.0325e-62	0.373287	0.965	0.857	3.60788e-58	1	Ssr4
Il13ra1	5.54317e-62	0.361777	0.551	0.204	9.83968e-58	1	Il13ra1
Gnb2	1.2087e-61	0.33643	0.993	0.921	2.14556e-57	1	Gnb2
H2-Q7	2.99287e-61	0.544772	0.954	0.905	5.31263e-57	1	H2-Q7
Alox5ap	1.1632e-59	0.396327	0.974	0.892	2.06479e-55	1	Alox5ap
Fcgr2b	1.2553e-59	0.343176	0.404	0.108	2.22829e-55	1	Fcgr2b
Fgfr1	1.59007e-59	0.36179	0.456	0.147	2.82253e-55	1	Fgfr1
BC005537	6.09863e-59	0.426773	0.803	0.489	1.08257e-54	1	BC005537
Grn	3.74811e-58	0.449447	0.745	0.398	6.65327e-54	1	Grn
Kmo	1.55865e-57	0.401048	0.901	0.629	2.76676e-53	1	Kmo
Gltp	3.4721e-57	0.399975	0.907	0.684	6.16332e-53	1	Gltp
Arsb	3.51017e-57	0.352589	0.518	0.191	6.23091e-53	1	Arsb
Cdkn2d	1.79501e-55	0.36511	0.406	0.121	3.18632e-51	1	Cdkn2d
Chil5	3.06255e-55	0.422299	0.652	0.313	5.43633e-51	1	Chil5
Gapdh	3.46035e-54	0.332432	0.989	0.924	6.14246e-50	1	Gapdh
Adora2b	3.87397e-54	0.274272	0.375	0.1	6.87668e-50	1	Adora2b
Hexa	8.08886e-53	0.38263	0.827	0.529	1.43585e-48	1	Hexa
Selenop	5.38819e-52	0.318559	0.432	0.141	9.56457e-48	1	Selenop
Lgals1	5.1231e-51	0.848375	0.393	0.131	9.09402e-47	1	Lgals1
Cfp	6.42039e-50	0.410374	0.955	0.862	1.13968e-45	1	Cfp
Litaf	8.51732e-50	0.309342	0.47	0.177	1.51191e-45	1	Litaf
Cd300c2	6.27377e-49	0.489005	0.85	0.659	1.11366e-44	1	Cd300c2
Cd8b1	1.11975e-48	0.836748	0.271	0.056	1.98766e-44	1	Cd8b1
Map4k1	2.45701e-48	0.383586	0.649	0.337	4.36143e-44	1	Map4k1
Man2a2	3.97298e-48	0.297788	0.46	0.167	7.05244e-44	1	Man2a2
Sin3b	4.66479e-48	0.360204	0.87	0.618	8.28046e-44	1	Sin3b
Cdk2ap2	6.10307e-48	0.427377	0.856	0.599	1.08336e-43	1	Cdk2ap2
Il7r	5.02403e-47	0.334006	0.28	0.061	8.91816e-43	1	Il7r
Iqgap2	6.02055e-47	0.350045	0.504	0.21	1.06871e-42	1	Iqgap2
Klf4	6.75646e-47	0.425293	0.798	0.492	1.19934e-42	1	Klf4
Cd24a	1.41469e-46	0.432751	0.686	0.402	2.51122e-42	1	Cd24a
Igsf8	1.55486e-46	0.318406	0.408	0.144	2.76004e-42	1	Igsf8
Fgd2	2.30407e-46	0.37898	0.746	0.445	4.08996e-42	1	Fgd2
Calm1	3.03519e-46	0.286501	0.999	0.987	5.38776e-42	1	Calm1
Cmtm3	9.29969e-46	0.288341	0.471	0.183	1.65079e-41	1	Cmtm3
Sept9	1.90816e-45	0.355915	0.582	0.278	3.38718e-41	1	2009-09-01
Trim30a	2.15217e-45	0.369436	0.58	0.28	3.82031e-41	1	Trim30a
Ctsc	5.79988e-45	0.350549	0.736	0.43	1.02954e-40	1	Ctsc
Dtx2	3.70356e-44	0.270187	0.452	0.171	6.5742e-40	1	Dtx2
Kctd12	5.07672e-44	0.381545	0.717	0.422	9.01168e-40	1	Kctd12
Pirb	6.10783e-44	0.341186	0.9	0.679	1.0842e-39	1	Pirb
Tnni2	2.75244e-43	0.414245	0.439	0.176	4.88586e-39	1	Tnni2
Ccr9	2.82054e-43	0.384822	0.384	0.136	5.00674e-39	1	Ccr9
Cd7	3.85301e-43	0.34403	0.971	0.883	6.83948e-39	1	Cd7
Ms4a6c	1.55993e-42	0.283488	0.999	0.981	2.76903e-38	1	Ms4a6c
Eif5a	1.61273e-42	0.280712	0.984	0.946	2.86276e-38	1	Eif5a
Ech1	7.76948e-42	0.335865	0.839	0.587	1.37916e-37	1	Ech1
Lefty1	9.48887e-42	0.310195	0.429	0.168	1.68437e-37	1	Lefty1
Nptn	4.11569e-41	0.330856	0.846	0.593	7.30576e-37	1	Nptn
Rnase6	6.40234e-41	0.298618	0.984	0.913	1.13648e-36	1	Rnase6
Rnh1	7.1177e-41	0.31902	0.876	0.682	1.26346e-36	1	Rnh1
Atp6ap2	7.82369e-41	0.322871	0.872	0.661	1.38878e-36	1	Atp6ap2
Plp2	1.19053e-40	0.329302	0.543	0.263	2.11332e-36	1	Plp2
Ly86	1.21753e-40	0.263097	0.988	0.946	2.16124e-36	1	Ly86
Scarb1	7.23247e-40	0.305826	0.597	0.299	1.28384e-35	1	Scarb1
Creg1	1.13084e-39	0.339624	0.781	0.517	2.00735e-35	1	Creg1
Herpud1	1.40997e-39	0.308241	0.947	0.78	2.50283e-35	1	Herpud1
Ctnna1	1.88372e-39	0.32618	0.779	0.515	3.3438e-35	1	Ctnna1
Slc29a3	4.51319e-39	0.278859	0.502	0.225	8.01136e-35	1	Slc29a3
Irf4	5.73136e-39	0.309824	0.509	0.234	1.01737e-34	1	Irf4
Psma7	8.66996e-39	0.264788	0.983	0.935	1.539e-34	1	Psma7
Timm10b	1.3714e-38	0.331248	0.776	0.514	2.43436e-34	1	Timm10b
Oxct1	1.53901e-38	0.25665	0.426	0.172	2.7319e-34	1	Oxct1
Dpysl2	1.96293e-38	0.259946	0.488	0.217	3.4844e-34	1	Dpysl2
Krtcap2	4.09249e-38	0.298141	0.923	0.729	7.26457e-34	1	Krtcap2
Rpl31	1.32511e-37	0.253371	0.998	0.963	2.35221e-33	1	Rpl31
Spn	1.36505e-37	0.297841	0.52	0.246	2.42311e-33	1	Spn
Prkcd	2.88623e-37	0.356161	0.794	0.541	5.12335e-33	1	Prkcd
Hivep2	3.80034e-37	0.281663	0.431	0.182	6.74598e-33	1	Hivep2
Irf7	6.35914e-37	0.304417	0.461	0.2	1.12881e-32	1	Irf7
Gpr183	6.60632e-37	0.339766	0.882	0.686	1.17269e-32	1	Gpr183
Ap2a2	7.20707e-37	0.254967	0.451	0.191	1.27933e-32	1	Ap2a2
Clec12a	7.39812e-37	0.388385	0.701	0.447	1.31324e-32	1	Clec12a
Spcs2	1.22621e-36	0.301834	0.905	0.753	2.17664e-32	1	Spcs2
Fcor	1.33509e-36	0.274991	0.46	0.197	2.36991e-32	1	Fcor
Fkbp2	1.35552e-36	0.298069	0.576	0.305	2.40618e-32	1	Fkbp2
Pgls	1.41846e-36	0.286145	0.965	0.844	2.5179e-32	1	Pgls
Aif1	1.91808e-36	0.319356	0.452	0.2	3.40479e-32	1	Aif1
Dab2	3.89282e-36	0.29441	0.311	0.102	6.91015e-32	1	Dab2
[truncated: 52 more rows]
